# Supplementary material for: The impact of testosterone on paraventricular nucleus gene expression in male and female spontaneously hypertensive rats
Source: Biol Sex Differ. 2026 Jan 8;17:22. doi: 10.1186/s13293-025-00818-0 (PMC12870226; doi:10.1186/s13293-025-00818-0)
Supplement: Supplementary file 1 — Supplementary Material 1 [file 13293_2025_818_MOESM1_ESM.xls]

## Sheet: S1
Row.names	baseMean	log2FoldChange	lfcSE	stat	pvalue	padj	ORX1.bam	ORX2.bam	ORX3.bam	Sham1.bam	Sham2.bam	Sham3.bam	OVXT1.bam	OVXT2.bam	OVXT3.bam	OVX1.bam	OVX2.bam	OVX3.bam
LOC108349478	6.96968	-0.0214067	0.629911	-0.0339837	0.97289		8.29524	12.0987	3.46911	5.92971	7.37097	9.97145	4.59121	7.91135	6.61692	8.85787	3.95646	4.56722
LOC103690911	3.77597	-0.344996	0.921629	-0.374332	0.708157		8.29524	7.44536	1.73456	10.8711	0	2.71949	0	0.879038	1.89055	2.95262	3.95646	4.56722
LOC103690912	12.3241	0.193236	0.494391	0.390857	0.695903		19.7012	9.3067	10.4073	13.836	22.1129	9.06495	6.88681	7.03231	13.2338	13.7789	7.91293	14.6151
LOC108349479	80.1688	-0.364085	0.195652	-1.86088	0.0627617	0.136452	103.69	81.899	85.8605	79.0628	63.1798	67.9871	76.9027	76.4763	95.4726	80.7051	68.5787	82.21
LOC102556098	18.7029	-0.738413	0.467246	-1.58035	0.114027	0.219254	24.8857	16.7521	26.8856	14.8243	12.636	13.5974	35.5818	6.15327	12.2886	14.7631	25.0576	21.0092
LOC103690072	0.818916	3.25379	1.91218	1.70162	0.0888268		0	0	0	1.97657	2.10599	0.906495	1.1478	0.879038	0	0.984208	0	1.82689
LOC103690913	0.0787728	0	4.40736	0	1		0	0	0	0	0	0	0	0	0.945274	0	0	0
Vom2r2	0.982151	-1.4403	1.86061	-0.774101	0.438871		1.0369	1.86134	0	0	0	0.906495	1.1478	1.75808	0.945274	0.984208	1.31882	1.82689
LOC103690914	21.7132	-0.209869	0.374925	-0.559762	0.575642	0.717025	24.8857	26.9894	19.0801	15.8126	29.4839	16.3169	8.03461	19.3388	17.9602	27.5578	27.6953	27.4033
LOC102556463	4.67325	-0.0127952	0.809245	-0.0158112	0.987385		4.14762	1.86134	7.8055	3.95314	6.31798	3.62598	3.4434	2.63712	7.56219	2.95262	2.63764	9.13445
Vom2r4	9.00576	-0.365035	0.550832	-0.662697	0.507525		18.6643	9.3067	10.4073	5.92971	14.7419	9.06495	3.4434	7.91135	3.78109	7.87367	10.5506	6.39411
Vom2r6	7.48148	-0.482033	0.588439	-0.819173	0.412688		11.406	12.0987	9.54006	7.90628	9.47696	6.34547	3.4434	3.51615	4.72637	12.7947	3.95646	4.56722
Vom2r5	0.553456	-0.876615	2.42405	-0.361633	0.717627		1.0369	0.93067	0	0.988284	0	0	0	0	0.945274	0	0	2.74033
Raet1e	18.8275	-0.10981	0.382302	-0.287233	0.773934	0.861389	29.0333	18.6134	18.2128	22.7305	17.9009	19.9429	12.6258	14.9437	16.0697	24.6052	18.4635	12.7882
LOC102547056	1.93931	-0.673101	1.17369	-0.573489	0.566314		1.0369	6.51469	1.73456	2.96485	1.053	1.81299	0	0.879038	0	0.984208	2.63764	3.65378
LOC108349480	16.3973	-0.235548	0.409535	-0.57516	0.565183	0.707649	27.9964	16.7521	14.7437	14.8243	20.0069	15.4104	9.18241	11.4275	6.61692	21.6526	17.1447	21.0092
LOC108348301	2.9594	-1.39302	1.04165	-1.33732	0.181119		5.18452	2.79201	5.20367	0.988284	4.21198	0	0	1.75808	0.945274	5.90525	3.95646	4.56722
LOC100913013	0	NA	NA	NA	NA		0	0	0	0	0	0	0	0	0	0	0	0
LOC103690290	4.00956	0.337922	0.896568	0.376907	0.706243		3.11071	4.65335	1.73456	5.92971	5.26498	0.906495	8.03461	2.63712	2.83582	5.90525	5.27529	1.82689
LOC679873	5.67426	-1.10544	0.8202	-1.34776	0.177735		7.25833	12.0987	7.8055	5.92971	2.10599	4.53248	3.4434	2.63712	8.50746	0.984208	0	12.7882
Rrlt	0	NA	NA	NA	NA		0	0	0	0	0	0	0	0	0	0	0	0
Raet1c	2.96223	0.160298	1.0131	0.158225	0.874279		3.11071	1.86134	5.20367	2.96485	1.053	7.25196	0	4.39519	3.78109	1.96842	3.95646	0
Raet1d	10.4606	-0.296659	0.551522	-0.537891	0.590652		17.6274	4.65335	16.4783	16.8008	8.42397	6.34547	10.3302	12.3065	5.67164	9.84208	7.91293	9.13445
LOC683850	2.95672	-1.19198	1.03445	-1.15228	0.249206		4.14762	2.79201	6.07094	0.988284	0	4.53248	3.4434	0.879038	1.89055	3.93683	1.31882	5.48067
LOC103690937	53.6506	-0.188062	0.234864	-0.800725	0.423291	0.58327	68.4357	54.9096	46.833	56.3322	43.1728	48.9507	55.0945	50.1052	48.209	62.9893	56.7093	52.0663
LOC100910848	16.0335	-0.262385	0.430969	-0.608826	0.54264	0.688199	24.8857	19.5441	14.7437	22.7305	13.6889	12.6909	6.88681	9.66942	8.50746	29.5262	15.8259	13.7017
LOC108348623	13.7071	0.13415	0.457997	0.292906	0.769594		10.369	15.8214	12.1419	14.8243	14.7419	12.6909	19.5126	19.3388	12.2886	13.7789	5.27529	13.7017
Lrp11	2380.34	0.156229	0.0588484	2.65477	0.00793628	0.0238102	2124.62	2257.81	2269.67	2418.33	2475.59	2520.96	2557.3	2347.03	2345.22	2349.3	2408.17	2490.05
Pcmt1	5543.59	-0.289221	0.0532966	-5.42664	5.74253e-08	5.09365e-07	5830.52	6000.96	6265.22	4857.42	4883.8	5069.12	5460.09	5788.47	5706.62	5782.22	5561.47	5317.16
Nup43	283.505	-0.282023	0.108645	-2.59582	0.00943666	0.027597	303.813	296.884	308.751	256.954	259.037	232.969	274.325	279.534	307.214	308.057	294.097	280.427
Lats1	982.982	0.667247	0.0769679	8.66917	4.35287e-18	1.18764e-16	655.324	732.438	785.754	1136.53	1200.42	1121.33	1068.6	1122.53	1092.74	967.477	906.03	1006.62
Katna1	276.982	-0.392319	0.119197	-3.29135	0.000997087	0.00390125	327.662	277.34	322.627	213.469	256.931	236.595	247.925	295.357	279.801	316.915	276.953	272.206
Ginm1	668.27	-0.379497	0.10638	-3.56737	0.000360583	0.00156791	670.877	670.083	878.552	506.002	591.784	610.071	650.803	704.11	787.413	665.325	623.803	660.42
Ppil4	1635.02	-0.152753	0.0749762	-2.03735	0.0416145	0.0972255	1504.55	1639.84	1535.08	1324.3	1512.1	1375.15	1996.03	1788.84	1785.62	1653.47	1867.45	1637.81
Zc3h12d	16.2441	-0.580222	0.436952	-1.32789	0.184216	0.320283	23.8488	18.6134	20.8147	5.92971	21.0599	15.4104	12.6258	9.66942	10.398	11.8105	23.7388	21.0092
Tab2	1963.07	-0.0732822	0.0746953	-0.981083	0.326552	0.488423	1834.28	1887.4	2133.5	1768.04	1872.23	1927.21	2102.77	1806.42	2032.34	2053.06	2174.74	1964.82
LOC108349482	2.80429	-0.336835	1.04141	-0.323441	0.746361		5.18452	1.86134	4.33639	5.92971	3.15899	0	4.59121	1.75808	1.89055	0.984208	3.95646	0
Ust	770.405	0.68425	0.0753151	9.08516	1.03545e-19	3.22512e-18	563.039	635.648	573.271	951.718	955.067	941.848	755.253	790.256	759.055	756.856	799.206	763.64
LOC108348767	28.0309	-0.31326	0.330094	-0.949003	0.342619	0.506054	39.4024	28.8508	30.3547	33.6017	31.5899	14.5039	21.8082	25.4921	20.796	30.5105	32.9705	26.4899
Sash1	4415.42	0.323152	0.0613729	5.26539	1.39896e-07	1.17062e-06	3570.06	3748.74	4097.89	4711.15	5036.48	4543.35	4642.86	4598.25	4936.22	4343.31	4363.98	4392.75
LOC108349797	162.917	0.15952	0.152455	1.04634	0.295405	0.454912	165.905	134.017	137.897	172.95	138.995	174.954	200.865	164.38	156.915	148.615	185.954	173.554
Samd5	273.452	0.183056	0.119984	1.52566	0.127094	0.239316	245.746	247.558	253.245	302.415	291.68	254.725	265.142	306.784	331.791	229.32	283.547	269.466
RGD1560633	1.71056	0.989593	1.42081	0.696501	0.486115		2.07381	0.93067	0	0.988284	1.053	3.62598	0	0	1.89055	5.90525	1.31882	2.74033
Stxbp5	3329	0.433886	0.0730374	5.94061	2.8397e-09	3.00024e-08	2478.2	2904.62	2999.05	3731.76	3780.26	3816.34	3390.61	3626.03	3770.7	2998.88	3030.65	3420.85
LOC103690916	13.6501	-0.518224	0.507954	-1.02022	0.307625		20.7381	24.1974	8.67278	3.95314	17.9009	15.4104	5.73901	8.79038	13.2338	12.7947	13.1882	19.1823
Adgb	464.779	0.148491	0.0936038	1.58637	0.112654	0.217259	361.88	422.524	421.497	461.529	455.947	422.427	505.033	481.713	499.105	500.962	545.992	498.741
Rab32	97.8375	-0.107321	0.178964	-0.59968	0.548719	0.693834	83.9893	101.443	93.666	84.0042	89.5047	86.117	113.632	104.606	89.801	123.026	102.868	101.392
Grm1	880.318	0.691001	0.0812447	8.50518	1.81318e-17	4.7246e-16	625.254	685.904	637.449	1072.29	1030.88	1043.38	999.735	941.45	1023.73	742.093	854.596	907.05
Shprh	1762.04	-0.179883	0.0699476	-2.57168	0.0101207	0.0293357	1619.65	1810.15	1884.59	1514.05	1571.07	1609.03	1805.49	1940.04	2032.34	1792.24	1847.67	1718.19
LOC102547024	17.3188	-0.590616	0.398383	-1.48253	0.138198	0.255956	32.144	21.4054	27.7529	25.6954	13.6889	14.5039	10.3302	7.91135	10.398	17.7157	17.1447	9.13445
LOC102547090	2.27182	-1.03855	1.05265	-0.986605	0.323836		4.14762	2.79201	5.20367	2.96485	2.10599	0.906495	1.1478	0.879038	0.945274	3.93683	1.31882	0.913445
Fbxo30	1595.79	-0.0973268	0.0660871	-1.47271	0.14083	0.259889	1519.07	1584	1516.87	1375.69	1425.76	1515.66	1641.36	1779.17	1730.8	1668.23	1787	1605.84
Epm2a	97.1198	0.242782	0.180612	1.34422	0.178879	0.313209	73.6202	108.888	87.5951	119.582	91.6106	108.779	91.8241	87.9038	93.5821	102.358	102.868	96.8251
LOC102547285	4.25172	-0.1832	0.861352	-0.212689	0.831569		5.18452	7.44536	1.73456	7.90628	0	4.53248	2.2956	2.63712	2.83582	2.95262	5.27529	8.221
LOC108349483	8.61355	-0.429713	0.604656	-0.710673	0.477287		21.775	6.51469	5.20367	10.8711	6.31798	7.25196	8.03461	4.39519	5.67164	8.85787	6.59411	11.8748
LOC108349484	0.71484	-0.428056	1.93553	-0.221156	0.824971		1.0369	1.86134	0.867278	0	0	2.71949	1.1478	0	0.945274	0	0	0
Utrn	3067.22	0.468999	0.0782007	5.99737	2.00535e-09	2.17437e-08	2287.41	2429.05	2751.87	3292.96	3567.55	3481.85	3022.16	3582.96	3723.43	2827.63	2859.21	2980.57
Trnal-uaa	3.95609	-0.156351	0.876872	-0.178306	0.858483		1.0369	8.37603	3.46911	6.91799	1.053	3.62598	2.2956	2.63712	5.67164	2.95262	3.95646	5.48067
Stx11	9.43593	0.182559	0.584081	0.312558	0.754616		9.33214	3.72268	8.67278	6.91799	10.53	7.25196	5.73901	14.9437	8.50746	10.8263	15.8259	10.9613
Sf3b5	472.921	0.195487	0.0987119	1.98038	0.0476604	0.108577	464.533	497.909	411.957	527.744	517.021	527.58	516.511	427.213	410.249	444.862	468.182	461.289
LOC108349485	4.44592	-0.853181	0.973902	-0.876045	0.381006		9.33214	2.79201	7.8055	0	8.42397	2.71949	11.478	0	1.89055	3.93683	1.31882	3.65378
Plagl1	78.0421	0.565762	0.207298	2.72922	0.00634838	0.0196256	66.3619	64.2163	58.1076	86.969	115.83	77.0521	92.9719	75.5973	86.9652	57.0841	80.4481	74.9025
LOC108349486	0.397631	-1.84413	2.75261	-0.669956	0.502886		1.0369	0.93067	0	0	0	0	0	0	1.89055	0	0	0.913445
Zc2hc1b	5.42301	-1.2241	0.711873	-1.71955	0.0855138		16.5905	7.44536	6.07094	4.94142	4.21198	3.62598	1.1478	4.39519	3.78109	3.93683	5.27529	3.65378
Ltv1	614.206	0.0200677	0.0957127	0.209666	0.833928	0.900508	522.6	547.234	589.749	553.439	545.452	584.689	777.062	669.827	590.796	694.851	646.223	648.546
Phactr2	450.7	1.36385	0.131263	10.3902	2.74657e-25	1.39986e-23	229.156	259.657	274.927	604.83	657.069	706.16	415.504	629.392	600.249	298.215	346.85	386.387
LOC103690919	3.05504	0.156695	0.979605	0.159958	0.872914		5.18452	4.65335	0	5.92971	2.10599	2.71949	1.1478	1.75808	0.945274	1.96842	6.59411	3.65378
Fuca2	539.864	0.733996	0.089796	8.17403	2.98244e-16	6.80246e-15	381.581	434.623	386.806	641.397	689.712	670.806	591.118	659.279	587.96	462.578	465.544	506.962
Pex3	575.408	-0.0998336	0.108396	-0.921011	0.357044	0.519631	498.751	571.432	641.786	542.568	513.862	542.991	534.875	579.286	684.378	565.92	551.267	677.776
Adat2	99.4024	-0.0352397	0.179828	-0.195963	0.844639	0.906778	102.654	80.9683	92.7987	83.0159	107.406	79.7716	120.519	125.703	126.667	99.405	84.4046	89.5176
Aig1	1449.72	-0.245222	0.0724254	-3.38586	0.00070956	0.00288012	1525.29	1456.5	1636.55	1173.09	1363.63	1360.65	1454.26	1491.73	1438.71	1531.43	1425.65	1539.15
Hivep2	634.157	1.62565	0.123349	13.1793	1.15508e-39	1.63214e-37	258.189	364.823	354.717	923.058	1061.42	1039.75	570.457	796.409	789.304	481.278	447.08	523.404
LOC108348466	7.8734	0.390209	0.614233	0.635278	0.525247		5.18452	10.2374	5.20367	6.91799	6.31798	13.5974	4.59121	11.4275	8.50746	10.8263	5.27529	6.39411
Adgrg6	197.418	-0.342321	0.148152	-2.3106	0.0208547	0.0544424	180.421	225.222	238.501	184.809	184.274	141.413	193.978	192.509	172.985	219.478	183.316	252.111
LOC103690920	7.5168	0.424061	0.58245	0.728064	0.466575		8.29524	9.3067	5.20367	7.90628	12.636	9.97145	4.59121	5.27423	2.83582	8.85787	5.27529	10.0479
LOC108349488	13.464	0.206082	0.468905	0.439496	0.660302		10.369	16.7521	10.4073	15.8126	16.8479	10.8779	5.73901	7.03231	6.61692	28.542	19.7823	12.7882
Vta1	698.779	0.138394	0.0889111	1.55654	0.11958	0.227609	635.623	658.915	727.646	742.202	785.535	701.627	702.454	735.755	846.02	580.683	654.135	614.748
LOC103690921	6.69801	-0.00898367	0.687618	-0.0130649	0.989576		2.07381	5.58402	8.67278	4.94142	4.21198	7.25196	4.59121	8.79038	7.56219	12.7947	6.59411	7.30756
Gje1	4.73808	-0.759395	0.781815	-0.971323	0.331388		9.33214	2.79201	7.8055	2.96485	4.21198	4.53248	1.1478	5.27423	1.89055	7.87367	2.63764	6.39411
LOC102552086	5.28738	0.291979	0.793723	0.36786	0.712978		9.33214	3.72268	2.60183	3.95314	10.53	4.53248	0	6.15327	3.78109	10.8263	5.27529	2.74033
Nmbr	63.3626	-0.283861	0.22451	-1.26436	0.2061	0.348288	59.1036	59.5629	69.3822	57.3205	49.4908	48.0442	90.6763	59.7746	72.7861	59.0525	71.2164	63.9411
LOC102552144	21.7505	-0.371691	0.351442	-1.05762	0.290231	0.448973	32.144	26.0588	20.8147	19.7657	21.0599	19.9429	20.6604	14.0646	19.8507	23.621	21.1011	21.9227
LOC102552210	7.48447	-0.179641	0.657232	-0.27333	0.784599		14.5167	8.37603	6.07094	4.94142	9.47696	10.8779	2.2956	8.79038	6.61692	6.88946	0	10.9613
LOC108349489	15.2777	0.221034	0.442442	0.499578	0.617372	0.75087	22.8119	15.8214	9.54006	20.754	14.7419	19.9429	18.3648	12.3065	5.67164	14.7631	15.8259	12.7882
LOC102552339	4.90902	0.122509	0.716863	0.170896	0.864306		8.29524	3.72268	6.07094	6.91799	6.31798	6.34547	3.4434	1.75808	1.89055	1.96842	3.95646	8.221
LOC102552459	5.64652	-0.451366	0.806067	-0.559961	0.575506		7.25833	5.58402	8.67278	0	9.47696	6.34547	6.88681	0.879038	4.72637	10.8263	5.27529	1.82689
LOC102552525	6.077	-0.258315	0.687822	-0.375554	0.707248		12.4429	9.3067	3.46911	11.8594	7.37097	1.81299	2.2956	2.63712	2.83582	5.90525	6.59411	6.39411
LOC108349829	0.082357	1.01931	4.40736	0.231275	0.817102		0	0	0	0.988284	0	0	0	0	0	0	0	0
LOC100909392	28.8969	0.872816	0.362024	2.41093	0.0159117	0.0433039	12.4429	21.4054	28.6202	36.5665	40.0138	38.9793	13.7736	39.5567	36.8657	19.6842	25.0576	33.7974
Ect2l	33.9251	-0.0354808	0.301475	-0.117691	0.906313	0.94639	24.8857	35.3655	37.2929	23.7188	33.6959	38.0728	25.2516	31.6454	38.7562	39.3683	34.2894	44.7588
LOC102552999	0.432958	-0.846023	2.55265	-0.33143	0.74032		1.0369	0	0.867278	0.988284	0	0	0	0	0	0.984208	1.31882	0
LOC310926	339.98	0.391519	0.124689	3.13997	0.00168967	0.00620399	277.89	283.854	338.238	422.986	444.364	317.273	383.366	336.672	330.846	288.373	338.937	316.965
LOC108349490	41.7407	-0.508264	0.317287	-1.60191	0.109176	0.211962	87.1	47.4642	41.6293	52.3791	42.1198	29.0078	19.5126	26.3712	25.5224	59.0525	25.0576	45.6722
LOC108349491	4.35951	-0.268724	0.79751	-0.336954	0.736152		4.14762	10.2374	3.46911	8.89456	4.21198	1.81299	0	0.879038	0.945274	7.87367	5.27529	4.56722
LOC100909599	1.02646	0.364536	1.62216	0.224722	0.822196		1.0369	1.86134	0.867278	0	2.10599	2.71949	0	1.75808	0	1.96842	0	0
Mcc	161.24	-0.599775	0.156858	-3.82367	0.000131478	0.00063369	238.488	171.243	176.057	124.524	115.83	144.133	188.239	161.743	151.244	155.505	139.795	168.074
LOC102548015	44.8856	-0.247191	0.27225	-0.907957	0.363901	0.527164	38.3655	46.5335	53.7712	44.4728	33.6959	38.9793	33.2862	51.8633	47.2637	35.4315	61.9846	52.9798
LOC102546491	16.1967	-0.127047	0.412937	-0.307667	0.758336	0.852732	24.8857	20.4748	13.8764	13.836	21.0599	19.0364	5.73901	7.91135	14.1791	16.7315	21.1011	15.5286
LOC102546604	11.9043	0.147454	0.484475	0.304359	0.760855		14.5167	18.6134	8.67278	21.7423	12.636	11.7844	6.88681	10.5485	4.72637	14.7631	7.91293	10.0479
LOC102546831	6.15897	-0.258012	0.668143	-0.386164	0.699376		13.4798	10.2374	3.46911	8.89456	6.31798	7.25196	2.2956	1.75808	6.61692	6.88946	3.95646	2.74033
LOC108349492	11.341	-0.215367	0.496007	-0.434202	0.664142		11.406	14.8907	15.611	14.8243	10.53	10.8779	12.6258	6.15327	9.45274	16.7315	6.59411	6.39411
LOC103690923	2.48403	-0.432431	1.0556	-0.409653	0.682061		4.14762	2.79201	3.46911	3.95314	0	3.62598	0	0.879038	1.89055	5.90525	1.31882	1.82689
LOC108349493	3.94632	-0.642522	0.899648	-0.714194	0.475107		3.11071	4.65335	6.07094	1.97657	5.26498	1.81299	6.88681	2.63712	3.78109	0	6.59411	4.56722
LOC108349494	3.46131	0.069867	0.856225	0.0815988	0.934966		3.11071	4.65335	4.33639	4.94142	4.21198	3.62598	1.1478	2.63712	2.83582	6.88946	1.31882	1.82689
Cited2	309.251	0.705486	0.109218	6.45944	1.05094e-10	1.33616e-09	198.049	232.668	251.511	375.548	370.655	369.85	373.035	344.583	328.955	281.484	291.46	293.216
LOC102554594	0	NA	NA	NA	NA		0	0	0	0	0	0	0	0	0	0	0	0
Txlnb	98.6844	-0.110679	0.190342	-0.581471	0.560923	0.704048	118.207	89.3444	97.1351	95.8636	109.512	77.0521	94.1197	99.3313	82.2388	86.6103	127.926	106.873
Heca	1448.42	-0.209067	0.0684751	-3.05319	0.00226425	0.00803609	1485.88	1453.71	1607.93	1332.21	1345.73	1259.12	1395.73	1353.72	1538.91	1534.38	1524.56	1549.2
LOC108349444	1.60299	0.529142	1.56579	0.33794	0.735409		1.0369	0.93067	0.867278	0	4.21198	0	0	2.63712	1.89055	4.92104	0	2.74033
Abracl	139.765	0.0302929	0.150705	0.201007	0.840693	0.904483	117.17	134.017	139.632	131.442	130.571	137.787	200.865	174.05	164.478	113.184	125.288	108.7
Reps1	293.744	0.584565	0.117952	4.95594	7.19799e-07	5.38069e-06	228.119	247.558	262.785	379.501	335.906	392.512	288.098	293.599	338.408	241.131	226.837	290.475
NEWGENE_2319083	62.1897	-0.248015	0.230241	-1.07719	0.281394	0.4387	57.0298	58.6322	91.9315	55.3439	54.7558	65.2676	50.5033	59.7746	50.0995	78.7367	59.347	64.8546
LOC103690924	4.20085	0.188048	0.798976	0.235361	0.813928		3.11071	7.44536	4.33639	4.94142	10.53	1.81299	2.2956	3.51615	0.945274	2.95262	3.95646	4.56722
Ccdc28a	253.031	-0.329328	0.115931	-2.84073	0.00450108	0.0145488	269.595	271.756	262.785	191.727	222.182	225.717	308.759	285.688	275.075	239.163	228.156	255.764
LOC102549233	0.0956501	0	4.40736	0	1		0	0	0	0	0	0	1.1478	0	0	0	0	0
LOC102549339	1.76828	-0.219512	1.36399	-0.160933	0.872146		1.0369	0.93067	3.46911	0.988284	0	3.62598	0	1.75808	2.83582	3.93683	2.63764	0
Nhsl1	167.584	1.02614	0.170955	6.00237	1.94463e-09	2.11633e-08	85.0262	127.502	136.163	212.481	286.415	215.746	164.136	160.864	197.562	123.026	135.839	166.247
Hebp2	279.588	-0.261126	0.114348	-2.2836	0.0223949	0.0577826	304.85	316.428	313.955	264.86	251.666	263.79	223.821	269.865	231.592	344.473	287.503	282.254
Arfgef3	4268.68	0.413574	0.0639019	6.47202	9.67011e-11	1.23397e-09	3594.95	3830.64	3719.75	4640.98	5238.65	4968.5	4150.45	4465.52	4347.31	3781.33	4137.14	4348.91
LOC103690074	435.873	0.19594	0.111421	1.75856	0.0786524	0.163553	383.655	398.327	432.772	413.103	458.053	520.328	387.957	509.842	485.871	403.525	390.371	446.674
RGD1560303	9.85194	-0.512854	0.551492	-0.929939	0.352403		19.7012	8.37603	11.2746	5.92971	10.53	10.8779	6.88681	3.51615	1.89055	10.8263	9.23175	19.1823
LOC108349495	4.51711	0.337578	0.774487	0.435872	0.662929		5.18452	5.58402	2.60183	6.91799	6.31798	3.62598	1.1478	1.75808	1.89055	9.84208	6.59411	2.74033
LOC108349496	3.87981	-0.466379	0.929421	-0.501795	0.615812		8.29524	6.51469	1.73456	8.89456	2.10599	0.906495	4.59121	2.63712	0	5.90525	1.31882	3.65378
LOC108349497	7.85292	-0.145703	0.584539	-0.249261	0.803159		13.4798	8.37603	7.8055	9.88284	10.53	6.34547	1.1478	4.39519	3.78109	13.7789	9.23175	5.48067
Perp	274.314	-0.442352	0.11785	-3.7535	0.000174383	0.000816039	308.998	296.884	353.849	241.141	225.341	240.221	244.482	248.768	305.323	265.736	288.822	272.206
Tnfaip3	128.219	-0.109252	0.15711	-0.695387	0.486813	0.641051	130.65	158.214	137.03	137.372	135.836	122.377	114.78	117.791	113.433	102.358	146.389	122.402
LOC103690926	2.94538	1.28227	1.10643	1.15893	0.246485		3.11071	1.86134	0	2.96485	4.21198	4.53248	1.1478	5.27423	1.89055	0	3.95646	6.39411
LOC102550206	2.61661	0.180906	1.0073	0.179596	0.85747		4.14762	2.79201	2.60183	3.95314	3.15899	3.62598	4.59121	0	1.89055	0.984208	0	3.65378
LOC108349498	1.46412	0.557031	1.4451	0.385461	0.699896		3.11071	0	0.867278	1.97657	0	3.62598	0	0	1.89055	2.95262	1.31882	1.82689
Olig3	10.8861	0.0283859	0.517107	0.0548936	0.956223		10.369	12.0987	17.3456	11.8594	11.583	17.2234	14.9214	9.66942	1.89055	8.85787	6.59411	8.221
LOC365055	1.17237	0.0704306	1.92691	0.0365511	0.970843		0	1.86134	0	1.97657	0	0	1.1478	0	0.945274	5.90525	1.31882	0.913445
LOC102550647	4.66598	-1.11221	0.831232	-1.33802	0.180889		7.25833	5.58402	4.33639	1.97657	4.21198	1.81299	6.88681	1.75808	2.83582	4.92104	5.27529	9.13445
Ifngr1	476.802	1.23855	0.109501	11.3108	1.15966e-29	7.72219e-28	239.525	322.012	286.202	673.022	621.268	708.879	554.388	614.448	580.398	326.757	374.545	420.184
Il22ra2	50.5064	0.56415	0.251417	2.24388	0.02484	0.0630431	39.4024	40.9495	32.9566	66.2151	46.3318	54.3897	51.6511	61.5327	46.3184	45.2736	58.0281	63.0277
Il20ra	60.6256	-0.486792	0.243797	-1.99671	0.0458571	0.105298	52.8821	70.731	52.9039	34.59	43.1728	48.0442	78.0505	65.0488	50.0995	67.9104	90.9987	73.0756
Slc35d3	96.3383	0.101371	0.184245	0.5502	0.582182	0.722686	116.133	102.374	94.5333	114.641	123.201	97.9015	64.2769	104.606	74.6766	88.5787	88.361	86.7772
Pex7	253.47	-0.31926	0.142091	-2.24686	0.0246488	0.0625854	297.592	284.785	239.369	259.919	211.652	186.738	253.664	286.567	202.289	298.215	253.214	267.639
LOC102547604	2.28211	-1.73452	1.3011	-1.33311	0.182495		7.25833	1.86134	0.867278	0.988284	1.053	0.906495	0	3.51615	3.78109	4.92104	1.31882	0.913445
LOC102547411	13.0312	-0.243221	0.492192	-0.494158	0.621194		24.8857	5.58402	13.0092	9.88284	14.7419	11.7844	9.18241	9.66942	11.3433	15.7473	13.1882	17.3554
Map3k5	575.4	-0.03145	0.0840176	-0.374326	0.708162	0.817906	546.449	541.65	588.014	560.357	512.809	566.559	627.847	568.738	605.92	607.256	588.194	590.999
LOC102547350	24.3177	0.199617	0.364776	0.547231	0.58422	0.724336	29.0333	25.1281	18.2128	28.6602	21.0599	32.6338	8.03461	21.0969	10.398	41.3367	22.42	33.7974
Map7	737.418	0.352474	0.0892679	3.9485	7.86414e-05	0.000394797	589.999	602.144	692.088	757.026	833.973	817.659	866.59	722.57	792.139	674.183	754.366	746.284
LOC108349472	14.4863	0.06812	0.466079	0.146155	0.883799	0.932404	27.9964	12.0987	9.54006	11.8594	14.7419	24.4754	11.478	15.8227	11.3433	13.7789	7.91293	12.7882
LOC102551251	76.9995	0.512344	0.209051	2.45081	0.0142534	0.0393776	59.1036	61.4243	65.9131	84.0042	113.724	69.8001	82.6417	95.8152	75.6219	64.9577	75.1728	75.8159
Bclaf1	10032.3	-0.18614	0.0531152	-3.50446	0.000457531	0.00194091	9876.52	9881.86	10226.9	8379.66	9132.63	8845.58	11026.9	10203	10779	10667.8	11091.3	10276.3
Mtfr2	33.7731	0.320806	0.320614	1.0006	0.317022	0.478447	27.9964	29.7815	23.4165	41.5079	22.1129	37.1663	25.2516	48.3471	42.5373	42.3209	35.6082	29.2302
Pde7b	891.842	0.123763	0.0759959	1.62855	0.103407	0.203098	782.863	886.929	881.154	907.245	887.676	985.36	966.449	953.757	1024.68	788.351	813.713	823.927
LOC108349499	31.3449	-0.0419897	0.298127	-0.140845	0.887993	0.934548	29.0333	30.7121	42.4966	36.5665	30.5369	32.6338	25.2516	22.855	34.0299	26.5736	31.6517	33.7974
Ahi1	18061.1	-0.350314	0.0454339	-7.71039	1.2543e-14	2.42219e-13	18967.1	19121.6	20159.9	15152.4	15282.1	15259	18380.9	18832.5	18600.2	19656.6	18735.2	18585.9
RGD1560020_predicted	436.916	-0.276868	0.0902716	-3.06705	0.00216181	0.00771028	461.423	459.751	476.136	367.642	389.608	396.138	441.904	462.374	448.06	428.131	440.486	471.337
Hbs1l	1751.35	-0.155789	0.0637251	-2.44471	0.014497	0.0399055	1768.96	1771.07	1901.07	1550.62	1702.69	1633.5	1696.45	1856.53	1852.74	1772.56	1734.25	1775.74
LOC108348873	7.14969	-0.190092	0.657351	-0.289179	0.772445		4.14762	11.168	6.93822	7.90628	6.31798	5.43897	1.1478	9.66942	8.50746	9.84208	9.23175	5.48067
Aldh8a1	9.66315	-0.499859	0.601033	-0.831666	0.405598		11.406	11.168	9.54006	5.92971	10.53	6.34547	17.217	6.15327	5.67164	8.85787	3.95646	19.1823
LOC108349727	4.44909	-1.5414	0.850934	-1.81142	0.0700754		6.22143	5.58402	7.8055	0.988284	1.053	4.53248	2.2956	1.75808	3.78109	6.88946	7.91293	4.56722
LOC108349003	3.25925	-1.34193	1.00502	-1.33523	0.181802		7.25833	10.2374	5.20367	6.91799	2.10599	0	1.1478	0	0	4.92104	1.31882	0
Themis	12.2782	-0.91238	0.487381	-1.87201	0.0612054		15.5536	19.5441	13.0092	8.89456	9.47696	7.25196	10.3302	9.66942	6.61692	12.7947	13.1882	21.0092
Ptprk	1013.17	0.61249	0.0852536	7.18433	6.75399e-13	1.095e-11	678.136	776.179	822.179	1196.81	1182.51	1106.83	1046.79	1169.12	1075.72	992.082	968.015	1143.63
LOC102552760	5.27129	-0.530769	0.782122	-0.678627	0.497374		5.18452	5.58402	3.46911	3.95314	3.15899	2.71949	8.03461	4.39519	11.3433	6.88946	3.95646	4.56722
LOC103690149	1973.59	-0.413919	0.0936002	-4.4222	9.76996e-06	5.87143e-05	1908.94	1982.33	2185.54	1280.82	1736.39	1546.48	2284.12	2449.88	2315.92	2136.72	2104.84	1751.07
Lama2	348.113	0.0433369	0.117286	0.369499	0.711756	0.820095	289.296	331.319	372.929	307.356	392.767	327.245	335.158	359.527	389.453	387.778	342.894	341.628
LOC108349500	41.1135	0.56722	0.271352	2.09035	0.0365863	0.0873807	42.5131	32.5735	25.1511	50.4025	43.1728	53.4832	53.9467	40.4358	45.3731	30.5105	35.6082	40.1916
Arhgap18	1140.64	-0.301381	0.0731187	-4.12181	3.75906e-05	0.000200345	1133.34	1259.2	1272.3	959.624	1031.94	985.36	1098.45	1131.32	1243.98	1159.4	1186.94	1225.84
LOC108349501	0	NA	NA	NA	NA		0	0	0	0	0	0	0	0	0	0	0	0
LOC102554576	0.324287	0.962404	3.11251	0.309205	0.757165		0	0.93067	0	1.97657	0	0	0	0	0	0.984208	0	0
L3mbtl3	669.939	0.0986321	0.088817	1.11051	0.26678	0.422319	604.515	638.44	627.042	590.006	716.037	697.095	719.671	783.223	750.547	665.325	667.324	580.037
Samd3	10.5203	0.690597	0.532153	1.29774	0.194376		12.4429	6.51469	7.8055	12.8477	12.636	17.2234	4.59121	18.4598	14.1791	7.87367	5.27529	6.39411
LOC100360791	321.034	-0.439321	0.123445	-3.55882	0.000372518	0.00161496	497.714	416.94	323.495	299.45	299.051	311.834	288.098	268.986	287.363	287.389	286.184	285.908
LOC108349830	4.71978	-0.515317	0.887207	-0.580831	0.561354		17.6274	0	5.20367	6.91799	5.26498	3.62598	2.2956	0	1.89055	2.95262	2.63764	8.221
Tmem200a	184.028	0.0620142	0.137157	0.452141	0.651167	0.775959	163.831	153.561	201.208	182.833	183.221	176.767	179.057	202.179	194.726	181.094	180.679	209.179
RGD1559962	10.6109	0.653492	0.49445	1.32166	0.186283		8.29524	6.51469	13.0092	14.8243	14.7419	14.5039	5.73901	7.91135	9.45274	10.8263	10.5506	10.9613
Smlr1	1.52982	-0.94544	1.62465	-0.581933	0.560612		1.0369	0.93067	1.73456	0.988284	0	0.906495	2.2956	0	1.89055	4.92104	0	3.65378
Epb41l2	1086.08	0.492343	0.0827031	5.95314	2.63048e-09	2.7962e-08	779.752	843.187	1000.84	1169.14	1320.46	1208.36	1128.29	1171.76	1176.87	1065.9	1093.3	1075.12
LOC102552668	24.2894	0.0582905	0.378833	0.153869	0.877713	0.928694	31.1071	31.6428	13.8764	27.672	25.2719	26.2884	26.3994	20.2179	20.796	32.4789	9.23175	26.4899
LOC108349502	0.222102	-2.3091	3.77023	-0.612454	0.540237		0	0.93067	1.73456	0	0	0	0	0	0	0	0	0
LOC102552728	17.6066	-0.189355	0.417725	-0.4533	0.650332	0.775384	16.5905	24.1974	18.2128	23.7188	12.636	15.4104	8.03461	20.2179	16.0697	23.621	19.7823	12.7882
Akap7	952.088	-0.206863	0.0971331	-2.12968	0.0331977	0.0805833	1094.97	946.492	825.649	740.225	859.245	881.113	1113.37	948.483	946.219	1004.88	1055.06	1009.36
LOC100364016	10.4524	0.0401934	0.546879	0.073496	0.941411		13.4798	8.37603	12.1419	13.836	6.31798	14.5039	13.7736	5.27423	9.45274	7.87367	3.95646	16.442
LOC102552962	20.824	0.26945	0.402677	0.669146	0.503403	0.655464	23.8488	16.7521	19.0801	13.836	32.6429	25.3819	12.6258	17.5808	23.6318	20.6684	11.8694	31.9706
LOC108349503	1.83301	-0.14588	1.31801	-0.110682	0.911868		1.0369	2.79201	2.60183	4.94142	0	0.906495	1.1478	1.75808	1.89055	4.92104	0	0
Arg1	616.024	-0.366337	0.0971541	-3.77068	0.000162806	0.000766403	681.246	657.053	650.458	493.154	504.385	543.897	752.958	590.714	570.945	683.04	615.89	648.546
Med23	723.189	-0.0540261	0.0806203	-0.670131	0.502774	0.65499	715.464	732.438	750.195	673.022	677.076	765.988	751.81	733.997	729.751	698.788	677.874	771.861
Enpp3	145.832	0.112645	0.149255	0.754717	0.450419	0.608258	123.392	161.937	150.906	170.973	161.108	141.413	153.805	133.614	145.572	135.821	125.288	146.151
LOC102553363	14.6784	0.126897	0.440249	0.288239	0.773163	0.861102	19.7012	17.6827	8.67278	19.7657	13.6889	16.3169	8.03461	9.66942	7.56219	24.6052	15.8259	14.6151
Enpp1	88.3943	-0.0662563	0.192681	-0.343866	0.730947	0.832831	87.1	94.9284	111.012	95.8636	88.4517	96.0885	57.3901	89.6619	86.9652	91.5314	92.3175	69.4218
Ctgf	72.2925	1.03641	0.230155	4.50309	6.69726e-06	4.16006e-05	39.4024	47.4642	51.1694	68.1916	113.724	102.434	80.3461	90.541	72.7861	58.0683	59.347	84.0369
LOC108349248	3.43873	1.31795	0.886452	1.48677	0.137075		0	5.58402	2.60183	7.90628	8.42397	4.53248	1.1478	0.879038	0.945274	2.95262	2.63764	3.65378
LOC103690930	5.21416	-0.371119	0.758038	-0.489578	0.624433		6.22143	5.58402	6.07094	5.92971	5.26498	2.71949	8.03461	2.63712	4.72637	7.87367	6.59411	0.913445
LOC102553526	4.69445	-0.348957	0.786007	-0.443962	0.65707		6.22143	6.51469	6.07094	5.92971	5.26498	3.62598	4.59121	1.75808	5.67164	8.85787	0	1.82689
LOC102553457	25.9673	0.263073	0.363418	0.723887	0.469135	0.625925	30.0702	26.9894	19.0801	38.5431	24.2189	28.1013	8.03461	24.6131	23.6318	24.6052	40.8835	22.8361
Moxd1	70.8549	-0.303637	0.208099	-1.4591	0.144538	0.265238	72.5833	80.0377	94.5333	73.1331	65.2857	62.5482	70.0159	52.7423	55.7711	60.0367	80.4481	83.1235
Stx7	581.317	-0.306677	0.0955116	-3.21089	0.00132325	0.0050129	587.925	688.696	606.227	509.955	493.855	518.515	604.891	677.739	558.657	632.846	542.036	554.461
LOC108349187	33.8594	-0.0245972	0.315148	-0.0780497	0.937788	0.965052	41.4762	26.0588	26.0183	29.6485	34.7489	27.1949	29.8428	50.9842	36.8657	33.4631	43.5211	26.4899
Taar9	2.57518	-1.75207	1.10079	-1.59164	0.111465		4.14762	4.65335	4.33639	2.96485	0	0.906495	3.4434	3.51615	1.89055	0.984208	1.31882	2.74033
Taar8c	0.32875	1.82814	3.09946	0.589826	0.555307		0	0	0	0	0	1.81299	1.1478	0	0	0.984208	0	0
Taar8a	0	NA	NA	NA	NA		0	0	0	0	0	0	0	0	0	0	0	0
LOC108348200	0.468905	-3.37884	2.59958	-1.29977	0.193681		1.0369	3.72268	0.867278	0	0	0	0	0	0	0	0	0
LOC108349728	0	NA	NA	NA	NA		0	0	0	0	0	0	0	0	0	0	0	0
Taar7h	1.90577	2.09292	1.65581	1.26398	0.206237		1.0369	0.93067	0	1.97657	6.31798	0	0	0	2.83582	8.85787	0	0.913445
Taar7g	1.8045	-1.29681	1.2154	-1.06699	0.285978		5.18452	1.86134	2.60183	0.988284	1.053	1.81299	0	1.75808	0.945274	0.984208	2.63764	1.82689
Taar7e	1.42505	-0.289726	1.35573	-0.213705	0.830777		2.07381	2.79201	3.46911	5.92971	0	0.906495	0	0	0.945274	0.984208	0	0
Taar7d	2.08487	1.25133	1.28563	0.973318	0.330395		0	1.86134	1.73456	1.97657	3.15899	3.62598	1.1478	0	3.78109	5.90525	0	1.82689
Taar7c	1.70336	-1.51637	1.37482	-1.10296	0.270043		4.14762	0.93067	3.46911	1.97657	1.053	0	0	0	2.83582	1.96842	1.31882	2.74033
Taar7b	1.28081	-0.20387	1.45629	-0.139993	0.888666		2.07381	0.93067	2.60183	3.95314	0	0.906495	0	1.75808	0	0	1.31882	1.82689
Taar7a	2.4733	0.102472	1.23503	0.0829716	0.933874		1.0369	4.65335	0.867278	2.96485	4.21198	0	4.59121	0	0	6.88946	2.63764	1.82689
Taar6	1.89173	-2.05721	1.2613	-1.63103	0.102885		5.18452	3.72268	3.46911	0	2.10599	0.906495	0	0.879038	0	1.96842	2.63764	1.82689
Taar5	1.25455	-0.721065	1.42692	-0.505329	0.613328		3.11071	1.86134	1.73456	0.988284	3.15899	0	0	0	0	1.96842	1.31882	0.913445
Taar4	1.59793	0.288575	1.27737	0.225913	0.821269		2.07381	1.86134	0.867278	1.97657	1.053	2.71949	0	0.879038	1.89055	0.984208	3.95646	0.913445
Taar3	2.65997	-1.12072	1.22678	-0.913545	0.360956		4.14762	2.79201	1.73456	0.988284	2.10599	0.906495	6.88681	0	0	3.93683	6.59411	1.82689
Taar2	4.08335	0.233986	0.968508	0.241595	0.809094		3.11071	4.65335	0.867278	3.95314	6.31798	0	5.73901	3.51615	0.945274	2.95262	10.5506	6.39411
Taar1	4.20076	-0.728665	0.852472	-0.854767	0.39268		8.29524	3.72268	4.33639	4.94142	2.10599	2.71949	1.1478	1.75808	1.89055	12.7947	3.95646	2.74033
LOC103690932	4.14287	-0.686754	0.869491	-0.789834	0.429625		7.25833	3.72268	5.20367	4.94142	5.26498	0	2.2956	2.63712	1.89055	7.87367	1.31882	7.30756
Vnn1	21.2927	-0.43146	0.397081	-1.08658	0.277223	0.434067	35.2548	22.3361	16.4783	20.754	24.2189	9.97145	17.217	12.3065	17.9602	20.6684	26.3764	31.9706
Vnn3	5.84998	0.465955	0.69977	0.665869	0.505495		7.25833	8.37603	1.73456	5.92971	11.583	6.34547	2.2956	1.75808	4.72637	9.84208	3.95646	6.39411
LOC108349832	1.50078	-1.43072	1.41717	-1.00957	0.312702		4.14762	1.86134	1.73456	0	0	2.71949	1.1478	0.879038	0	1.96842	2.63764	0.913445
Slc18b1	399.861	-0.222473	0.0974911	-2.28198	0.0224903	0.0579856	422.02	375.991	450.984	369.618	350.648	350.814	393.696	391.172	416.866	418.288	444.443	413.79
LOC100910237	29.4695	-0.291423	0.319757	-0.911389	0.362091	0.525216	36.2917	26.0588	32.0893	32.6134	16.8479	27.1949	27.5472	27.2502	25.5224	41.3367	31.6517	29.2302
Rps12	6654.97	-0.459806	0.0862846	-5.32895	9.87846e-08	8.43674e-07	7608.81	7057.27	7445.58	4544.13	6022.08	5511.49	5874.45	6598.94	7043.23	7817.57	7564.76	6771.36
LOC103690933	27.456	-0.19596	0.338851	-0.578306	0.563057	0.706005	21.775	31.6428	32.0893	23.7188	21.0599	29.9143	29.8428	40.4358	22.6866	19.6842	23.7388	32.884
LOC108349443	6.94828	0.709328	0.659844	1.07499	0.282378		9.33214	3.72268	4.33639	11.8594	4.21198	11.7844	8.03461	5.27423	2.83582	10.8263	6.59411	4.56722
LOC103690934	12.628	-0.456727	0.470834	-0.970039	0.332027		15.5536	19.5441	10.4073	7.90628	9.47696	15.4104	10.3302	11.4275	8.50746	14.7631	14.507	13.7017
LOC102554376	2.67574	0.424393	1.03735	0.409114	0.682456		1.0369	2.79201	2.60183	0.988284	3.15899	4.53248	2.2956	2.63712	6.61692	0.984208	2.63764	1.82689
Eya4	61.7466	-0.275681	0.218988	-1.25889	0.208071	0.350652	76.7309	67.9389	61.5767	57.3205	50.5438	61.6417	61.9813	57.1375	56.7164	77.7524	54.0717	57.547
LOC103690935	0	NA	NA	NA	NA		0	0	0	0	0	0	0	0	0	0	0	0
LOC100910446	0.318732	-1.74968	2.92937	-0.59729	0.550314		0	0.93067	0.867278	0	0	0	1.1478	0.879038	0	0	0	0
Taar8b	4.23389	-0.0460736	0.861137	-0.0535032	0.957331		5.18452	3.72268	3.46911	1.97657	7.37097	2.71949	4.59121	3.51615	1.89055	8.85787	6.59411	0.913445
LOC102555465	6.62738	-1.15019	0.665937	-1.72718	0.084135		15.5536	8.37603	11.2746	4.94142	7.37097	3.62598	1.1478	6.15327	4.72637	5.90525	1.31882	9.13445
Tcf21	1.66904	-2.01467	1.39614	-1.44303	0.149012		6.22143	4.65335	0.867278	0.988284	0	1.81299	0	0.879038	0	1.96842	2.63764	0
Tbpl1	1285.6	-0.284915	0.0674622	-4.22333	2.40719e-05	0.000133579	1303.39	1308.52	1458.76	1076.24	1106.7	1159.41	1349.81	1353.72	1386.72	1331.63	1316.18	1276.08
Slc2a12	297.462	0.0368178	0.105876	0.347745	0.728031	0.830534	304.85	283.854	282.733	284.626	309.581	299.143	296.133	324.365	305.323	301.168	304.648	273.12
LOC102555830	6.7118	-0.269773	0.694152	-0.388637	0.697545		7.25833	10.2374	5.20367	9.88284	6.31798	2.71949	11.478	3.51615	5.67164	6.88946	1.31882	10.0479
LOC108349504	2.49817	-0.818733	1.11862	-0.731916	0.46422		4.14762	5.58402	0.867278	1.97657	3.15899	0.906495	3.4434	0	0	4.92104	1.31882	3.65378
Sgk1	529.148	0.390985	0.247244	1.58137	0.113794	0.218945	355.658	391.812	564.598	555.416	555.982	610.071	466.007	704.989	573.781	421.241	464.225	685.997
LOC108349236	23.3495	-0.0437836	0.345239	-0.126821	0.899082	0.941725	21.775	25.1281	29.4874	32.6134	20.0069	21.7559	17.217	21.0969	19.8507	28.542	17.1447	25.5764
LOC108349238	4.2847	0.365899	0.81054	0.451426	0.651682		4.14762	6.51469	0.867278	2.96485	6.31798	5.43897	3.4434	2.63712	4.72637	4.92104	3.95646	5.48067
LOC108349468	37.3187	-0.190777	0.287621	-0.663295	0.507142	0.658213	44.5869	48.3949	34.6911	46.4494	31.5899	33.5403	35.5818	18.4598	18.9055	47.242	40.8835	47.4991
LOC108349469	3.98676	0.451378	0.893162	0.50537	0.613299		6.22143	0.93067	4.33639	1.97657	6.31798	7.25196	0	0.879038	5.67164	4.92104	6.59411	2.74033
LOC100365542	8.03155	0.412885	0.62857	0.656865	0.511268		4.14762	11.168	5.20367	15.8126	5.26498	6.34547	5.73901	6.15327	2.83582	15.7473	7.91293	10.0479
LOC108349801	0	NA	NA	NA	NA		0	0	0	0	0	0	0	0	0	0	0	0
LOC102546868	3.98348	-0.978775	0.881874	-1.10988	0.26705		8.29524	5.58402	3.46911	3.95314	1.053	3.62598	6.88681	0.879038	0.945274	5.90525	2.63764	4.56722
LOC501467	13.7101	-0.192833	0.470778	-0.409605	0.682096		17.6274	19.5441	12.1419	15.8126	12.636	14.5039	4.59121	4.39519	14.1791	23.621	14.507	10.9613
LOC103690936	16.0593	0.11153	0.462342	0.241229	0.809377	0.884326	14.5167	25.1281	11.2746	12.8477	23.1659	19.0364	19.5126	10.5485	11.3433	23.621	5.27529	16.442
LOC679711	101.683	-0.318484	0.188704	-1.68774	0.0914614	0.184216	131.687	114.472	94.5333	94.8753	78.9747	97.9015	107.893	87.0248	72.7861	124.01	93.6363	122.402
LOC108349800	2.9162	0.38092	0.884379	0.43072	0.666672		4.14762	3.72268	3.46911	6.91799	4.21198	3.62598	1.1478	2.63712	0	1.96842	1.31882	1.82689
LOC108349799	9.36336	-0.264932	0.577728	-0.458576	0.646539		10.369	5.58402	12.1419	11.8594	4.21198	7.25196	5.73901	7.03231	14.1791	9.84208	13.1882	10.9613
Clvs2	246.713	0.441464	0.122207	3.61244	0.000303324	0.00133733	173.163	211.262	226.36	265.849	285.362	281.013	243.334	282.171	284.527	227.352	230.794	249.37
Trdn	30.6839	-0.278831	0.320144	-0.870956	0.383778	0.546418	40.4393	33.5041	26.0183	21.7423	27.3779	32.6338	34.434	24.6131	28.3582	44.2894	23.7388	31.0571
LOC108348899	0	NA	NA	NA	NA		0	0	0	0	0	0	0	0	0	0	0	0
LOC108349833	0	NA	NA	NA	NA		0	0	0	0	0	0	0	0	0	0	0	0
LOC108348575	0	NA	NA	NA	NA		0	0	0	0	0	0	0	0	0	0	0	0
LOC102551716	1396	-0.185533	0.0833938	-2.22479	0.0260956	0.0657307	1448.56	1326.21	1704.2	1242.27	1399.43	1299.91	1310.79	1376.57	1482.19	1402.5	1363.66	1395.74
LOC108349071	3.62496	-1.77969	1.04234	-1.70741	0.0877465		6.22143	5.58402	1.73456	0.988284	1.053	1.81299	3.4434	4.39519	6.61692	3.93683	1.31882	6.39411
LOC108349505	22.2949	0.0489521	0.363402	0.134705	0.892845	0.937906	27.9964	29.7815	17.3456	30.6368	23.1659	23.5689	21.8082	21.976	12.2886	15.7473	27.6953	15.5286
LOC103690944	84.126	0.0649526	0.195522	0.332201	0.739738	0.839152	94.3583	70.731	71.9841	93.887	67.3917	85.2105	90.6763	87.0248	77.5124	94.484	94.9551	81.2966
Rnf217	254.179	0.139616	0.113879	1.226	0.220198	0.365454	216.713	230.806	248.041	249.048	261.143	257.445	255.96	268.107	268.458	277.547	272.996	243.89
Tpd52l1	710.981	-0.151106	0.0903591	-1.67228	0.0944691	0.188916	797.38	680.32	747.594	590.006	714.984	698.001	647.36	750.699	725.025	703.709	747.772	728.929
Hddc2	379.874	-0.183652	0.111164	-1.65208	0.0985184	0.195395	396.098	420.663	366.859	325.146	400.138	318.18	363.853	438.64	352.587	393.683	391.69	390.954
Hey2	296.096	-0.202763	0.112232	-1.80664	0.070819	0.150267	277.89	323.873	324.362	295.497	256.931	253.819	317.941	274.26	275.075	314.947	315.198	323.359
Trnae-cuc	0.475596	0.0575474	2.56276	0.0224552	0.982085		0	0.93067	0	0.988284	0	0	0	0	1.89055	0.984208	0	0.913445
Ncoa7	3128.46	0.340645	0.0736123	4.62756	3.7e-06	2.41298e-05	2389.03	2522.12	2877.63	3132.86	3494.89	3241.63	3345.84	3728.88	3773.53	2925.07	2944.93	3165.09
LOC108348877	15.6358	0.113177	0.404184	0.280014	0.779467	0.864803	19.7012	15.8214	16.4783	20.754	21.0599	14.5039	9.18241	12.3065	8.50746	19.6842	13.1882	16.442
Hint3	293.33	-0.266275	0.123929	-2.14861	0.0316656	0.0776122	381.581	335.972	328.698	260.907	312.74	295.517	219.23	307.663	294.925	272.626	236.069	274.033
Trmt11	210.232	-0.318183	0.129779	-2.45173	0.0142171	0.0392897	248.857	212.193	222.89	184.809	176.903	185.831	207.752	200.421	190	219.478	269.04	204.612
Cenpw	5.13151	-0.987529	0.844274	-1.16968	0.24213		3.11071	11.168	8.67278	4.94142	2.10599	4.53248	3.4434	0.879038	7.56219	1.96842	1.31882	11.8748
LOC108349437	9.73739	-0.167916	0.573639	-0.29272	0.769736		12.4429	9.3067	8.67278	11.8594	13.6889	1.81299	6.88681	10.5485	10.398	13.7789	9.23175	8.221
Rspo3	199.589	-0.0318226	0.136593	-0.232975	0.815781	0.889342	174.2	189.857	160.446	156.149	176.903	179.486	262.847	220.639	215.522	240.147	197.823	221.054
Rnf146	1900.52	-0.308377	0.0604418	-5.10205	3.35997e-07	2.64213e-06	2041.67	2115.41	2019.89	1705.78	1557.38	1722.34	1928.31	1899.6	1855.57	1924.13	2037.58	1998.62
Echdc1	1354.5	0.0682717	0.0762777	0.895042	0.370765	0.533619	1294.06	1152.17	1300.92	1171.12	1345.73	1410.51	1429.01	1402.95	1523.78	1422.18	1405.86	1395.74
LOC108349506	16.7017	-0.712103	0.416974	-1.70779	0.0876758	0.178202	21.775	16.7521	26.8856	16.8008	9.47696	13.5974	16.0692	19.3388	11.3433	13.7789	14.507	20.0958
Soga3	3203.06	0.0202723	0.0637643	0.317926	0.750541	0.847314	2793.42	2966.98	3284.38	3026.13	3154.78	2997.78	3621.31	3462.53	3357.61	3137.66	3324.75	3309.41
Soga3_1	2397.52	-0.00268052	0.0689093	-0.0388993	0.968971	0.982481	2035.44	2256.88	2276.6	2136.67	2285	2139.33	2861.47	2538.66	2694.98	2390.64	2698.31	2456.25
Mrpl36	3.27846	-0.400945	1.05323	-0.380683	0.703438		1.0369	8.37603	0.867278	2.96485	2.10599	2.71949	8.03461	3.51615	0	3.93683	3.95646	1.82689
LOC100912599	0.0722732	-0.904219	4.40736	-0.205161	0.837446		0	0	0.867278	0	0	0	0	0	0	0	0	0
RGD1311933	5.14423	0.51333	0.69873	0.734662	0.462545		5.18452	4.65335	5.20367	8.89456	5.26498	7.25196	1.1478	1.75808	4.72637	6.88946	5.27529	5.48067
LOC102555956	2.87478	-1.0959	1.006	-1.08937	0.275991		7.25833	2.79201	6.93822	3.95314	3.15899	0.906495	0	1.75808	0	5.90525	0	1.82689
LOC100911237	39.4563	-0.213619	0.260606	-0.819702	0.412386	0.573401	52.8821	51.1869	37.2929	45.4611	37.9079	38.0728	33.2862	30.7663	34.0299	37.3999	39.5646	35.6243
Lrrc14b	198.006	0.192294	0.137991	1.39352	0.163461	0.291907	167.979	176.827	184.73	223.352	165.32	215.746	221.526	187.235	193.781	209.636	195.186	234.755
Ccdc127	2066.27	-0.271366	0.0577459	-4.69931	2.61039e-06	1.75304e-05	2110.1	2043.75	2215.03	1759.15	1783.78	1735.94	2257.73	2333.85	2293.23	2150.49	2091.65	2020.54
Sdha	15172.3	-0.299635	0.0597685	-5.01325	5.35185e-07	4.08499e-06	15715.3	15688.3	15806.1	12015.6	12975	13364.5	16756.8	15806.9	14543	16785.7	16924.4	15685.7
Pdcd6	1128.71	-0.310525	0.0781059	-3.97569	7.01754e-05	0.000356206	1301.32	1241.51	1235	1003.11	1005.61	1036.12	1173.05	1199.01	988.756	1125.93	1188.26	1046.81
Ahrr	30.8904	0.0751005	0.331496	0.22655	0.820774	0.892924	41.4762	35.3655	17.3456	24.7071	43.1728	30.8208	33.2862	30.7663	21.7413	30.5105	27.6953	33.7974
LOC102548594	1.22956	0.422226	1.49138	0.283111	0.777092		1.0369	1.86134	0.867278	1.97657	3.15899	0	0	2.63712	0	0.984208	1.31882	0.913445
LOC108349507	4.80612	-0.276761	0.742415	-0.372784	0.709309		5.18452	5.58402	6.93822	3.95314	5.26498	5.43897	1.1478	1.75808	4.72637	5.90525	2.63764	9.13445
Exoc3	2220.54	-0.318216	0.0596886	-5.33126	9.75339e-08	8.33812e-07	2367.25	2435.56	2448.33	1908.38	1942.78	1965.28	2230.18	2427.03	2235.57	2344.38	2202.43	2139.29
Slc9a3	214.503	-0.240695	0.125459	-1.91851	0.0550463	0.122544	247.82	218.708	234.165	204.575	185.327	202.148	223.821	224.155	259.95	200.778	201.78	170.814
Cep72	16.2186	0.108924	0.41834	0.260371	0.794578	0.874257	19.7012	9.3067	19.9474	19.7657	14.7419	18.1299	18.3648	10.5485	17.0149	15.7473	15.8259	15.5286
Tppp	10187.9	-0.138462	0.0555813	-2.49116	0.0127328	0.0357507	9773.86	10060.5	10921.6	9405.5	9155.8	9383.13	11492.9	10643.4	10420.7	10452.3	10474.1	10070.7
Zdhhc11	6.98721	-0.222156	0.63401	-0.350398	0.72604		9.33214	7.44536	5.20367	4.94142	8.42397	5.43897	3.4434	7.91135	4.72637	6.88946	11.8694	8.221
LOC108348816	4.65502	-0.0824412	0.798782	-0.103209	0.917797		3.11071	9.3067	6.93822	5.92971	4.21198	8.15846	0	0	0.945274	12.7947	2.63764	1.82689
Brd9	1328.17	-0.196988	0.0708306	-2.78112	0.00541721	0.0171153	1409.15	1343.89	1467.43	1174.08	1241.48	1266.37	1292.42	1441.62	1486.92	1255.85	1329.37	1229.5
Trip13	29.3678	-0.40107	0.321548	-1.24731	0.212284	0.355683	21.775	34.4348	42.4966	25.6954	24.2189	25.3819	17.217	27.2502	20.796	42.3209	34.2894	36.5378
Nkd2	146.98	0.0766348	0.159183	0.481427	0.630213	0.760738	164.868	144.254	124.021	131.442	166.373	157.73	144.623	106.364	111.542	173.221	152.983	186.343
Slc12a7	207.624	-0.0115816	0.120228	-0.0963308	0.923258	0.956613	217.75	213.124	222.023	211.493	215.864	220.278	215.787	203.937	186.219	201.763	197.823	185.429
Slc6a19	3.46219	0.363887	0.874439	0.416138	0.677309		5.18452	0.93067	6.07094	3.95314	6.31798	5.43897	0	0	0.945274	5.90525	1.31882	5.48067
Slc6a18	4.521	-0.483284	0.846008	-0.571252	0.567828		3.11071	4.65335	11.2746	9.88284	2.10599	1.81299	2.2956	0.879038	0.945274	1.96842	5.27529	10.0479
Tert	56.5729	-0.107094	0.238216	-0.449568	0.653022	0.777205	72.5833	63.2856	47.7003	60.2854	46.3318	62.5482	44.7643	42.1938	64.2786	60.0367	52.7529	62.1142
Clptm1l	1187.04	0.293859	0.0748389	3.92655	8.6172e-05	0.000429378	1007.87	1071.2	1195.11	1338.14	1297.29	1381.5	1145.51	1249.11	1267.61	1067.87	1069.56	1153.68
LOC102548924	1.73128	0.820295	1.40788	0.582647	0.560131		1.0369	0	1.73456	1.97657	2.10599	0.906495	4.59121	0.879038	2.83582	1.96842	0	2.74033
Slc6a3	24.3657	0.054932	0.364637	0.150648	0.880253	0.930334	18.6643	24.1974	23.4165	14.8243	34.7489	19.9429	21.8082	16.7017	26.4677	36.4157	25.0576	30.1437
Lpcat1	598.777	0.393116	0.0914191	4.30015	1.70684e-05	9.77425e-05	469.718	538.858	541.181	685.869	690.765	661.741	617.517	647.851	669.254	485.215	611.933	565.422
LOC100910528	0	NA	NA	NA	NA		0	0	0	0	0	0	0	0	0	0	0	0
LOC679739	2.06045	0.945389	1.37753	0.686294	0.492528		0	2.79201	0.867278	0.988284	6.31798	0	1.1478	0.879038	1.89055	0	5.27529	4.56722
Irx4	8.00868	-1.3388	0.619944	-2.15955	0.0308076		12.4429	13.9601	13.0092	4.94142	4.21198	6.34547	11.478	3.51615	4.72637	7.87367	2.63764	10.9613
Irx2	24.7009	0.0409365	0.352127	0.116255	0.907451	0.946996	26.9595	24.1974	19.9474	21.7423	18.9539	31.7273	20.6604	25.4921	29.3035	22.6368	35.6082	19.1823
LOC103690947	28.3011	-0.0427564	0.323522	-0.132159	0.894859	0.939112	33.1809	21.4054	32.9566	24.7071	27.3779	32.6338	21.8082	27.2502	35.9204	33.4631	22.42	26.4899
LOC102553527	5.82671	0.262122	0.710514	0.368918	0.712189		8.29524	4.65335	5.20367	11.8594	5.26498	4.53248	2.2956	9.66942	1.89055	5.90525	3.95646	6.39411
Irx1	89.6112	0.157852	0.178474	0.884456	0.37645	0.53956	81.9155	86.5524	86.7278	98.8284	93.7166	92.4625	98.7109	104.606	85.0746	89.5629	80.4481	76.7293
LOC100910701	6.06974	0.660819	0.694446	0.951577	0.341312		6.22143	6.51469	3.46911	13.836	5.26498	6.34547	0	2.63712	1.89055	10.8263	3.95646	11.8748
LOC103690948	5.1107	-0.575533	0.780703	-0.737198	0.461002		7.25833	4.65335	4.33639	3.95314	4.21198	2.71949	0	5.27423	1.89055	11.8105	7.91293	7.30756
LOC108349508	8.03872	0.0088389	0.607748	0.0145437	0.988396		10.369	6.51469	7.8055	7.90628	11.583	5.43897	4.59121	5.27423	2.83582	4.92104	11.8694	17.3554
Adamts16	43.9431	0.143137	0.261854	0.546631	0.584633	0.724594	43.55	42.8108	41.6293	59.2971	43.1728	38.9793	48.2077	40.4358	37.8109	55.1157	34.2894	42.0184
Ice1	3746.37	-0.156597	0.0572946	-2.73318	0.00627259	0.0194189	3931.94	3826.92	3721.49	3235.64	3488.58	3572.5	3965.65	3670.86	3828.36	3814.79	4054.06	3845.6
LOC108349457	6.4102	-0.157321	0.725013	-0.216991	0.828215		10.369	4.65335	1.73456	7.90628	3.15899	3.62598	8.03461	4.39519	3.78109	11.8105	9.23175	8.221
LOC108349458	2.39715	-0.489424	1.0547	-0.464039	0.642619		5.18452	2.79201	1.73456	1.97657	2.10599	2.71949	0	0.879038	0	2.95262	6.59411	1.82689
LOC108349456	2.4141	-1.50229	1.24345	-1.20817	0.226984		1.0369	5.58402	1.73456	1.97657	1.053	0	3.4434	1.75808	1.89055	1.96842	3.95646	4.56722
LOC679881	21.1424	-0.461901	0.379602	-1.2168	0.223679	0.369643	20.7381	33.5041	19.9474	15.8126	20.0069	18.1299	22.956	20.2179	26.4677	25.5894	18.4635	11.8748
LOC108349392	3.80029	-0.360627	0.815933	-0.441981	0.658503		3.11071	6.51469	5.20367	3.95314	2.10599	5.43897	4.59121	2.63712	1.89055	2.95262	2.63764	4.56722
Med10	244.859	-0.266699	0.112443	-2.37186	0.0176989	0.0473606	278.927	286.647	280.131	229.282	251.666	222.998	247.925	222.397	230.647	228.336	237.388	221.967
LOC108348755	3.33997	0.0599788	0.922509	0.0650171	0.94816		5.18452	2.79201	1.73456	3.95314	5.26498	0.906495	1.1478	0.879038	1.89055	6.88946	3.95646	5.48067
Ube2ql1	761.525	0.54903	0.0905241	6.06502	1.3194e-09	1.46822e-08	557.855	622.619	722.442	934.917	914	940.035	772.47	769.159	851.692	650.562	658.092	744.457
Nsun2	1803.97	-0.058399	0.0574616	-1.01631	0.30948	0.470932	1726.45	1828.77	1810.01	1724.56	1742.71	1687.89	1711.37	1804.67	1778.06	1950.7	1914.93	1967.56
Srd5a1	71.8627	0.87308	0.20879	4.18161	2.8945e-05	0.000158645	58.0667	59.5629	51.1694	98.8284	88.4517	120.564	68.8681	61.5327	84.1294	49.2104	58.0281	63.9411
Papd7	668.948	0.524208	0.0934147	5.61162	2.00438e-08	1.90361e-07	481.124	590.976	583.678	771.85	779.217	833.069	666.873	741.908	729.751	549.188	635.672	664.074
Adcy2	2473.51	-0.10997	0.0574991	-1.91256	0.0558043	0.123946	2516.57	2535.15	2738	2357.06	2431.37	2432.13	2484.99	2577.34	2383.98	2382.77	2388.39	2454.43
LOC100362709	14.8821	0.0101927	0.42688	0.0238772	0.980951	0.989275	12.4429	14.8907	21.6819	18.7774	12.636	18.1299	17.217	11.4275	10.398	16.7315	10.5506	13.7017
RGD1308544	565.463	-0.165204	0.0888861	-1.8586	0.0630839	0.137003	516.379	608.658	551.589	473.388	500.173	522.141	646.212	672.464	607.811	576.746	535.442	574.557
Fastkd3	353.469	-0.358875	0.105403	-3.40478	0.000662177	0.00270029	391.95	414.148	384.204	318.228	326.429	284.639	368.444	343.704	358.259	305.105	369.27	377.253
Mtrr	599.299	-0.575128	0.0932848	-6.1653	7.03514e-10	8.12971e-09	808.786	655.192	670.406	480.306	479.113	471.377	611.778	589.835	579.453	634.814	651.498	559.028
LOC680200	66.7993	-0.50246	0.228067	-2.20312	0.0275862	0.0690051	87.1	78.1763	70.2495	33.6017	62.1268	69.8001	64.2769	72.9602	65.2239	62.0051	71.2164	64.8546
LOC108349511	37.5736	0.277679	0.316744	0.876668	0.380667	0.543676	21.775	29.7815	37.2929	37.5548	32.6429	38.0728	56.2423	32.5244	38.7562	45.2736	55.3905	25.5764
RGD1566325	553.367	-0.216506	0.0889675	-2.43354	0.0149518	0.0409813	538.154	611.45	625.307	476.353	535.975	517.609	542.91	609.174	584.179	516.709	547.311	535.279
LOC102547287	520.295	-0.142205	0.096685	-1.47081	0.141343	0.260642	540.227	498.839	572.403	475.365	467.53	516.702	478.633	566.98	589.851	542.299	516.978	477.731
LOC102549842	832.908	-0.25638	0.074145	-3.45782	0.000544568	0.00226643	891.738	846.91	947.067	725.401	772.899	751.484	867.738	843.877	903.682	835.593	811.075	797.437
Zfp748	557.922	-0.314762	0.0868438	-3.62446	0.000289563	0.00128154	560.965	625.411	644.387	520.826	458.053	494.04	565.866	576.649	581.343	538.362	582.919	546.24
LOC108348331	0.607957	0.0575448	2.57351	0.0223604	0.98216		1.0369	0	0	0.988284	0	0	3.4434	0	0	0	0	1.82689
RGD1564382	1.06421	-0.542147	1.89595	-0.28595	0.774916		1.0369	1.86134	0	1.97657	0	0	1.1478	0	0	4.92104	0	1.82689
LOC102551340	455.327	-0.359472	0.101745	-3.53307	0.000410771	0.00176282	509.12	457.89	555.925	445.716	368.549	373.476	448.79	478.197	497.214	438.957	470.819	419.271
LOC501406	397.4	-0.494899	0.103822	-4.76679	1.87181e-06	1.29249e-05	487.345	422.524	434.506	300.438	322.217	329.964	464.86	391.172	396.07	415.336	373.226	431.146
LOC102551533	21.4971	0.141673	0.359517	0.394065	0.693533	0.807395	16.5905	25.1281	18.2128	23.7188	16.8479	25.3819	22.956	21.0969	22.6866	19.6842	23.7388	21.9227
LOC688839	14.4944	-0.0108147	0.456104	-0.0237111	0.981083	0.989275	20.7381	13.9601	12.1419	10.8711	20.0069	15.4104	8.03461	14.0646	20.796	17.7157	9.23175	10.9613
LOC102552482	48.3523	0.103436	0.26433	0.391315	0.695564	0.809055	63.2512	48.3949	32.9566	64.2385	49.4908	40.7923	42.4686	42.1938	35.9204	59.0525	56.7093	44.7588
LOC108349516	24.0878	-0.388057	0.377248	-1.02865	0.303644	0.464595	37.3286	13.9601	34.6911	22.7305	21.0599	21.7559	19.5126	30.7663	19.8507	15.7473	22.42	29.2302
LOC108349732	4.46972	-1.12399	0.862518	-1.30315	0.192525		6.22143	10.2374	2.60183	0	3.15899	5.43897	5.73901	1.75808	1.89055	4.92104	5.27529	6.39411
LOC102555832	7.09319	0.000205529	0.633595	0.000324386	0.999741		7.25833	11.168	6.07094	7.90628	8.42397	8.15846	1.1478	6.15327	1.89055	14.7631	3.95646	8.221
Ppp1r14c	384.247	-0.190512	0.107534	-1.77163	0.0764554	0.15998	392.987	362.961	444.914	355.782	378.026	320.899	319.089	384.14	389.453	412.383	424.661	425.665
Iyd	10.7352	0.0794684	0.513266	0.154829	0.876956		7.25833	8.37603	14.7437	13.836	10.53	8.15846	12.6258	9.66942	8.50746	12.7947	13.1882	9.13445
LOC103690955	4.63359	-1.41548	0.825978	-1.7137	0.0865839		10.369	4.65335	6.07094	3.95314	2.10599	1.81299	5.73901	2.63712	4.72637	1.96842	7.91293	3.65378
LOC103690956	2.85223	-0.107184	0.997365	-0.107467	0.914418		4.14762	2.79201	1.73456	2.96485	4.21198	0.906495	1.1478	1.75808	1.89055	6.88946	3.95646	1.82689
Plekhg1	431.503	0.888244	0.216633	4.10022	4.12751e-05	0.000218309	326.625	238.252	371.195	461.529	552.823	717.944	463.712	474.681	543.532	289.357	414.11	324.273
Mthfd1l	707.011	-0.193296	0.0856792	-2.25604	0.0240679	0.0613794	774.568	724.062	793.559	645.35	638.116	719.757	721.967	661.916	733.532	723.393	724.033	623.883
Akap12	5963.58	0.144325	0.0622239	2.31945	0.0203707	0.053384	5409.53	5333.67	5837.65	5619.39	6678.1	6032.72	6434.57	6330.84	6480.8	5700.53	5929.42	5775.71
Zbtb2	176.353	-0.157393	0.148862	-1.05731	0.29037	0.449068	190.79	176.827	207.279	176.903	157.949	180.393	151.51	209.211	166.368	178.142	134.52	186.343
LOC103690958	78.384	0.355603	0.200867	1.77034	0.0766711	0.1602	69.4726	66.0776	58.1076	97.8402	78.9747	70.7066	84.9373	84.3877	70.8955	86.6103	94.9551	77.6428
Rmnd1	556.536	-0.180364	0.0945214	-1.90818	0.0563684	0.124976	568.224	552.818	535.978	501.06	508.597	453.248	658.838	519.512	579.453	609.225	565.774	625.71
Armt1	490.48	-0.183985	0.0998874	-1.84193	0.0654858	0.141209	541.264	449.514	509.092	467.459	430.675	421.52	522.25	537.972	493.433	514.741	553.905	443.934
Ccdc170	143.038	-0.548272	0.152309	-3.59973	0.000318544	0.00139982	165.905	150.769	191.668	118.594	122.148	107.873	127.406	149.437	130.448	135.821	155.621	160.766
Esr1	172.559	0.148037	0.147378	1.00447	0.315154	0.476625	182.495	182.411	147.437	161.09	213.758	192.177	137.736	184.598	158.806	180.11	167.49	162.593
Syne1	7038.46	0.179318	0.0581878	3.08171	0.00205819	0.00739534	6120.85	6281.1	6716.2	6807.3	7453.11	7391.56	7469.89	8045.84	8070.75	6495.77	6962.06	6647.14
LOC103690962	294.695	0.457253	0.104977	4.35573	1.32626e-05	7.77943e-05	238.488	248.489	241.971	332.064	330.641	338.123	327.123	328.76	337.463	250.973	280.909	281.341
Syne1_1	6572.51	0.309543	0.0677599	4.56824	4.91835e-06	3.13462e-05	5428.2	5575.65	5697.15	6283.51	7223.55	7192.13	6784.65	7875.31	7571.64	6059.77	6642.9	6535.7
LOC102546605	9.52907	-0.353312	0.60973	-0.579457	0.562281		6.22143	16.7521	7.8055	4.94142	6.31798	12.6909	8.03461	4.39519	4.72637	24.6052	10.5506	7.30756
Myct1	6.79504	-0.085259	0.679385	-0.125494	0.900132		4.14762	12.0987	7.8055	2.96485	13.6889	6.34547	10.3302	2.63712	6.61692	6.88946	5.27529	2.74033
Vip	12.4605	0.597153	0.460784	1.29595	0.194993		17.6274	9.3067	9.54006	23.7188	12.636	18.1299	5.73901	6.15327	5.67164	12.7947	14.507	13.7017
Ccdc170_1	0	NA	NA	NA	NA		0	0	0	0	0	0	0	0	0	0	0	0
Fbxo5	65.4433	-0.330259	0.234082	-1.41087	0.158284	0.284632	83.9893	66.0776	61.5767	61.2736	68.4447	38.9793	50.5033	74.7183	74.6766	71.8472	61.9846	71.2487
Mtrf1l	707.927	-0.287597	0.0878724	-3.2729	0.0010645	0.00413432	722.723	721.27	792.692	575.182	624.427	633.64	819.53	700.594	753.383	677.135	791.293	683.257
Rgs17	2165.33	-0.0162902	0.0742529	-0.219388	0.826348	0.895885	1983.6	2000.94	2379.81	2168.3	2089.14	2039.61	2168.2	2376.04	2462.44	2020.58	2116.71	2178.57
LOC100910084	6.34915	-0.377916	0.660658	-0.572031	0.567301		8.29524	12.0987	5.20367	9.88284	5.26498	4.53248	2.2956	0.879038	2.83582	11.8105	3.95646	9.13445
LOC102553726	1.26664	-0.565769	1.75014	-0.323271	0.74649		2.07381	0.93067	0	1.97657	0	0	0	0.879038	2.83582	2.95262	2.63764	0.913445
LOC102546606	4.46174	-0.655032	0.77952	-0.840302	0.400739		8.29524	7.44536	6.07094	3.95314	6.31798	3.62598	3.4434	5.27423	1.89055	5.90525	1.31882	0
LOC102546790	5.03194	0.239461	0.767107	0.312161	0.754918		7.25833	3.72268	3.46911	1.97657	10.53	4.53248	9.18241	3.51615	6.61692	1.96842	3.95646	3.65378
Oprm1	268.667	0.327042	0.146314	2.23521	0.0254037	0.0643047	222.935	230.806	287.936	253.989	295.892	380.728	315.645	243.494	252.388	227.352	236.069	276.774
Ipcef1	488.349	-0.0386866	0.0901528	-0.429122	0.667834	0.788945	478.013	474.642	549.854	478.33	475.954	509.45	513.067	520.391	537.861	417.304	454.993	450.328
Cnksr3	228.024	-0.148154	0.116718	-1.26934	0.204321	0.346286	248.857	236.39	238.501	210.505	207.44	233.876	228.412	220.639	224.975	241.131	216.287	229.275
Scaf8	1630.11	0.110475	0.0664076	1.66359	0.0961941	0.191638	1429.89	1551.43	1587.99	1676.13	1614.24	1645.29	1763.02	1629.74	1655.17	1560.95	1732.93	1714.54
Tiam2	327.884	-0.017152	0.102295	-0.167673	0.866841	0.92128	312.108	324.804	324.362	308.345	331.694	310.928	342.045	322.607	302.488	332.662	374.545	348.022
Tfb1m	315.122	-0.296024	0.108543	-2.72726	0.00638634	0.0197253	342.179	305.26	343.442	278.696	244.295	282.826	332.862	312.059	362.985	330.694	331.024	315.138
Cldn20	19.5469	0.336153	0.386239	0.870324	0.384123	0.546591	20.7381	18.6134	17.3456	23.7188	23.1659	24.4754	18.3648	21.976	12.2886	19.6842	25.0576	9.13445
LOC103690965	13.8433	0.0433086	0.470738	0.0920014	0.926697		10.369	12.0987	20.8147	17.7891	12.636	14.5039	9.18241	12.3065	8.50746	25.5894	13.1882	9.13445
Nox3	9.1018	-0.876884	0.596625	-1.46974	0.141632		16.5905	15.8214	8.67278	3.95314	6.31798	11.7844	9.18241	7.03231	3.78109	12.7947	10.5506	2.74033
LOC108349518	5.16392	0.748095	0.728069	1.02751	0.304182		4.14762	5.58402	2.60183	8.89456	6.31798	5.43897	1.1478	2.63712	0.945274	9.84208	5.27529	9.13445
LOC103690966	1.64778	-1.52557	1.54043	-0.990351	0.322003		2.07381	0	3.46911	0.988284	0	0.906495	2.2956	2.63712	3.78109	0.984208	2.63764	0
LOC108349519	4.53191	-0.135541	0.773252	-0.175287	0.860854		9.33214	4.65335	5.20367	4.94142	3.15899	9.06495	0	3.51615	1.89055	1.96842	7.91293	2.74033
LOC102548198	18.2712	0.202391	0.437489	0.462619	0.643638	0.770256	16.5905	26.9894	12.1419	33.6017	17.9009	12.6909	8.03461	5.27423	10.398	31.4947	27.6953	16.442
LOC108349520	1.499	0.578691	1.42194	0.406972	0.684028		1.0369	3.72268	0	2.96485	4.21198	0	1.1478	1.75808	0	0	1.31882	1.82689
LOC102548409	3.18708	-0.110175	1.03413	-0.106539	0.915155		2.07381	6.51469	0.867278	2.96485	2.10599	3.62598	1.1478	0	0.945274	11.8105	5.27529	0.913445
LOC102548472	10.132	-0.102603	0.60197	-0.170446	0.86466		13.4798	10.2374	6.07094	15.8126	6.31798	5.43897	0	7.91135	11.3433	15.7473	11.8694	17.3554
Arid1b	697.112	1.11034	0.0885963	12.5326	4.95152e-36	5.2796e-34	419.946	493.255	485.676	1012.99	996.134	1015.27	680.646	707.626	750.547	540.33	596.107	666.815
LOC108349521	53.4055	-0.155029	0.234543	-0.660981	0.508624	0.659402	66.3619	48.3949	52.0367	49.4142	55.8088	44.4183	51.6511	62.4117	51.0448	55.1157	56.7093	47.4991
Tmem242	596.08	-0.420234	0.089588	-4.69074	2.72219e-06	1.82459e-05	732.055	632.856	671.273	476.353	498.067	544.804	647.36	654.005	575.672	547.22	598.745	574.557
Ldhal6b	5.53781	0.741678	0.694602	1.06777	0.285623		4.14762	3.72268	6.07094	5.92971	8.42397	9.06495	2.2956	7.03231	5.67164	6.88946	2.63764	4.56722
LOC108348585	50.0953	0.149949	0.247121	0.606786	0.543993	0.689498	44.5869	53.0482	56.3731	41.5079	67.3917	62.5482	30.9906	47.4681	42.5373	54.1314	44.8399	55.7201
Zdhhc14	347.543	0.326847	0.0977318	3.34433	0.000824815	0.00329698	329.736	308.052	318.291	396.302	394.873	407.016	321.384	324.365	341.244	329.71	332.343	367.205
Snx9	304.716	0.0409673	0.107987	0.379373	0.704411	0.815596	281.001	284.785	312.22	305.38	319.058	281.013	343.193	317.333	310.05	309.041	275.634	317.879
Synj2	315.637	0.0477441	0.110018	0.433967	0.664312	0.786174	287.223	295.023	325.229	295.497	328.535	315.46	393.696	347.22	314.776	309.041	292.778	283.168
LOC102551310	9.41149	-0.293385	0.525225	-0.558589	0.576442		14.5167	14.8907	10.4073	12.8477	10.53	9.06495	11.478	2.63712	6.61692	7.87367	6.59411	5.48067
LOC103690968	9.39234	-0.973673	0.526415	-1.84963	0.0643668		15.5536	11.168	17.3456	7.90628	6.31798	8.15846	6.88681	7.91135	8.50746	5.90525	7.91293	9.13445
Serac1	587.195	-0.186921	0.0882809	-2.11734	0.0342309	0.0826641	587.925	592.837	653.06	590.994	495.961	524.861	557.831	612.69	581.343	614.146	640.947	593.739
Gtf2h5	817.331	-0.0309527	0.0822441	-0.376352	0.706655	0.81698	804.638	808.753	937.527	795.569	865.563	838.508	839.043	855.304	933.93	727.33	735.902	665.901
LOC102551377	34.1202	0.0314392	0.299368	0.105019	0.916361	0.952647	45.6238	28.8508	27.7529	33.6017	34.7489	35.3533	33.2862	39.5567	25.5224	35.4315	27.6953	42.0184
Tulp4	3444.31	0.681714	0.0608604	11.2013	4.01921e-29	2.55875e-27	2348.59	2612.39	2691.16	4035.17	4324.65	3924.22	3830.21	3688.45	3783.93	3338.43	3330.02	3424.5
Tmem181	952.016	-0.247472	0.077073	-3.21088	0.00132331	0.0050129	1003.72	948.353	1097.11	807.428	924.53	839.414	914.798	931.781	975.522	995.034	968.015	1018.49
Dynlt1	353.795	-0.529586	0.105666	-5.01187	5.39049e-07	4.10907e-06	416.836	433.692	435.373	267.825	319.058	304.582	289.246	352.494	355.423	360.22	371.908	338.888
Sytl3	16.8538	-0.0703933	0.438799	-0.160423	0.872548	0.925293	20.7381	23.2668	10.4073	13.836	26.3249	11.7844	20.6604	13.1856	8.50746	17.7157	18.4635	17.3554
Ezr	809.088	-0.144721	0.0851014	-1.70057	0.0890238	0.180341	751.756	832.019	836.923	723.424	748.68	719.757	948.084	750.699	838.458	852.324	875.697	831.235
Rsph3	558.263	0.0462207	0.0933898	0.494923	0.620655	0.75306	476.976	565.848	537.712	508.967	575.989	549.336	643.917	552.036	544.478	568.872	601.383	573.643
Tagap	26.8354	-0.600177	0.32526	-1.84522	0.0650051	0.140346	32.144	31.6428	33.8238	17.7891	21.0599	25.3819	29.8428	22.855	21.7413	29.5262	22.42	33.7974
LOC102551987	15.8538	-0.713459	0.445589	-1.60116	0.109341	0.212235	26.9595	13.9601	17.3456	11.8594	12.636	10.8779	19.5126	19.3388	11.3433	21.6526	9.23175	15.5286
RGD1560015	30.7525	-0.351592	0.312282	-1.12588	0.260216	0.41461	33.1809	42.8108	41.6293	40.5197	17.9009	33.5403	34.434	32.5244	24.5771	18.7	26.3764	22.8361
Fndc1	21.06	0.498746	0.379867	1.31295	0.1892	0.326966	21.775	20.4748	15.611	38.5431	22.1129	20.8494	17.217	14.0646	13.2338	31.4947	14.507	22.8361
LOC103690969	6.73355	-0.347928	0.65585	-0.5305	0.595765		10.369	6.51469	10.4073	9.88284	4.21198	7.25196	0	1.75808	4.72637	12.7947	9.23175	3.65378
Sod2	3316.77	0.125479	0.0588106	2.13361	0.0328748	0.079978	2962.44	3127.05	3157.76	3316.68	3454.88	3319.58	3543.26	3435.28	3167.61	3588.42	3324.75	3403.49
Wtap	2580.04	-0.294735	0.0600996	-4.90411	9.38526e-07	6.85937e-06	2633.74	2707.32	2803.04	2088.25	2297.64	2255.36	2861.47	2692.49	2681.74	2617.99	2762.93	2558.56
LOC102553528	233.103	-0.248559	0.117266	-2.11961	0.0340389	0.0822987	262.337	255.004	260.183	198.645	235.871	220.278	239.89	250.526	224.03	214.557	229.475	206.438
Acat2	323.854	-0.152834	0.108969	-1.40255	0.160751	0.288145	345.289	340.625	379	305.38	321.164	331.777	285.803	351.615	343.134	321.836	287.503	273.12
Acat2l1	166.005	-0.130362	0.137559	-0.947681	0.343292	0.506799	178.348	197.302	186.465	153.184	159.002	200.335	150.362	159.106	155.025	151.568	154.302	147.065
Tcp1	6622.05	-0.397093	0.0674082	-5.89087	3.8416e-09	3.98371e-08	7458.46	7092.64	6891.39	5426.67	5348.17	5506.05	7673.05	6673.66	6387.21	7458.33	6926.45	6622.47
Mrpl18	593.716	-0.386412	0.0866299	-4.46049	8.17722e-06	4.99192e-05	596.22	616.104	656.529	448.681	481.219	500.385	571.605	664.553	640.896	639.735	652.817	655.853
Pnldc1	38.17	0.18941	0.271617	0.697341	0.485589	0.639812	35.2548	34.4348	32.9566	43.4845	42.1198	31.7273	47.0599	37.7987	39.7015	37.3999	39.5646	36.5378
Mas1l	32.8223	-0.268192	0.303008	-0.885097	0.376104	0.539286	36.2917	39.0882	43.3639	47.4377	23.1659	28.1013	22.956	25.4921	28.3582	40.3525	26.3764	32.884
Mas1	16.0003	0.00738176	0.449018	0.0164398	0.986884	0.992193	17.6274	26.0588	14.7437	19.7657	18.9539	19.9429	9.18241	14.9437	3.78109	15.7473	6.59411	24.663
Igf2r	1672.88	0.499168	0.0758835	6.57808	4.76553e-11	6.24151e-10	1429.89	1432.3	1321.73	1797.69	2029.12	2084.03	1546.09	1819.61	1770.5	1560.95	1591.82	1690.79
Slc22a1	7.32213	-0.0337185	0.7058	-0.0477735	0.961897		6.22143	10.2374	5.20367	9.88284	1.053	9.97145	0	6.15327	4.72637	15.7473	13.1882	5.48067
Slc22a2	11.0788	-0.0664004	0.469922	-0.141301	0.887632		11.406	21.4054	12.1419	15.8126	12.636	14.5039	3.4434	3.51615	5.67164	11.8105	10.5506	10.0479
LOC102553224	4.79335	-0.0970636	0.808717	-0.120022	0.904466		4.14762	9.3067	2.60183	6.91799	7.37097	0.906495	3.4434	1.75808	1.89055	9.84208	6.59411	2.74033
Slc22a3	97.2476	0.305472	0.18448	1.65586	0.0977501	0.194138	86.0631	77.2456	87.5951	98.8284	81.0807	128.722	96.4153	102.848	103.98	105.31	100.23	98.652
Plg	15.2207	0.402721	0.448493	0.897942	0.369217	0.531946	14.5167	14.8907	8.67278	16.8008	17.9009	15.4104	8.03461	15.8227	4.72637	25.5894	21.1011	19.1823
LOC108349106	42.6271	-0.509343	0.26861	-1.89621	0.0579317	0.127741	50.8083	47.4642	45.9657	42.4962	33.6959	25.3819	36.7296	48.3471	48.209	52.163	38.2458	42.0184
Map3k4	1200.56	0.37937	0.0759532	4.99478	5.89026e-07	4.46458e-06	901.07	1079.58	1045.07	1243.26	1402.59	1295.38	1278.65	1347.57	1355.52	1159.4	1115.72	1182.91
Agpat4	1333.53	-0.152357	0.0676527	-2.25205	0.024319	0.0619202	1415.37	1427.65	1389.38	1241.29	1234.11	1330.73	1367.03	1314.16	1201.44	1386.75	1390.04	1304.4
LOC108349099	46.6832	-0.0531185	0.258006	-0.205881	0.836884	0.902064	55.9929	45.6029	44.2312	53.3674	44.2258	42.6053	56.2423	41.3148	44.4279	50.1946	29.0141	52.9798
Park2	180.646	-0.365619	0.132534	-2.75868	0.00580355	0.0181707	205.307	194.51	204.678	167.02	140.048	161.356	179.057	178.445	163.532	206.684	189.91	177.208
LOC103690973	2.06206	0.409211	1.13664	0.360018	0.718834		3.11071	1.86134	1.73456	2.96485	3.15899	2.71949	4.59121	0.879038	0	0.984208	0	2.74033
LOC103694996	33.5327	-0.679158	0.327275	-2.07519	0.0379687	0.0901743	39.4024	37.2268	34.6911	12.8477	28.4309	28.1013	43.6165	36.0406	26.4677	39.3683	48.7964	27.4033
Pacrg	217.404	-0.463652	0.131352	-3.52984	0.000415812	0.00178308	220.861	241.974	288.804	177.891	175.85	192.177	197.422	203.937	211.741	223.415	263.764	211.006
LOC102552213	39.8127	0.138806	0.286116	0.485138	0.627578	0.758664	50.8083	44.6722	27.7529	41.5079	44.2258	48.9507	18.3648	33.4035	32.1393	57.0841	39.5646	39.2781
LOC102554294	0	NA	NA	NA	NA		0	0	0	0	0	0	0	0	0	0	0	0
Cahm	31.073	0.412614	0.310436	1.32914	0.1838	0.319791	27.9964	23.2668	24.2838	35.5782	37.9079	27.1949	36.7296	38.6777	31.194	31.4947	21.1011	37.4512
LOC108348175	633.482	0.256236	0.100839	2.54105	0.0110521	0.031645	554.744	587.253	516.03	591.982	710.772	677.152	680.646	713.779	639.95	559.03	743.815	626.623
Qk	241.917	0.254045	0.137067	1.85345	0.0638186	0.138283	187.68	255.934	215.085	245.095	269.567	271.949	265.142	227.671	225.92	230.305	296.735	211.919
LOC102549462	2.66421	0.0792143	1.04455	0.0758361	0.939549		3.11071	1.86134	4.33639	4.94142	3.15899	1.81299	2.2956	0	1.89055	1.96842	6.59411	0
LOC108349522	4.28466	-2.31288	0.931189	-2.48379	0.0129991		13.4798	7.44536	3.46911	0.988284	1.053	2.71949	3.4434	1.75808	1.89055	4.92104	6.59411	3.65378
LOC102549608	103.151	-0.334103	0.176847	-1.88922	0.0588622	0.129513	111.986	93.9977	121.419	86.969	80.0277	92.4625	120.519	121.307	103.035	96.4524	117.375	92.2579
LOC108348950	2.18802	-3.11013	1.37778	-2.25735	0.0239865		8.29524	5.58402	3.46911	0	2.10599	0	1.1478	0	0.945274	1.96842	0	2.74033
Pabpc6	7.70874	0.249866	0.606498	0.411981	0.680353		5.18452	8.37603	8.67278	9.88284	10.53	6.34547	2.2956	7.91135	7.56219	10.8263	3.95646	10.9613
LOC108349523	4.98404	-0.885575	0.798714	-1.10875	0.267537		9.33214	3.72268	8.67278	4.94142	3.15899	3.62598	6.88681	0.879038	5.67164	8.85787	1.31882	2.74033
LOC108349524	45.7067	-0.461437	0.252437	-1.82793	0.0675601	0.144678	55.9929	53.9789	46.833	41.5079	36.8549	35.3533	37.8774	39.5567	53.8806	45.2736	47.4776	53.8932
MGC94891	64.6448	-0.349204	0.226704	-1.54035	0.123475	0.233616	78.8048	69.8003	71.1168	53.3674	71.6037	48.0442	57.3901	81.7506	66.1692	45.2736	71.2164	61.2008
Pde10a	474.994	0.354947	0.103861	3.41753	0.000631913	0.00258659	344.252	428.108	438.843	455.599	535.975	560.214	523.397	584.561	546.368	418.288	440.486	423.838
T	16.2573	-0.404704	0.423882	-0.954756	0.339701	0.502725	18.6643	19.5441	19.0801	11.8594	18.9539	12.6909	18.3648	7.91135	8.50746	14.7631	23.7388	21.0092
T2	371.4	-0.210617	0.0994522	-2.11777	0.0341945	0.0825903	398.171	393.674	385.939	345.9	350.648	321.806	385.661	374.47	324.229	407.462	394.328	374.512
Prr18	312.135	0.39306	0.107034	3.67228	0.000240394	0.00108605	260.263	276.409	269.723	338.982	395.926	326.338	301.872	307.663	278.856	332.662	324.43	332.494
Sft2d1	274.742	0.102867	0.13556	0.75883	0.447954	0.605966	240.562	231.737	287.936	237.188	259.037	319.993	252.516	336.672	312.886	251.957	267.721	298.696
Mpc1	1665.84	-0.157301	0.0881684	-1.7841	0.0744076	0.156505	1738.89	1781.3	1506.46	1568.41	1401.54	1534.7	1774.5	1635.89	1421.69	1714.49	2053.41	1858.86
Ccr6	15.5178	-0.660617	0.47682	-1.38546	0.16591	0.295413	18.6643	26.0588	8.67278	10.8711	15.7949	7.25196	16.0692	15.8227	10.398	26.5736	14.507	15.5286
Fgfr1op	1295.33	-0.263133	0.0639899	-4.1121	3.9208e-05	0.000208453	1433	1413.69	1314.79	1184.95	1159.35	1122.24	1103.04	1160.33	1121.09	1507.81	1510.05	1513.58
Rnaset2	1132.58	-0.371389	0.0859183	-4.32259	1.54211e-05	8.92204e-05	1235.99	1248.03	1178.63	1008.05	879.252	942.755	1205.19	1033.75	1011.44	1418.24	1152.65	1277
Rps6ka2	834.369	0.28674	0.0900299	3.18494	0.00144783	0.00542548	695.763	804.099	865.543	1003.11	976.127	911.028	752.958	840.361	925.423	711.582	749.091	777.341
Gpr31	4.61215	0.116121	0.875191	0.132681	0.894446		4.14762	5.58402	2.60183	0.988284	2.10599	9.97145	0	6.15327	4.72637	6.88946	3.95646	8.221
Tcp10b	8.07459	0.275957	0.625809	0.440961	0.659241		3.11071	9.3067	7.8055	11.8594	9.47696	3.62598	9.18241	4.39519	5.67164	6.88946	11.8694	13.7017
Ttll2	12.808	0.215968	0.475515	0.454178	0.649701		10.369	17.6827	12.1419	11.8594	15.7949	19.0364	6.88681	16.7017	15.1244	6.88946	6.59411	14.6151
Unc93a	26.7163	0.197755	0.325929	0.606744	0.544021	0.689498	25.9226	22.3361	21.6819	27.672	22.1129	29.9143	20.6604	25.4921	21.7413	40.3525	31.6517	31.0571
LOC102548318	1.66661	-0.283019	1.41881	-0.199476	0.84189		3.11071	0.93067	0.867278	0.988284	2.10599	0.906495	1.1478	3.51615	0.945274	0	0	5.48067
LOC685303	31.8294	-0.558281	0.313408	-1.78132	0.0748597	0.157285	51.8452	48.3949	34.6911	42.4962	26.3249	22.6624	17.217	9.66942	17.0149	45.2736	31.6517	34.7109
Afdn	4997.33	-0.028907	0.0575325	-0.502446	0.615354	0.749766	4675.4	5165.22	4962.56	4702.26	5002.78	4808.05	5399.26	5310.27	5354.98	4853.13	5151.32	4582.75
LOC103690979	11.9846	0.0858479	0.481295	0.178369	0.858433		13.4798	8.37603	14.7437	10.8711	10.53	17.2234	11.478	13.1856	6.61692	10.8263	11.8694	14.6151
LOC108348488	7.03626	-0.805277	0.687933	-1.17058	0.241769		9.33214	7.44536	6.93822	1.97657	3.15899	8.15846	11.478	4.39519	2.83582	9.84208	7.91293	10.9613
RGD1560718	19.2822	-0.320496	0.387686	-0.82669	0.408413	0.569589	30.0702	16.7521	24.2838	19.7657	17.9009	19.0364	9.18241	9.66942	3.78109	30.5105	18.4635	31.9706
LOC102552087	10.4055	-0.188089	0.508516	-0.369878	0.711474		14.5167	8.37603	13.8764	12.8477	8.42397	10.8779	3.4434	4.39519	7.56219	17.7157	11.8694	10.9613
LOC103690980	0	NA	NA	NA	NA		0	0	0	0	0	0	0	0	0	0	0	0
LOC103690981	0.64623	-1.76085	2.29785	-0.766302	0.443497		0	0.93067	0.867278	0	0	0	0	0	0	0.984208	1.31882	3.65378
LOC103689976	1.94403	-1.26292	1.24041	-1.01815	0.308608		2.07381	4.65335	2.60183	2.96485	0	0.906495	1.1478	0	0	4.92104	1.31882	2.74033
LOC102551311	73.954	-0.207039	0.222002	-0.9326	0.351027	0.513755	95.3952	103.304	71.1168	95.8636	69.4977	67.9871	39.0252	36.0406	51.9901	101.373	90.9987	64.8546
LOC108349806	6.72961	0.269806	0.672723	0.401066	0.688372		8.29524	3.72268	5.20367	9.88284	5.26498	5.43897	6.88681	2.63712	5.67164	14.7631	6.59411	6.39411
LOC102551175	1.82957	-0.94241	1.41129	-0.667766	0.504283		0	3.72268	1.73456	0.988284	0	1.81299	3.4434	0	2.83582	2.95262	2.63764	1.82689
LOC103690982	0	NA	NA	NA	NA		0	0	0	0	0	0	0	0	0	0	0	0
LOC102551080	1.23833	-0.233381	1.49001	-0.15663	0.875536		1.0369	2.79201	0.867278	0	3.15899	0.906495	0	0	0	2.95262	1.31882	1.82689
Frmd1	3.73549	-0.537536	0.834199	-0.644373	0.519334		6.22143	3.72268	4.33639	4.94142	2.10599	2.71949	2.2956	1.75808	1.89055	5.90525	5.27529	3.65378
LOC102550907	2.24194	0.363075	1.05084	0.345509	0.729712		2.07381	1.86134	4.33639	1.97657	4.21198	4.53248	2.2956	0	1.89055	0.984208	0	2.74033
LOC108349804	3.19151	1.16289	1.05212	1.10528	0.269038		0	4.65335	0.867278	3.95314	2.10599	6.34547	4.59121	1.75808	0	5.90525	2.63764	5.48067
LOC103690984	9.23908	-0.139928	0.579873	-0.241308	0.809316		12.4429	13.0294	5.20367	7.90628	12.636	7.25196	6.88681	1.75808	5.67164	18.7	6.59411	12.7882
LOC108349805	343.919	-0.279054	0.100365	-2.78039	0.00542937	0.0171412	391.95	402.05	431.904	323.169	356.966	331.777	270.881	305.905	318.557	338.568	319.155	336.148
LOC678796	6.70909	0.0220269	0.646952	0.0340472	0.97284		6.22143	5.58402	12.1419	4.94142	10.53	9.06495	1.1478	6.15327	9.45274	4.92104	3.95646	6.39411
LOC108349734	0	NA	NA	NA	NA		0	0	0	0	0	0	0	0	0	0	0	0
Vom2r7	5.8099	-0.0496134	0.67641	-0.0733481	0.941529		9.33214	6.51469	6.93822	5.92971	12.636	3.62598	2.2956	3.51615	3.78109	8.85787	2.63764	3.65378
LOC100911027	0.161003	1.0193	4.35318	0.234151	0.814868		0	0	0	0	1.053	0	0	0.879038	0	0	0	0
Smok2a	13.1799	-0.360444	0.503837	-0.715398	0.474363		11.406	20.4748	15.611	20.754	6.31798	9.97145	9.18241	7.91135	5.67164	25.5894	7.91293	17.3554
LOC103690986	5.37341	0.0282041	0.728986	0.0386895	0.969138		10.369	7.44536	3.46911	5.92971	7.37097	8.15846	1.1478	2.63712	0.945274	7.87367	0	9.13445
LOC103690988	43.6004	-0.151516	0.253327	-0.598106	0.549769	0.694605	55.9929	63.2856	51.1694	57.3205	54.7558	41.6988	18.3648	22.855	30.2488	50.1946	43.5211	33.7974
LOC501391	15.9931	-0.00068055	0.416613	-0.00163353	0.998697	0.99979	23.8488	24.1974	14.7437	22.7305	17.9009	21.7559	11.478	7.91135	2.83582	20.6684	9.23175	14.6151
LOC103690990	9.59261	-0.30049	0.566172	-0.530739	0.5956		16.5905	10.2374	6.07094	8.89456	8.42397	9.06495	12.6258	4.39519	3.78109	15.7473	9.23175	10.0479
RGD1561667	179.725	0.0331998	0.158224	0.209828	0.833802	0.900427	236.414	202.886	169.986	249.048	193.751	179.486	86.0851	82.6296	70.8955	272.626	199.142	213.746
LOC103690989	0.0864087	-0.904219	4.40736	-0.205161	0.837446		1.0369	0	0	0	0	0	0	0	0	0	0	0
LOC102555078	5.29064	-0.211309	0.732565	-0.288451	0.773001		9.33214	3.72268	5.20367	5.92971	4.21198	5.43897	1.1478	3.51615	2.83582	8.85787	10.5506	2.74033
LOC103694999	8.53151	-0.852936	0.713602	-1.19525	0.231988		16.5905	9.3067	6.93822	4.94142	11.583	1.81299	5.73901	7.03231	4.72637	25.5894	2.63764	5.48067
LOC102555131	11.5766	-1.23025	0.512219	-2.40181	0.0163141		17.6274	17.6827	13.0092	6.91799	6.31798	7.25196	4.59121	3.51615	5.67164	15.7473	25.0576	15.5286
LOC108349808	1.19702	1.4494	1.53296	0.945493	0.344407		2.07381	0	0.867278	3.95314	2.10599	1.81299	0	0	0	0	2.63764	0.913445
LOC103691013	0.317119	-0.904242	3.1869	-0.283737	0.776612		0	0.93067	0	0	0	0	0	0	1.89055	0.984208	0	0
LOC102556502	73.6749	-0.144701	0.231992	-0.623733	0.532803	0.679884	115.096	80.9683	71.9841	98.8284	85.2927	58.0157	33.2862	26.3712	42.5373	102.358	72.5352	96.8251
LOC103690993	63.9466	-0.30382	0.235962	-1.28758	0.197893	0.338122	110.949	80.9683	64.1786	76.0979	73.7097	57.1092	30.9906	27.2502	24.5771	94.484	56.7093	70.3352
LOC102546375	28.052	-0.0651326	0.337722	-0.192859	0.84707	0.908489	40.4393	23.2668	30.3547	26.6837	36.8549	26.2884	14.9214	14.0646	12.2886	54.1314	29.0141	28.3168
LOC108349807	3.12592	-0.33592	1.07697	-0.311912	0.755108		3.11071	2.79201	1.73456	0	5.26498	0.906495	5.73901	0.879038	3.78109	2.95262	3.95646	6.39411
RGD1561185	24.4342	-0.607749	0.356257	-1.70593	0.0880212	0.17882	35.2548	43.7415	26.8856	23.7188	21.0599	24.4754	5.73901	15.8227	17.0149	34.4473	27.6953	17.3554
LOC102546709	426.384	-0.267939	0.191889	-1.39632	0.162618	0.290891	641.844	568.64	416.293	504.025	453.841	392.512	167.579	224.155	221.194	586.588	445.762	494.174
LOC108349736	0	NA	NA	NA	NA		0	0	0	0	0	0	0	0	0	0	0	0
Vom2r9	7.36955	-0.236974	0.599864	-0.395046	0.692809		9.33214	10.2374	6.93822	3.95314	8.42397	9.97145	5.73901	6.15327	3.78109	7.87367	10.5506	5.48067
LOC102556873	553.594	-0.340604	0.188528	-1.80664	0.0708177	0.150267	886.554	768.734	531.641	637.443	559.141	529.393	262.847	268.986	287.363	748.982	571.05	590.999
Dact2	190.258	0.00162325	0.130585	0.0124306	0.990082	0.994316	167.979	185.203	207.279	189.751	182.168	190.364	195.126	179.324	199.453	204.715	178.041	203.698
LOC108349078	1.86067	0.432262	1.15027	0.375793	0.707071		2.07381	1.86134	2.60183	4.94142	2.10599	1.81299	1.1478	2.63712	0	0	1.31882	1.82689
Smoc2	30.3969	0.0985821	0.301176	0.327324	0.743423	0.841793	32.144	36.2961	28.6202	33.6017	35.8019	34.4468	13.7736	23.734	27.4129	39.3683	30.3329	29.2302
Thbs2	226.501	-0.0888119	0.125439	-0.708008	0.47894	0.634571	217.75	228.945	261.051	216.434	237.977	213.026	259.403	218.881	200.398	218.494	225.518	220.14
LOC103690994	2.00204	-0.16185	1.17056	-0.138267	0.890029		1.0369	2.79201	2.60183	1.97657	1.053	2.71949	0	1.75808	0.945274	2.95262	5.27529	0.913445
LOC108348724	2.94324	-0.614265	1.0735	-0.572208	0.567181		4.14762	4.65335	1.73456	3.95314	1.053	1.81299	0	6.15327	0	1.96842	5.27529	4.56722
Wdr27	384.864	-0.121145	0.100009	-1.21135	0.225762	0.371954	364.99	379.714	419.762	330.087	366.443	375.289	369.592	398.204	402.687	384.825	431.255	395.521
LOC108349525	1221.83	-0.111618	0.0713264	-1.56489	0.117608	0.224742	1257.77	1136.35	1301.78	1143.45	1085.64	1190.23	1267.17	1308.89	1386.72	1209.59	1165.84	1208.49
LOC100125364	329.753	-0.128244	0.113479	-1.13011	0.258428	0.412327	306.924	339.695	372.062	276.72	340.118	317.273	354.671	369.196	329.901	305.105	292.778	352.59
Phf10	561.472	0.0861437	0.0864851	0.996053	0.319224	0.48094	523.637	541.65	476.136	515.884	544.399	573.811	583.083	574.891	587.96	623.004	568.412	624.796
Tcte3	19.0376	-0.970638	0.405525	-2.39353	0.016687	0.0451043	18.6643	30.7121	23.4165	11.8594	13.6889	11.7844	13.7736	21.976	25.5224	18.7	23.7388	14.6151
Ermard	559.1	-0.135281	0.0821003	-1.64775	0.0994035	0.19687	591.036	563.056	584.545	549.486	523.339	510.357	601.448	574.891	612.537	549.188	510.384	538.932
LOC102550720	5.67769	-0.332038	0.745563	-0.445352	0.656066		8.29524	6.51469	6.07094	8.89456	2.10599	5.43897	8.03461	0	3.78109	5.90525	3.95646	9.13445
LOC102550953	10.4132	-1.28198	0.567226	-2.26009	0.0238157		15.5536	13.9601	11.2746	9.88284	4.21198	2.71949	6.88681	14.0646	7.56219	13.7789	13.1882	11.8748
LOC102550786	15.3595	0.158593	0.455901	0.347868	0.72794	0.830484	17.6274	13.9601	9.54006	15.8126	21.0599	9.06495	10.3302	18.4598	15.1244	17.7157	11.8694	23.7496
Dll1	208.705	-0.190382	0.123287	-1.54422	0.122534	0.232215	209.455	214.985	219.421	180.856	202.175	182.206	233.004	202.179	219.303	213.573	204.417	222.88
Fam120b	2250.08	1.29109	0.0802495	16.0884	3.07655e-58	1.62032e-55	1273.32	1370.88	1444.02	3200.07	3422.24	3387.57	2253.13	2760.18	2774.38	1663.31	1607.64	1844.24
LOC102557016	0	NA	NA	NA	NA		0	0	0	0	0	0	0	0	0	0	0	0
Psmb1	3402.37	-0.436815	0.0695679	-6.27897	3.40813e-10	4.10203e-09	4128.95	3852.05	4030.24	2795.86	3091.6	2985.99	3078.4	3643.61	3565.57	3433.9	3111.1	3111.19
Tbp	678.911	-0.0319284	0.0771178	-0.414021	0.678859	0.79747	664.656	693.35	653.927	653.256	689.712	626.388	717.376	704.989	702.338	672.214	705.57	663.161
Pdcd2	486.543	-0.341362	0.0950523	-3.5913	0.000329027	0.0014397	535.043	508.146	548.987	389.384	426.463	440.557	552.092	519.512	462.239	510.804	495.877	449.415
LOC108349086	47.7732	-0.318489	0.254511	-1.25138	0.210796	0.353974	39.4024	57.7016	43.3639	38.5431	41.0668	33.5403	59.6857	56.2585	51.9901	58.0683	46.1588	47.4991
Prdm9	27.804	0.773789	0.325438	2.37768	0.0174218	0.0467485	18.6643	26.0588	17.3456	38.5431	37.9079	29.9143	30.9906	25.4921	26.4677	30.5105	19.7823	31.9706
LOC102551889	129.47	0.0632806	0.158458	0.399351	0.689634	0.805122	118.207	111.68	130.959	131.442	129.518	116.938	128.554	159.106	134.229	140.742	113.419	138.844
LOC108349526	30.3353	-0.0267453	0.307626	-0.0869412	0.930718	0.96062	30.0702	26.9894	28.6202	30.6368	24.2189	29.0078	35.5818	37.7987	34.9751	33.4631	31.6517	21.0092
Chd1	1778.81	-0.06108	0.071525	-0.853967	0.393123	0.55517	1612.39	1730.12	1827.35	1604.97	1691.11	1662.51	1901.91	1879.38	2106.07	1742.05	1916.25	1671.6
Rgmb	1287.55	0.433795	0.0767419	5.65265	1.57992e-08	1.51875e-07	1008.91	1128.9	1196.84	1527.89	1559.49	1423.2	1209.78	1354.6	1347.96	1200.73	1186.94	1305.31
Riok2	635.279	-0.340093	0.0812572	-4.1854	2.84669e-05	0.00015637	709.243	696.142	699.026	562.334	549.664	550.243	673.759	654.884	623.881	691.898	606.658	605.614
Lix1	1582.9	-0.495225	0.0706582	-7.00874	2.40472e-12	3.68229e-11	1871.61	1767.34	1790.06	1245.24	1221.48	1381.5	1682.68	1598.97	1583.33	1656.42	1711.83	1484.35
LOC102552556	7.45561	-0.61688	0.644725	-0.95681	0.338663		13.4798	9.3067	7.8055	1.97657	12.636	5.43897	11.478	4.39519	4.72637	7.87367	3.95646	6.39411
Lnpep	192.741	0.0714022	0.134715	0.530025	0.596095	0.734613	198.049	171.243	161.314	188.762	172.691	193.99	215.787	215.364	175.821	216.526	197.823	205.525
LOC102552729	21.5198	-0.615608	0.376238	-1.63622	0.101793	0.200736	21.775	25.1281	22.5492	15.8126	20.0069	9.97145	26.3994	20.2179	19.8507	25.5894	29.0141	21.9227
LOC102552823	156.11	-0.180961	0.145443	-1.24421	0.213424	0.357282	163.831	174.966	143.968	150.219	130.571	144.133	172.17	149.437	158.806	167.315	175.403	142.497
LOC102553133	3.29561	0.332734	0.937492	0.354919	0.72265		1.0369	1.86134	9.54006	6.91799	7.37097	1.81299	1.1478	0.879038	0	4.92104	1.31882	2.74033
LOC108349527	4.48909	-1.02399	0.842646	-1.21521	0.224286		8.29524	10.2374	1.73456	3.95314	4.21198	1.81299	3.4434	1.75808	3.78109	8.85787	3.95646	1.82689
LOC688452	432.12	0.0393649	0.0923658	0.426185	0.669973	0.790612	432.389	441.138	405.886	420.021	442.258	451.435	437.312	417.543	481.144	422.225	419.385	414.704
Mir99b	0	NA	NA	NA	NA		0	0	0	0	0	0	0	0	0	0	0	0
Mir3596c	0	NA	NA	NA	NA		0	0	0	0	0	0	0	0	0	0	0	0
Mirlet7e	0	NA	NA	NA	NA		0	0	0	0	0	0	0	0	0	0	0	0
Mir125a	0	NA	NA	NA	NA		0	0	0	0	0	0	0	0	0	0	0	0
Has1	51.8353	0.550022	0.249454	2.2049	0.0274612	0.0687419	46.6607	41.8802	31.222	49.4142	53.7028	70.7066	42.4686	54.5004	53.8806	55.1157	68.5787	53.8932
LOC108349528	10.4078	-0.574919	0.551042	-1.04333	0.296795		9.33214	17.6827	10.4073	3.95314	7.37097	13.5974	17.217	8.79038	8.50746	8.85787	11.8694	7.30756
Fpr1	9.81699	-0.324136	0.577897	-0.560889	0.574873		11.406	13.0294	9.54006	3.95314	8.42397	14.5039	13.7736	6.15327	2.83582	6.88946	14.507	12.7882
Fpr2	13.7697	-0.568665	0.473957	-1.19982	0.230208		21.775	20.4748	12.1419	9.88284	16.8479	9.97145	12.6258	16.7017	9.45274	4.92104	15.8259	14.6151
Fpr-rs3	2.82428	0.842346	1.2728	0.661805	0.508096		1.0369	2.79201	0	4.94142	0	1.81299	5.73901	4.39519	0.945274	4.92104	0	7.30756
LOC108349105	0.906593	-0.356191	1.76762	-0.201509	0.840301		4.14762	0.93067	0	2.96485	0	0.906495	0	0	0.945274	0.984208	0	0
Vom1r6	3.24024	-0.374794	0.948178	-0.395278	0.692638		8.29524	2.79201	3.46911	3.95314	7.37097	0	0	1.75808	0.945274	4.92104	2.63764	2.74033
Vom1r7	1.73871	1.08494	1.46248	0.741847	0.45818		2.07381	0.93067	0.867278	0.988284	6.31798	0.906495	0	0	1.89055	6.88946	0	0
LOC690283	31.2124	0.405409	0.314101	1.2907	0.196809	0.336758	25.9226	22.3361	24.2838	36.5665	29.4839	29.9143	49.3555	43.0729	28.3582	25.5894	27.6953	31.9706
Vom1r8	2.10194	0.46728	1.17653	0.397166	0.691245		2.07381	0.93067	2.60183	3.95314	1.053	2.71949	0	0.879038	1.89055	6.88946	1.31882	0.913445
Vom1r9	5.30496	-0.0821166	0.706573	-0.116218	0.90748		7.25833	5.58402	6.07094	5.92971	8.42397	3.62598	2.2956	4.39519	3.78109	7.87367	6.59411	1.82689
Vom1r10	6.18862	0.307519	0.748764	0.410703	0.681291		5.18452	8.37603	5.20367	5.92971	6.31798	10.8779	5.73901	3.51615	2.83582	16.7315	2.63764	0.913445
Vom1r11	0	NA	NA	NA	NA		0	0	0	0	0	0	0	0	0	0	0	0
Vom1r12	2.88706	-0.720482	1.0425	-0.691111	0.489496		3.11071	7.44536	2.60183	4.94142	3.15899	0	1.1478	0.879038	2.83582	0	3.95646	4.56722
LOC108348087	0	NA	NA	NA	NA		0	0	0	0	0	0	0	0	0	0	0	0
Vom1r15	2.58959	0.731333	1.01916	0.717582	0.473015		2.07381	1.86134	2.60183	4.94142	4.21198	1.81299	2.2956	0	1.89055	4.92104	2.63764	1.82689
Ppp2r1a	3492.59	0.220785	0.0743643	2.96897	0.00298798	0.0102239	3088.94	3331.8	3911.42	4092.49	3782.36	4169.88	3674.11	3539.01	3710.2	2896.52	2983.17	2731.2
Vom1r-ps112	3.31328	-1.0041	0.952723	-1.05393	0.291917		3.11071	8.37603	4.33639	1.97657	4.21198	1.81299	0	7.03231	1.89055	2.95262	1.31882	2.74033
LOC100365363	524.004	-0.385983	0.0888395	-4.34472	1.39454e-05	8.14695e-05	606.589	587.253	620.104	499.084	443.311	445.996	525.693	522.149	520.846	506.867	460.269	549.894
LOC108348132	0	NA	NA	NA	NA		0	0	0	0	0	0	0	0	0	0	0	0
Vom1r19	2.34062	-1.27829	1.09096	-1.1717	0.241317		8.29524	1.86134	4.33639	2.96485	2.10599	0.906495	1.1478	0.879038	0	2.95262	2.63764	0
Vom1r20	3.20441	-0.0891141	0.98918	-0.0900889	0.928217		2.07381	7.44536	0.867278	0.988284	4.21198	4.53248	0	4.39519	3.78109	2.95262	2.63764	4.56722
Vom1r17	0.638727	1.39432	2.10417	0.662645	0.507558		0	1.86134	0	2.96485	1.053	0.906495	0	0.879038	0	0	0	0
Trnar-ccu	0.359726	-0.904243	3.07956	-0.293628	0.769042		1.0369	0	0	0	0	0	2.2956	0	0	0.984208	0	0
LOC102552527	678.128	-0.295788	0.0850018	-3.47978	0.000501819	0.00210973	658.434	686.835	724.177	539.603	531.763	613.697	711.637	797.288	790.249	666.309	706.888	710.66
Zfp51	143.235	-0.160876	0.14412	-1.11626	0.264309	0.419515	157.61	143.323	145.703	124.524	133.73	140.507	145.771	151.195	164.478	143.694	135.839	132.449
Zfp53	259.395	-0.186319	0.113743	-1.63806	0.101409	0.200169	294.481	283.854	265.387	232.247	251.666	256.538	245.629	261.953	278.856	269.673	229.475	242.976
LOC102547319	102.295	0.153837	0.169404	0.908107	0.363822	0.527132	86.0631	107.958	95.4006	115.629	108.459	98.808	99.8587	102.848	100.199	108.263	108.143	95.9117
Zfp52	238.717	-0.000214191	0.117209	-0.00182743	0.998542	0.99979	250.931	258.726	235.9	230.27	260.09	254.725	268.586	239.978	256.169	196.842	188.591	223.794
LOC102550851	407.383	0.138557	0.101972	1.35878	0.174216	0.306961	350.474	390.882	405.886	410.138	389.608	463.219	414.356	447.431	477.363	366.125	366.632	406.483
LOC108348215	28.8453	-0.0650702	0.318691	-0.204179	0.838213	0.903059	23.8488	33.5041	29.4874	29.6485	27.3779	26.2884	19.5126	17.5808	28.3582	41.3367	40.8835	28.3168
Znf761	353.282	-0.0574658	0.115097	-0.499281	0.617582	0.751019	318.33	384.367	313.087	288.579	350.648	337.216	369.592	372.712	448.06	334.631	361.357	360.811
Vom1r22	5.2796	0.412187	0.770375	0.535047	0.592618		6.22143	3.72268	4.33639	2.96485	11.583	4.53248	10.3302	5.27423	0.945274	4.92104	3.95646	4.56722
Vom1r23	1.49717	2.92711	1.66812	1.75473	0.0793053		1.0369	0	0	2.96485	1.053	3.62598	1.1478	0	0	5.90525	1.31882	0.913445
LOC102553001	550.307	-0.312289	0.0913737	-3.41771	0.000631503	0.00258606	600.368	636.579	563.731	453.623	500.173	495.853	615.222	545.883	584.179	566.904	555.224	485.952
LOC682206	1657.48	-0.159558	0.0638369	-2.49947	0.0124381	0.035059	1696.38	1603.55	1788.33	1508.12	1481.57	1565.52	1689.56	1703.58	1795.07	1676.11	1632.7	1749.25
LOC102548662	1.20659	0.100371	1.59893	0.0627739	0.949947		0	1.86134	0.867278	1.97657	1.053	0	2.2956	2.63712	1.89055	0.984208	0	0.913445
LOC102548728	143.867	-0.307543	0.150281	-2.04645	0.0407122	0.0955282	158.646	151.699	162.181	112.664	125.307	143.226	150.362	130.098	164.478	142.71	151.664	133.363
LOC100910106	96.0179	-0.183797	0.179418	-1.02441	0.305643	0.466831	100.58	103.304	91.9315	76.0979	103.194	81.5846	98.7109	99.3313	106.816	86.6103	108.143	95.9117
LOC108349531	13.1868	-0.253346	0.456464	-0.555018	0.578882		10.369	14.8907	24.2838	18.7774	9.47696	13.5974	9.18241	8.79038	9.45274	14.7631	11.8694	12.7882
LOC102555644	361.654	-0.153486	0.10728	-1.4307	0.152516	0.276877	389.876	369.476	316.556	319.216	315.899	329.964	386.809	429.85	386.617	356.283	402.241	337.061
LOC102555377	342.666	-0.364743	0.114355	-3.18958	0.00142482	0.00534845	313.145	390.882	413.692	264.86	283.256	320.899	383.366	390.293	395.124	294.278	329.705	332.494
LOC682225	40.1587	-0.101353	0.276243	-0.366897	0.713696	0.821677	42.5131	39.0882	35.5584	39.5314	25.2719	43.5118	50.5033	40.4358	37.8109	38.3841	40.8835	48.4126
LOC102555191	621.111	-0.378961	0.083413	-4.54319	5.54099e-06	3.49048e-05	678.136	612.381	616.635	477.341	513.862	475.003	655.395	688.287	685.323	679.104	718.758	653.113
Zfp945	589.279	-0.202321	0.0952921	-2.12316	0.0337403	0.0817404	556.818	634.717	551.589	486.236	524.392	504.918	565.866	684.771	689.105	579.699	662.048	631.19
LOC102556799	31.5129	-0.0947095	0.320891	-0.295145	0.767883	0.858527	34.2179	38.1575	23.4165	34.59	30.5369	24.4754	25.2516	33.4035	38.7562	20.6684	40.8835	33.7974
Vom2r80	69.9685	-0.445374	0.208831	-2.1327	0.0329495	0.080115	83.9893	79.107	63.3113	50.4025	62.1268	53.4832	78.0505	78.2344	82.2388	66.9262	77.8105	63.9411
Zfp40	1034.7	-0.156695	0.0787604	-1.98951	0.0466448	0.106627	1030.68	928.809	1100.58	916.14	846.609	980.828	1173.05	1155.06	1117.31	1017.67	1047.14	1102.53
Vom2r15	8.20042	-0.126852	0.667701	-0.189984	0.849322		13.4798	4.65335	8.67278	14.8243	3.15899	6.34547	1.1478	1.75808	6.61692	19.6842	5.27529	12.7882
LOC682419	7.23833	0.0176079	0.62199	0.0283089	0.977416		6.22143	7.44536	8.67278	6.91799	10.53	5.43897	1.1478	2.63712	6.61692	13.7789	9.23175	8.221
LOC690686	10.795	0.346476	0.574473	0.60312	0.546429		13.4798	11.168	2.60183	15.8126	7.37097	10.8779	13.7736	5.27423	10.398	15.7473	6.59411	16.442
Vom2r16	6.61221	-0.43774	0.648802	-0.67469	0.499873		8.29524	5.58402	8.67278	7.90628	4.21198	4.53248	4.59121	4.39519	9.45274	6.88946	6.59411	8.221
LOC100911044	1.24663	-0.783158	2.05629	-0.38086	0.703307		0	0	1.73456	0	1.053	0	5.73901	0	0	1.96842	2.63764	1.82689
LOC102549400	4.08645	0.524876	0.834483	0.628984	0.52936		5.18452	3.72268	2.60183	4.94142	3.15899	8.15846	2.2956	0.879038	1.89055	10.8263	2.63764	2.74033
Vom1r110	3.04694	-0.912573	1.03814	-0.87905	0.379374		1.0369	6.51469	3.46911	0.988284	3.15899	1.81299	0	1.75808	3.78109	1.96842	6.59411	5.48067
Vom1r28	0	NA	NA	NA	NA		0	0	0	0	0	0	0	0	0	0	0	0
Vom1r29	0	NA	NA	NA	NA		0	0	0	0	0	0	0	0	0	0	0	0
Vom1r109	0	NA	NA	NA	NA		0	0	0	0	0	0	0	0	0	0	0	0
Zik1	0	NA	NA	NA	NA		0	0	0	0	0	0	0	0	0	0	0	0
LOC102554457	1.31593	0.0511001	1.5431	0.0331153	0.973583		2.07381	1.86134	0	0	3.15899	0.906495	1.1478	0.879038	0	3.93683	0	1.82689
Vom1r30	2.87503	0.998939	1.06882	0.934619	0.349985		4.14762	0.93067	0	2.96485	2.10599	4.53248	4.59121	1.75808	2.83582	3.93683	3.95646	2.74033
Vom2r26	5.62754	0.763171	0.731304	1.04358	0.296682		7.25833	5.58402	2.60183	7.90628	13.6889	4.53248	1.1478	4.39519	5.67164	8.85787	1.31882	4.56722
Lilrc2	4.36783	-0.420303	0.749735	-0.560601	0.575069		8.29524	8.37603	6.07094	6.91799	8.42397	1.81299	2.2956	0	1.89055	2.95262	2.63764	2.74033
RGD1562625	14.082	-0.106613	0.469658	-0.227002	0.820422		12.4429	21.4054	14.7437	24.7071	11.583	9.06495	11.478	7.03231	17.0149	11.8105	15.8259	11.8748
Pirb	25.4644	-0.502419	0.35969	-1.39681	0.162471	0.290717	33.1809	38.1575	26.8856	24.7071	30.5369	14.5039	28.695	16.7017	27.4129	24.6052	11.8694	28.3168
Lilrb3l	109.001	-0.36027	0.221792	-1.62436	0.104299	0.204389	166.942	131.225	84.126	119.582	76.8687	99.7145	98.7109	79.9925	80.3483	123.026	154.302	93.1713
LOC683420	37.7695	0.657105	0.291905	2.25109	0.0243796	0.0620467	24.8857	33.5041	30.3547	59.2971	32.6429	48.0442	45.9121	52.7423	40.6468	20.6684	31.6517	32.884
Lilrb1	0	NA	NA	NA	NA		0	0	0	0	0	0	0	0	0	0	0	0
Lilra3	0	NA	NA	NA	NA		0	0	0	0	0	0	0	0	0	0	0	0
LOC690948	0	NA	NA	NA	NA		0	0	0	0	0	0	0	0	0	0	0	0
Lilrb3a	0	NA	NA	NA	NA		0	0	0	0	0	0	0	0	0	0	0	0
LOC103689992	2.3059	-0.442876	1.00883	-0.438999	0.660662		2.07381	6.51469	3.46911	2.96485	4.21198	1.81299	1.1478	1.75808	1.89055	0	0	1.82689
Tsen34	0.164035	0	4.40736	0	1		0	0	0	0	0	0	0	0	0	1.96842	0	0
Mboat7l1	0.483477	2.5324	2.53721	0.998103	0.318229		0	0	0	1.97657	1.053	0	0	0	0.945274	0	0	1.82689
Tmc4b	0	NA	NA	NA	NA		0	0	0	0	0	0	0	0	0	0	0	0
Lilrb3b	0	NA	NA	NA	NA		0	0	0	0	0	0	0	0	0	0	0	0
Rps9	3.58522	-0.971023	1.05024	-0.924572	0.355189		4.14762	2.79201	4.33639	1.97657	0	3.62598	5.73901	12.3065	0.945274	4.92104	1.31882	0.913445
Tsen34l1	0.308817	0.951205	2.95178	0.322248	0.747265		0	0	0.867278	0	1.053	0.906495	0	0.879038	0	0	0	0
Mboat7	0.641019	-0.655894	2.21043	-0.296727	0.766675		2.07381	0.93067	0	0	0	1.81299	0	0	1.89055	0.984208	0	0
Tmc4	9.06804	0.712334	0.578675	1.23097	0.218333		5.18452	8.37603	6.07094	6.91799	12.636	12.6909	14.9214	7.03231	6.61692	7.87367	13.1882	7.30756
Leng1	168.377	0.376361	0.145476	2.58711	0.00967854	0.028182	117.17	151.699	132.694	180.856	186.38	155.917	169.875	197.784	190.945	166.331	199.142	171.728
Cnot3	182.937	0.993536	0.140083	7.09248	1.31729e-12	2.07003e-11	108.875	154.491	130.092	285.614	261.143	239.315	169.875	191.63	178.657	148.615	166.172	160.766
Mir3572	0	NA	NA	NA	NA		0	0	0	0	0	0	0	0	0	0	0	0
Prpf31	922.312	-0.378577	0.083331	-4.54305	5.54449e-06	3.49142e-05	957.063	973.481	954.006	708.6	719.196	789.557	1136.32	981.886	958.508	956.65	1041.87	890.608
Tfpt	296.814	-0.0713477	0.108321	-0.658669	0.510108	0.660928	301.739	304.329	328.698	299.45	269.567	319.993	262.847	293.599	307.214	296.247	284.865	293.216
Ndufa3	379.036	0.354087	0.13316	2.65912	0.0078346	0.0235417	269.595	395.535	406.753	489.201	407.509	475.91	348.932	348.099	402.687	292.31	390.371	321.532
Oscar	6.76663	0.41282	0.639524	0.64551	0.518597		12.4429	3.72268	6.93822	7.90628	12.636	9.97145	4.59121	4.39519	3.78109	9.84208	1.31882	3.65378
LOC100359972	8.35523	-0.292848	0.559436	-0.523471	0.600647		17.6274	12.0987	7.8055	11.8594	9.47696	9.06495	3.4434	6.15327	2.83582	2.95262	10.5506	6.39411
Tarm1	6.8952	-0.113809	0.622848	-0.182724	0.855015		11.406	13.0294	3.46911	10.8711	8.42397	6.34547	3.4434	0.879038	2.83582	5.90525	7.91293	8.221
Vstm1	5.95704	-0.319752	0.71613	-0.446499	0.655237		8.29524	2.79201	8.67278	6.91799	6.31798	2.71949	5.73901	3.51615	5.67164	11.8105	2.63764	6.39411
Cacng6	5.13803	-0.536409	0.769254	-0.69731	0.485609		3.11071	6.51469	8.67278	4.94142	4.21198	3.62598	0	7.91135	5.67164	4.92104	6.59411	5.48067
Cacng8	106.037	0.640873	0.193103	3.31881	0.000904009	0.00357002	77.7679	92.1364	81.5241	140.336	132.677	119.657	118.224	87.0248	111.542	70.863	117.375	123.315
Mir935	0	NA	NA	NA	NA		0	0	0	0	0	0	0	0	0	0	0	0
LOC103691003	100.461	0.365848	0.172229	2.12419	0.0336543	0.0815435	91.2476	85.6217	86.7278	129.465	111.618	98.808	106.746	105.485	113.433	92.5156	98.9116	84.9503
Cacng7	435.629	0.491152	0.116734	4.20744	2.58285e-05	0.000142689	399.208	374.13	409.355	616.69	527.551	518.515	476.338	315.575	362.985	402.541	403.559	421.098
Prkcg	291.961	0.877927	0.116685	7.52391	5.31605e-14	9.67465e-13	202.196	213.124	222.89	346.888	395.926	430.585	321.384	304.147	322.338	223.415	282.228	238.409
Myadm	153.986	1.13074	0.141335	8.00041	1.24005e-15	2.66093e-14	110.949	97.7204	110.144	225.329	235.871	236.595	146.919	147.678	159.751	114.168	138.476	124.228
Olr1l	0.433385	-1.95928	2.97788	-0.657945	0.510573		4.14762	0	0	0	1.053	0	0	0	0	0	0	0
LOC103689958	0.4096	1.54775	2.85262	0.542571	0.587425		1.0369	0	0	2.96485	0	0	0	0	0	0	0	0.913445
Olr386	1.91434	-1.95671	1.59527	-1.22657	0.219983		2.07381	0.93067	4.33639	0	0	1.81299	0	0	0	5.90525	7.91293	0
Nlrp12	11.8506	0.673991	0.505875	1.33233	0.182753		12.4429	4.65335	9.54006	18.7774	12.636	10.8779	6.88681	7.03231	6.61692	23.621	14.507	14.6151
Mir295-1	0	NA	NA	NA	NA		0	0	0	0	0	0	0	0	0	0	0	0
Mir294	0	NA	NA	NA	NA		0	0	0	0	0	0	0	0	0	0	0	0
Mir293	0	NA	NA	NA	NA		0	0	0	0	0	0	0	0	0	0	0	0
Mir291b	0.159662	-0.904228	4.36751	-0.207035	0.835982		1.0369	0	0	0	0	0	0	0.879038	0	0	0	0
Mir292	0	NA	NA	NA	NA		0	0	0	0	0	0	0	0	0	0	0	0
Mir291a	0	NA	NA	NA	NA		0	0	0	0	0	0	0	0	0	0	0	0
Mir290	0	NA	NA	NA	NA		0	0	0	0	0	0	0	0	0	0	0	0
LOC292543	6.39754	0.161687	0.658015	0.245718	0.8059		9.33214	9.3067	3.46911	11.8594	6.31798	6.34547	3.4434	4.39519	3.78109	4.92104	2.63764	10.9613
Vom2r27	10.5914	0.547003	0.52108	1.04975	0.293833		13.4798	8.37603	12.1419	25.6954	7.37097	16.3169	5.73901	3.51615	1.89055	9.84208	14.507	8.221
LOC103691005	550.137	-0.321606	0.0915602	-3.51251	0.000443888	0.00189088	583.777	626.341	602.758	494.142	431.728	523.048	516.511	573.133	604.03	553.125	524.891	568.163
LOC108349017	0	NA	NA	NA	NA		0	0	0	0	0	0	0	0	0	0	0	0
LOC103691004	99.1609	-0.208342	0.181246	-1.1495	0.25035	0.402729	116.133	121.918	110.144	80.051	121.095	100.621	76.9027	88.7829	78.4577	93.4998	117.375	84.9503
Vom2r12	2.57313	0.029294	1.00963	0.0290145	0.976853		4.14762	1.86134	2.60183	3.95314	1.053	3.62598	3.4434	1.75808	0.945274	3.93683	2.63764	0.913445
Vom2r13	28.1651	-0.126093	0.352653	-0.357555	0.720677	0.82583	57.0298	25.1281	23.4165	31.6251	21.0599	42.6053	16.0692	17.5808	17.9602	30.5105	30.3329	24.663
LOC108349538	9.42216	0.524732	0.592587	0.885493	0.375891		9.33214	5.58402	6.07094	6.91799	7.37097	15.4104	10.3302	7.91135	12.2886	16.7315	10.5506	4.56722
LOC102549498	562.088	-0.319957	0.0978161	-3.27101	0.00107166	0.00415839	683.32	561.194	569.802	470.423	488.59	492.227	556.684	530.939	497.214	613.162	576.325	705.179
LOC102549745	0.794472	-0.00604449	2.05421	-0.00294248	0.997652		0	2.79201	0	0	0	2.71949	0	1.75808	0.945274	0	1.31882	0
LOC108349535	0.648456	3.71668	4.2821	0.867958	0.385417		0	0	0	5.92971	0	0.906495	0	0	0.945274	0	0	0
LOC108348195	5.71985	-0.0105532	0.674224	-0.0156523	0.987512		7.25833	14.8907	3.46911	6.91799	8.42397	9.97145	0	0.879038	1.89055	5.90525	2.63764	6.39411
Vom2r19	2.95744	-0.645352	0.966023	-0.66805	0.504102		5.18452	3.72268	3.46911	0.988284	4.21198	2.71949	0	2.63712	1.89055	2.95262	1.31882	6.39411
LOC682526	0.636385	2.50857	2.3966	1.04672	0.295228		0	0	0	2.96485	0	0	0	1.75808	0.945274	1.96842	0	0
Vom2r21	0.168426	-0.904229	4.277	-0.211417	0.832562		1.0369	0	0	0	0	0	0	0	0	0.984208	0	0
Mzf1	359.87	-0.0940819	0.101396	-0.927867	0.353477	0.516211	349.437	377.852	379.868	329.099	330.641	377.102	379.922	391.172	437.662	317.899	324.43	323.359
Ube2m	939.617	-0.0905593	0.0669014	-1.35362	0.175857	0.309195	1061.79	1031.18	1052.01	1008.05	960.332	984.454	806.904	792.014	778.906	966.492	915.262	918.012
Chmp2a	1593.03	-0.350805	0.071318	-4.91888	8.70393e-07	6.40179e-06	1785.55	1706.85	1822.15	1287.73	1388.9	1489.37	1752.69	1785.33	1553.08	1532.41	1532.47	1479.78
Trim28	1519.71	0.0603724	0.0786142	0.767959	0.442512	0.60066	1430.93	1638.91	1560.23	1621.77	1465.77	1739.56	1379.66	1566.45	1589.95	1365.1	1491.59	1386.61
Zbtb45	90.3368	0.44319	0.187616	2.36222	0.0181659	0.0483644	76.7309	85.6217	80.6568	98.8284	104.247	126.909	94.1197	101.968	85.0746	73.8156	61.9846	94.0848
LOC108348450	29.394	0.0776522	0.307303	0.252689	0.800508	0.877623	23.8488	30.7121	27.7529	25.6954	30.5369	30.8208	27.5472	36.0406	34.9751	30.5105	25.0576	29.2302
LOC108348449	14.6303	-0.0808787	0.448884	-0.180177	0.857013	0.91484	17.6274	13.9601	16.4783	17.7891	17.9009	9.97145	9.18241	7.03231	18.9055	11.8105	18.4635	16.442
Slc27a5	29.7139	-0.350392	0.307869	-1.13812	0.25507	0.408281	26.9595	41.8802	34.6911	28.6602	29.4839	23.5689	22.956	33.4035	29.3035	25.5894	29.0141	31.0571
Zfp446	282.362	-0.0967635	0.107767	-0.897897	0.36924	0.531946	290.333	300.607	336.504	295.497	279.044	293.704	251.368	268.107	279.801	252.941	266.402	274.033
LOC102552250	152.59	-0.250357	0.163793	-1.5285	0.126388	0.238272	161.757	143.323	169.119	153.184	124.254	121.47	172.17	134.493	149.353	148.615	145.07	208.265
Zfp324	332.23	-0.0815748	0.104444	-0.781039	0.43478	0.59299	318.33	375.06	318.291	335.028	319.058	302.769	342.045	331.398	313.831	353.331	332.343	345.282
LOC102552901	10.0146	0.174044	0.583629	0.29821	0.765543		11.406	13.0294	8.67278	16.8008	10.53	9.97145	16.0692	1.75808	3.78109	14.7631	7.91293	5.48067
Rnf225	14.2356	-0.0377405	0.458603	-0.0822946	0.934412	0.96306	13.4798	13.9601	13.8764	15.8126	13.6889	10.8779	18.3648	18.4598	12.2886	21.6526	9.23175	9.13445
Rps5	1963.06	-0.257465	0.0938759	-2.74261	0.00609528	0.0189646	2093.51	1978.61	2219.36	1999.3	1544.75	1718.71	2067.19	1802.91	2069.2	2315.84	1879.32	1867.99
Zfp128	485.967	-0.00904386	0.091792	-0.0985256	0.921515	0.955482	452.09	486.741	509.092	503.037	462.265	475.003	492.407	453.584	509.503	490.136	532.804	464.943
Zfp110	1246.63	0.0110198	0.0647322	0.170237	0.864824	0.91998	1124	1156.82	1193.37	1193.85	1115.12	1192.04	1418.68	1344.93	1344.18	1283.41	1280.58	1312.62
LOC108348438	1.46531	-0.325558	1.64208	-0.19826	0.842842		0	3.72268	0	1.97657	1.053	0	2.2956	0	0.945274	3.93683	0	3.65378
Zfp329	1575.9	-0.123153	0.0810044	-1.52033	0.128429	0.241281	1596.83	1499.31	1672.11	1361.86	1511.05	1505.69	1561.01	1801.15	1965.22	1526.51	1387.4	1522.71
Zscan18	1821.32	-0.0854402	0.0559809	-1.52624	0.12695	0.239114	1864.35	1875.3	1900.21	1760.13	1742.71	1812.08	1954.71	1943.55	1986.02	1722.36	1641.93	1652.42
LOC108349536	7.79078	-0.988047	0.642133	-1.53869	0.123879		8.29524	15.8214	6.93822	4.94142	5.26498	5.43897	4.59121	4.39519	7.56219	9.84208	3.95646	16.442
Vom2r36	10.5098	-0.0665536	0.522718	-0.127322	0.898685		8.29524	13.0294	11.2746	8.89456	10.53	11.7844	9.18241	6.15327	13.2338	14.7631	5.27529	13.7017
Vom2r33	4.9373	0.0314041	0.743003	0.0422665	0.966286		9.33214	3.72268	3.46911	5.92971	5.26498	5.43897	3.4434	3.51615	2.83582	7.87367	6.59411	1.82689
Vom2r35	5.9934	-0.3039	0.683475	-0.444639	0.65658		8.29524	9.3067	4.33639	7.90628	5.26498	4.53248	1.1478	6.15327	2.83582	5.90525	5.27529	10.9613
LOC108349537	0.177667	0	4.18886	0	1		0	0	0	0	0	0	1.1478	0	0	0.984208	0	0
Mir295-2	0	NA	NA	NA	NA		0	0	0	0	0	0	0	0	0	0	0	0
LOC691722	62.9256	-0.0321912	0.219883	-0.146401	0.883605	0.932256	68.4357	80.9683	51.1694	76.0979	56.8618	62.5482	49.3555	56.2585	49.1542	68.8946	65.9411	69.4218
Zfp606	958.036	-0.446197	0.0762269	-5.85355	4.81204e-09	4.92539e-08	1033.79	1100.98	1090.17	747.143	796.065	824.004	979.075	1086.49	1063.43	980.271	936.363	858.638
Vom1r54	0.232186	-0.782803	3.47006	-0.225588	0.821522		0	0.93067	0.867278	0.988284	0	0	0	0	0	0	0	0
Vom1r53	0.330897	1.958	2.88619	0.678403	0.497516		0	0	0	0.988284	1.053	0	0	0	0.945274	0.984208	0	0
Vom1r54_1	0.323697	-0.904242	3.162	-0.285972	0.7749		1.0369	0	0	0	0	0	0	0.879038	0	1.96842	0	0
LOC100909481	2.28876	0.232794	1.14645	0.203057	0.839091		1.0369	2.79201	2.60183	2.96485	0	4.53248	1.1478	2.63712	0	2.95262	1.31882	5.48067
LOC100365062	1.80072	-1.47379	1.35516	-1.08754	0.276798		2.07381	1.86134	4.33639	0.988284	2.10599	0	3.4434	0	0.945274	0.984208	3.95646	0.913445
LOC108348135	0.383848	0.0695352	2.56824	0.0270751	0.9784		0	0.93067	0.867278	0.988284	0	0.906495	0	0	0	0	0	0.913445
Vom1r57	3.14336	-0.575591	0.928634	-0.619826	0.535373		2.07381	5.58402	6.93822	3.95314	4.21198	1.81299	4.59121	2.63712	0.945274	0	1.31882	3.65378
Vom1r52	4.79041	0.101231	0.845179	0.119774	0.904662		4.14762	4.65335	8.67278	8.89456	7.37097	2.71949	3.4434	0.879038	5.67164	0.984208	0	10.0479
Vom1r51	1.42998	0.534799	1.3487	0.396528	0.691716		0	2.79201	1.73456	0.988284	1.053	4.53248	0	0	0.945274	1.96842	1.31882	1.82689
Zfp551	1202.5	-0.143506	0.0729733	-1.96656	0.0492345	0.111593	1204.88	1174.51	1367.7	1083.16	1159.35	1152.16	1204.04	1200.77	1307.31	1171.21	1188.26	1216.71
Vom1r48	0.876408	0.00914108	1.77445	0.00515149	0.99589		2.07381	0.93067	0	0.988284	1.053	0.906495	0	0.879038	0.945274	0	0	2.74033
RGD1564617	1.30744	-2.15656	1.73858	-1.24041	0.214823		1.0369	2.79201	0.867278	0	0	0.906495	0	0	0.945274	2.95262	5.27529	0.913445
Vom1r49	3.55177	-0.0775337	0.932668	-0.0831311	0.933747		4.14762	4.65335	1.73456	5.92971	3.15899	0.906495	1.1478	2.63712	5.67164	4.92104	1.31882	6.39411
LOC108348146	0.0732532	0	4.40736	0	1		0	0	0	0	0	0	0	0.879038	0	0	0	0
Vom1r47	4.73364	0.0144143	0.830084	0.0173649	0.986146		1.0369	7.44536	7.8055	4.94142	6.31798	5.43897	1.1478	9.66942	1.89055	4.92104	5.27529	0.913445
Vom1r46	6.08342	-0.893154	0.754518	-1.18374	0.236516		11.406	6.51469	4.33639	0.988284	7.37097	3.62598	4.59121	5.27423	7.56219	5.90525	2.63764	12.7882
Vom1r45	4.78443	0.161601	0.773955	0.208799	0.834605		3.11071	8.37603	4.33639	2.96485	9.47696	5.43897	0	5.27423	4.72637	2.95262	5.27529	5.48067
Vom1r44	11.3425	-0.406428	0.501068	-0.811124	0.417295		16.5905	13.9601	15.611	7.90628	8.42397	18.1299	4.59121	7.91135	14.1791	6.88946	11.8694	10.0479
Vom1r43	3.12894	-0.669749	0.948781	-0.705904	0.480248		7.25833	4.65335	3.46911	2.96485	1.053	5.43897	0	2.63712	3.78109	0	2.63764	3.65378
LOC103691020	8.81949	0.187049	0.577175	0.324078	0.745879		9.33214	14.8907	6.93822	18.7774	9.47696	7.25196	9.18241	3.51615	8.50746	9.84208	2.63764	5.48067
Vom1r42	30.806	-0.178203	0.294336	-0.60544	0.544886	0.690264	39.4024	40.0188	32.9566	35.5782	34.7489	29.0078	19.5126	28.1292	17.9602	25.5894	32.9705	33.7974
LOC100362054	27.3211	-0.300726	0.329622	-0.912334	0.361593	0.524757	30.0702	30.7121	26.8856	17.7891	22.1129	30.8208	20.6604	31.6454	30.2488	34.4473	25.0576	27.4033
LOC103690016	1.2822	-0.835381	1.54932	-0.539191	0.589755		7.25833	0	0	0.988284	2.10599	0.906495	0	0.879038	0.945274	0.984208	1.31882	0
Vom2r78	3.99665	0.162818	0.857365	0.189906	0.849383		4.14762	3.72268	4.33639	7.90628	2.10599	3.62598	0	4.39519	7.56219	2.95262	2.63764	4.56722
Vom2r32	0	NA	NA	NA	NA		0	0	0	0	0	0	0	0	0	0	0	0
Vom1r40	0	NA	NA	NA	NA		0	0	0	0	0	0	0	0	0	0	0	0
Vom1r41	2.56806	-0.126867	1.07841	-0.117642	0.906351		2.07381	2.79201	3.46911	1.97657	1.053	4.53248	0	1.75808	0	0.984208	3.95646	8.221
LOC108348133	3.63005	-0.32665	0.914259	-0.357284	0.720879		4.14762	4.65335	3.46911	2.96485	3.15899	3.62598	0	5.27423	5.67164	1.96842	1.31882	7.30756
LOC102551504	0	NA	NA	NA	NA		0	0	0	0	0	0	0	0	0	0	0	0
LOC108348164	0	NA	NA	NA	NA		0	0	0	0	0	0	0	0	0	0	0	0
Vom1r29_1	0	NA	NA	NA	NA		0	0	0	0	0	0	0	0	0	0	0	0
LOC100911184	0	NA	NA	NA	NA		0	0	0	0	0	0	0	0	0	0	0	0
LOC100911224	0	NA	NA	NA	NA		0	0	0	0	0	0	0	0	0	0	0	0
LOC103690373	0	NA	NA	NA	NA		0	0	0	0	0	0	0	0	0	0	0	0
LOC108348118	33.2984	0.409196	0.286219	1.42966	0.152814	0.277206	36.2917	31.6428	25.1511	40.5197	36.8549	45.3248	36.7296	29.0083	28.3582	29.5262	26.3764	33.7974
Vom1r27	1.36886	-0.740349	1.44574	-0.512088	0.608589		6.22143	0.93067	0.867278	0.988284	0	3.62598	0	0.879038	0.945274	1.96842	0	0
Vom1r63	4.80323	0.743593	0.791898	0.939001	0.34773		5.18452	1.86134	3.46911	4.94142	4.21198	8.15846	4.59121	3.51615	0	6.88946	6.59411	8.221
LOC102556157	0.0787728	0	4.40736	0	1		0	0	0	0	0	0	0	0	0.945274	0	0	0
Vom2r3	0	NA	NA	NA	NA		0	0	0	0	0	0	0	0	0	0	0	0
LOC103690077	0	NA	NA	NA	NA		0	0	0	0	0	0	0	0	0	0	0	0
LOC103691031	0	NA	NA	NA	NA		0	0	0	0	0	0	0	0	0	0	0	0
LOC102546678	0.2178	-1.69836	3.86311	-0.439634	0.660202		0	0	1.73456	0	0	0	0	0.879038	0	0	0	0
Nlrp4a	9.73786	-0.0513656	0.577497	-0.0889452	0.929125		13.4798	14.8907	7.8055	13.836	5.26498	15.4104	6.88681	2.63712	12.2886	9.84208	2.63764	11.8748
LOC100362757	5.43778	-0.146416	0.681931	-0.214708	0.829995		7.25833	3.72268	9.54006	5.92971	6.31798	6.34547	6.88681	2.63712	2.83582	3.93683	5.27529	4.56722
Vom2r28	6.3086	0.0408124	0.721417	0.0565726	0.954886		6.22143	5.58402	3.46911	6.91799	3.15899	5.43897	6.88681	1.75808	2.83582	14.7631	13.1882	5.48067
Zfp418	122.344	1.06588	0.192212	5.54535	2.93365e-08	2.71062e-07	68.4357	76.315	87.5951	123.536	189.539	174.954	118.224	143.283	172.985	114.168	83.0858	116.007
LOC103691032	1.60198	0.914071	1.26856	0.720557	0.471182		1.0369	1.86134	1.73456	3.95314	2.10599	2.71949	2.2956	0.879038	0	0	2.63764	0
LOC691135	230.738	0.143237	0.124055	1.15463	0.248244	0.400007	205.307	204.748	227.227	250.036	223.235	231.156	252.516	236.461	205.124	225.384	240.026	267.639
LOC103691059	2.79871	1.49738	1.29766	1.15391	0.248536		0	2.79201	0	3.95314	3.15899	0.906495	10.3302	0.879038	4.72637	1.96842	3.95646	0.913445
Zfp978	48.9379	-0.361229	0.247222	-1.46115	0.143974	0.264426	63.2512	50.2562	56.3731	49.4142	38.9608	43.5118	36.7296	49.2262	42.5373	64.9577	40.8835	51.1529
Mfsd14a	2.77003	0.160234	0.926442	0.172956	0.862686		4.14762	3.72268	2.60183	2.96485	3.15899	5.43897	0	0	1.89055	3.93683	2.63764	2.74033
LOC108349745	0.229218	0.0575532	3.53165	0.0162964	0.986998		0	0.93067	0	0	0	0.906495	0	0	0	0	0	0.913445
Zfp773-ps1	181.03	0.00262336	0.142477	0.0184126	0.98531	0.991534	139.982	194.51	199.474	161.09	185.327	190.364	195.126	181.961	180.547	180.11	191.229	172.641
LOC108349540	26.2079	-0.015366	0.338263	-0.0454263	0.963768	0.979205	30.0702	28.8508	19.9474	33.6017	25.2719	19.0364	28.695	29.0083	34.0299	18.7	29.0141	18.2689
Zfp772	223.034	-0.590349	0.137219	-4.30225	1.69074e-05	9.69804e-05	276.854	275.478	282.733	169.985	190.592	193.99	195.126	233.824	210.796	266.72	203.099	177.208
LOC102547517	1.26781	0.537677	1.7395	0.309099	0.757247		0	0.93067	1.73456	0.988284	2.10599	0.906495	4.59121	0	0	0	3.95646	0
LOC102547412	8.6411	0.483272	0.605711	0.79786	0.424952		7.25833	8.37603	5.20367	6.91799	7.37097	14.5039	2.2956	5.27423	12.2886	12.7947	13.1882	8.221
Aurkc	106.584	0.0999526	0.169329	0.590286	0.554999	0.699285	93.3214	98.6511	101.472	100.805	103.194	110.592	114.78	104.606	126.667	101.373	100.23	123.315
LOC108349541	3.94418	1.86336	0.991391	1.87954	0.0601713		0	0.93067	3.46911	5.92971	6.31798	4.53248	12.6258	6.15327	2.83582	0.984208	2.63764	0.913445
LOC103691033	201.151	-0.0594201	0.149174	-0.398328	0.690388	0.805677	191.827	261.518	180.394	211.493	200.069	196.709	196.274	171.413	208.905	164.363	207.055	223.794
LOC103690204	30.1417	0.159972	0.329272	0.485836	0.627083	0.758459	17.6274	28.8508	41.6293	39.5314	24.2189	35.3533	24.1038	31.6454	30.2488	22.6368	32.9705	32.884
Usp29	12921.7	-0.26091	0.0624992	-4.17462	2.98483e-05	0.000163236	13560.6	13580.3	12835.7	11441.4	11111.2	10810	14904.2	12675.7	12569.3	13877.3	14127.2	13567.4
LOC102547903	1953.46	-0.215441	0.0821834	-2.62147	0.00875511	0.0259091	1935.9	1841.8	1883.73	1529.86	1777.46	1570.05	2418.42	1944.43	1908.51	2233.17	2148.36	2249.81
Mir3099	1.70695	-1.00139	1.51157	-0.662486	0.50766		1.0369	4.65335	0	0	0	2.71949	3.4434	3.51615	0	1.96842	1.31882	1.82689
Peg3	62541.9	0.535351	0.0798154	6.70737	1.98165e-11	2.70338e-10	39315.3	46604.3	52758.2	63713.7	71710.1	65570.4	72265.6	76598.5	74531.1	59817.2	61400.4	66218.3
Apeg3	0	NA	NA	NA	NA		0	0	0	0	0	0	0	0	0	0	0	0
Zim1	1102.24	-0.0929907	0.0789581	-1.17772	0.238907	0.388637	1062.83	1169.85	1088.43	1021.89	1044.57	1047.91	1245.36	1014.41	1048.31	1119.04	1213.32	1150.94
LOC102548092	5.11745	-0.214703	0.752866	-0.285181	0.775505		4.14762	9.3067	2.60183	5.92971	5.26498	2.71949	1.1478	2.63712	2.83582	7.87367	10.5506	6.39411
Olr3	1.5114	-2.58419	1.65244	-1.56386	0.117851		4.14762	4.65335	2.60183	0	0	1.81299	0	0	0	4.92104	0	0
Olr4	1.2968	0.0654314	1.66219	0.0393645	0.9686		1.0369	2.79201	0	2.96485	1.053	0	3.4434	0	0	2.95262	1.31882	0
Olr5	0.871506	-0.543147	1.98395	-0.27377	0.784261		1.0369	1.86134	0	1.97657	0	0	0	0	0.945274	0.984208	0	3.65378
Olr6	0.995481	-1.95545	1.86091	-1.0508	0.29335		5.18452	2.79201	0	0	2.10599	0	0	0.879038	0	0.984208	0	0
Olr7	2.26903	-1.72643	1.15309	-1.49722	0.134335		5.18452	4.65335	3.46911	0.988284	3.15899	0	1.1478	0	0.945274	0.984208	3.95646	2.74033
Olr8	1.71003	0.0947934	1.4047	0.067483	0.946197		1.0369	0.93067	1.73456	0	3.15899	0.906495	2.2956	3.51615	0	1.96842	1.31882	3.65378
LOC100910456	0	NA	NA	NA	NA		0	0	0	0	0	0	0	0	0	0	0	0
Smim17	1201.12	0.844019	0.151323	5.57759	2.43869e-08	2.28118e-07	685.394	979.065	910.642	1636.6	1524.74	1463.99	1124.85	1420.53	1473.68	997.003	993.073	1203.92
Zfp28	293.742	-0.146033	0.110022	-1.32731	0.184405	0.320464	304.85	293.161	308.751	240.153	284.309	294.611	272.029	301.51	286.418	301.168	331.024	306.917
Zfp78	195.254	-0.291586	0.130757	-2.22998	0.0257488	0.0650551	212.565	209.401	195.138	175.915	145.313	181.299	188.239	190.751	188.109	222.431	234.75	199.131
LOC102548162	99.5359	0.283614	0.183159	1.54845	0.121513	0.230632	77.7679	85.6217	91.0642	101.793	105.3	103.34	75.7549	112.517	117.214	99.405	118.694	105.96
Zfp583	187.413	0.545101	0.136107	4.00495	6.203e-05	0.000318206	130.65	172.174	150.039	246.083	220.076	196.709	202.013	194.268	207.96	173.221	176.722	179.035
Zfp667	1138.31	0.0266897	0.08326	0.320558	0.748545	0.84572	1131.26	980.927	1161.29	1077.23	1144.61	1113.18	1140.91	1205.16	1357.41	1195.81	1036.59	1115.32
LOC108349542	21.2612	-0.148242	0.358656	-0.413326	0.679368	0.797809	19.7012	20.4748	26.0183	18.7774	24.2189	17.2234	17.217	21.0969	21.7413	20.6684	22.42	25.5764
LOC102548473	51.5465	0.141733	0.246189	0.575708	0.564812	0.707337	41.4762	53.9789	45.0984	40.5197	66.3387	48.9507	56.2423	51.8633	41.592	59.0525	54.0717	59.3739
LOC103691035	28.6598	0.067929	0.32312	0.210228	0.83349	0.900186	27.9964	30.7121	25.1511	24.7071	28.4309	34.4468	28.695	26.3712	31.194	27.5578	18.4635	40.1916
Zscan5b	1.4424	-2.12312	1.49218	-1.42283	0.154785		3.11071	1.86134	3.46911	0.988284	0	0.906495	0	0	0.945274	1.96842	1.31882	2.74033
Galp	1.63003	-0.525575	1.33861	-0.392628	0.694595		0	3.72268	3.46911	0.988284	4.21198	0	1.1478	0	1.89055	0.984208	1.31882	1.82689
Zfp444	844.573	-0.197323	0.0740288	-2.66549	0.00768761	0.0231561	944.62	976.273	937.527	831.147	790.8	869.329	778.209	867.611	807.264	752.919	813.713	765.467
Zfp787	191.483	0.114987	0.133151	0.863583	0.387817	0.550153	177.311	174.966	201.208	215.446	192.698	192.177	179.057	189.872	149.353	221.447	209.693	194.564
Nlrp5	18.0857	0.0193539	0.39929	0.0484709	0.961341	0.977512	24.8857	14.8907	13.0092	17.7891	18.9539	16.3169	20.6604	17.5808	19.8507	15.7473	14.507	22.8361
LOC108349543	3.37908	-0.656903	0.971236	-0.676358	0.498813		12.4429	0.93067	2.60183	4.94142	4.21198	0.906495	3.4434	2.63712	0.945274	3.93683	2.63764	0.913445
LOC100911147	0	NA	NA	NA	NA		0	0	0	0	0	0	0	0	0	0	0	0
Nlrp4	10.6635	-0.0927766	0.534718	-0.173506	0.862254		10.369	20.4748	9.54006	12.8477	20.0069	5.43897	2.2956	2.63712	5.67164	15.7473	9.23175	13.7017
RGD1564651	3.28365	-0.82097	1.11278	-0.737765	0.460657		3.11071	5.58402	3.46911	6.91799	0	0	5.73901	0	1.89055	2.95262	7.91293	1.82689
LOC691325	1.93488	-1.49716	1.30124	-1.15057	0.249911		7.25833	0.93067	2.60183	0	0	3.62598	0	1.75808	0.945274	2.95262	1.31882	1.82689
Obox2	4.35521	-0.350615	0.750335	-0.467278	0.640301		6.22143	6.51469	6.07094	3.95314	6.31798	4.53248	0	0.879038	2.83582	5.90525	2.63764	6.39411
Vom1r32	1.45067	0.00293342	1.48935	0.0019696	0.998428		1.0369	2.79201	0	0.988284	0	2.71949	3.4434	1.75808	0.945274	0.984208	0	2.74033
Nlrp9	8.88017	-0.539137	0.548332	-0.983231	0.325494		17.6274	12.0987	11.2746	7.90628	6.31798	13.5974	1.1478	6.15327	4.72637	11.8105	6.59411	7.30756
Vom1r34	1.27044	-1.46042	1.65692	-0.881402	0.3781		0	2.79201	2.60183	0.988284	1.053	0	1.1478	0.879038	0	0	3.95646	1.82689
Vom1r35	5.91287	-0.110447	0.807664	-0.136748	0.89123		5.18452	10.2374	1.73456	9.88284	4.21198	1.81299	11.478	5.27423	0.945274	9.84208	3.95646	6.39411
Vom1r36	3.69756	0.321318	0.90814	0.353819	0.723474		8.29524	3.72268	0.867278	10.8711	3.15899	1.81299	1.1478	1.75808	0.945274	5.90525	1.31882	4.56722
LOC108349748	0.278328	-0.904238	3.31367	-0.272881	0.784945		1.0369	0	0	0	0	0	0	0	0	0.984208	1.31882	0
Vom1r37	0.820534	-0.964485	1.88745	-0.511	0.609351		3.11071	0	0.867278	0.988284	1.053	0	0	0	0.945274	1.96842	0	0.913445
Vom1r38	4.12747	-0.880481	0.902381	-0.97573	0.329198		8.29524	6.51469	3.46911	4.94142	3.15899	1.81299	1.1478	3.51615	1.89055	10.8263	3.95646	0
LOC108349544	1.95275	0.26497	1.27785	0.207356	0.835732		3.11071	1.86134	0	3.95314	0	1.81299	1.1478	0	0	3.93683	3.95646	3.65378
Rasl2-9	4.20549	1.38642	0.897714	1.54438	0.122495		2.07381	1.86134	6.07094	17.7891	4.21198	4.53248	1.1478	0.879038	3.78109	0	2.63764	5.48067
Rfpl4a	7.00825	0.20351	0.6435	0.316255	0.751809		8.29524	3.72268	8.67278	9.88284	10.53	3.62598	6.88681	2.63712	7.56219	7.87367	5.27529	9.13445
Epn1	1852.44	-0.2199	0.0789222	-2.78629	0.00533153	0.0168794	1831.17	1885.54	2070.19	1628.69	1642.67	1698.77	2105.07	1764.23	1678.81	1900.51	2091.65	1931.94
U2af2	1363.1	-0.0601415	0.0672381	-0.894456	0.371078	0.533974	1364.57	1476.97	1364.23	1342.09	1315.19	1376.06	1394.58	1283.4	1219.4	1379.86	1429.6	1411.27
Ccdc106	299.82	0.0113309	0.111572	0.101556	0.919109	0.954191	276.854	305.26	304.415	292.532	309.581	292.798	323.68	276.897	302.488	268.689	311.242	333.407
Zfp580	46.6655	0.10076	0.264903	0.380364	0.703675	0.815053	35.2548	66.0776	42.4966	63.2502	44.2258	47.1377	37.8774	52.7423	48.209	41.3367	44.8399	36.5378
Zfp865	176.296	0.363296	0.142802	2.54404	0.0109577	0.0314162	173.163	140.531	146.57	202.598	197.963	190.364	176.761	224.155	173.93	146.647	179.36	163.507
LOC100911196	154.11	0.794731	0.145934	5.44583	5.15648e-08	4.6006e-07	101.617	146.115	130.092	207.54	234.818	215.746	134.293	150.316	150.299	121.058	133.201	124.228
Zfp524	17.249	0.714237	0.41902	1.70454	0.0882801	0.179283	13.4798	8.37603	16.4783	21.7423	25.2719	16.3169	24.1038	15.8227	18.9055	15.7473	19.7823	10.9613
Fiz1	248.815	0.253345	0.130703	1.93832	0.0525846	0.117834	195.975	211.262	254.112	292.532	259.037	239.315	249.073	262.833	247.662	224.399	254.533	295.043
Zfp579	66.5135	0.404629	0.225683	1.79291	0.0729875	0.154003	40.4393	77.2456	61.5767	76.0979	77.9217	84.304	82.6417	65.0488	64.2786	50.1946	67.2599	51.1529
Sbk3	1.65603	0.266352	1.25913	0.211537	0.832468		1.0369	4.65335	0.867278	2.96485	3.15899	1.81299	0	0	0	0	2.63764	2.74033
Sbk2	3.75978	0.0252991	0.912514	0.0277246	0.977882		6.22143	3.72268	0.867278	2.96485	4.21198	3.62598	4.59121	5.27423	0.945274	2.95262	7.91293	1.82689
Ssc5d	32.5271	0.867174	0.308955	2.8068	0.00500366	0.015983	24.8857	22.3361	26.8856	50.4025	33.6959	50.7637	37.8774	21.976	37.8109	33.4631	23.7388	26.4899
Nat14	413.457	-0.319817	0.0953573	-3.35388	0.000796881	0.00319414	474.902	432.762	451.852	380.49	363.284	345.375	433.869	416.664	399.851	427.146	447.08	388.214
Zfp628	80.9666	0.251337	0.185545	1.35459	0.17555	0.308842	71.5464	74.4536	89.3296	86.969	97.9286	96.0885	81.4939	83.5087	75.6219	73.8156	65.9411	74.9025
LOC684792	3.27415	0.294137	0.859309	0.342295	0.732129		2.07381	4.65335	5.20367	7.90628	4.21198	2.71949	2.2956	0.879038	0.945274	3.93683	2.63764	1.82689
LOC684270	98.6674	-0.0769914	0.200777	-0.383468	0.701373	0.813478	116.133	125.641	87.5951	105.746	115.83	90.6495	102.154	87.0248	79.403	92.5156	117.375	63.9411
LOC108349545	1.32985	-0.39454	1.56322	-0.252389	0.80074		1.0369	0.93067	1.73456	0	0	2.71949	0	3.51615	1.89055	0.984208	1.31882	1.82689
Isoc2b	70.8318	-0.367821	0.202083	-1.82015	0.0687359	0.14676	96.4321	88.4137	72.8513	65.2268	71.6037	62.5482	61.9813	52.7423	58.607	78.7367	77.8105	63.0277
Shisa7	221.953	0.865785	0.126783	6.8289	8.55697e-12	1.21702e-10	149.314	171.243	161.314	295.497	312.74	271.949	229.56	210.09	223.085	193.889	201.78	242.976
Ube2s	974.96	-0.224814	0.0930865	-2.41511	0.0157303	0.0428718	947.731	1092.61	1115.32	889.456	840.291	970.856	979.075	1108.47	948.11	931.061	1047.14	829.408
Rpl28	546.928	0.877785	0.0938757	9.3505	8.72309e-21	2.97269e-19	372.249	386.228	388.54	711.565	699.189	698.001	645.064	562.585	537.861	464.546	532.804	564.509
Tmem238	44.2228	-0.666729	0.286805	-2.32467	0.0200894	0.0527662	38.3655	52.1175	72.8513	30.6368	33.6959	38.9793	47.0599	49.2262	54.8259	53.1472	25.0576	34.7109
Tmem190	33.7513	0.00783436	0.28612	0.0273814	0.978156	0.98799	32.144	38.1575	31.222	33.6017	37.9079	30.8208	30.9906	37.7987	44.4279	30.5105	26.3764	31.0571
Il11	5.48543	-0.27948	0.792804	-0.352521	0.724448		7.25833	3.72268	3.46911	3.95314	4.21198	3.62598	5.73901	5.27423	10.398	12.7947	2.63764	2.74033
Fam71e2	9.20884	-0.937915	0.565693	-1.65799	0.0973187		11.406	10.2374	12.1419	5.92971	6.31798	5.43897	4.59121	3.51615	5.67164	19.6842	11.8694	13.7017
Cox6b2	7.26157	0.614799	0.578694	1.06239	0.288058		7.25833	8.37603	6.07094	9.88284	10.53	12.6909	3.4434	7.91135	6.61692	4.92104	3.95646	5.48067
Kmt5c	153.875	0.503665	0.152099	3.31144	0.000928177	0.00365467	105.764	147.977	130.959	182.833	200.069	164.982	156.101	150.316	172.985	126.963	159.577	147.978
Tmem150b	18.9021	-0.149015	0.401791	-0.370878	0.710729	0.819672	18.6643	23.2668	16.4783	13.836	16.8479	21.7559	14.9214	9.66942	20.796	20.6684	31.6517	18.2689
Brsk1	1506.12	0.930207	0.0838912	11.0883	1.43058e-28	8.78566e-27	924.919	1088.88	1187.3	2034.88	1972.26	2099.44	1547.24	1616.55	1728.91	1237.15	1217.27	1418.58
LOC108349434	4.94054	0.305127	0.84502	0.361088	0.718034		4.14762	1.86134	6.07094	0	11.583	3.62598	4.59121	6.15327	2.83582	4.92104	5.27529	8.221
Hspbp1	463.967	-0.20467	0.104762	-1.95366	0.0507411	0.114411	424.094	539.789	586.28	442.751	428.569	475.91	453.382	454.463	464.129	425.178	415.429	457.636
Ppp6r1	1990.5	0.147436	0.0689264	2.13904	0.0324328	0.0791132	1722.3	1906.01	1981.73	2085.28	2084.93	2047.77	2309.38	2029.7	1998.31	1930.03	1859.54	1931.02
Tmem86b	29.0775	0.219307	0.307719	0.712688	0.476039	0.6321	34.2179	35.3655	22.5492	36.5665	35.8019	34.4468	24.1038	29.0083	22.6866	32.4789	19.7823	21.9227
LOC102547606	6.43579	0.254899	0.687888	0.370553	0.71097		7.25833	8.37603	2.60183	3.95314	9.47696	8.15846	9.18241	6.15327	4.72637	6.88946	1.31882	9.13445
Ptprh	43.5289	-0.244844	0.271676	-0.901234	0.367464	0.53031	42.5131	62.3549	34.6911	41.5079	40.0138	36.2598	49.3555	36.0406	40.6468	54.1314	38.2458	46.5857
Syt5	2248.25	-0.0650858	0.0640499	-1.01617	0.309547	0.470932	2413.91	2398.34	2485.62	2185.1	2379.77	2411.28	2347.25	2292.53	2074.88	1947.75	1957.13	2085.39
LOC108349515	63.2478	0.305968	0.218725	1.39888	0.16185	0.289846	48.7345	53.0482	53.7712	57.3205	65.2857	69.8001	61.9813	81.7506	68.0597	61.0209	75.1728	63.0277
Dnaaf3	131.103	1.44092	0.159365	9.04162	1.54374e-19	4.73195e-18	73.6202	72.5923	78.055	174.926	215.864	218.465	136.588	133.614	132.338	115.152	104.187	117.834
Tnni3	74.8352	0.205245	0.207167	0.990723	0.321821	0.483663	59.1036	66.0776	77.1877	76.0979	81.0807	77.0521	76.9027	71.2021	78.4577	57.0841	90.9987	86.7772
Tnnt1	1455.02	-0.172492	0.0754229	-2.287	0.0221961	0.0573462	1368.71	1486.28	1427.54	1163.21	1303.61	1333.45	1487.55	1334.38	1468.01	1720.4	1801.51	1565.64
Ppp1r12c	1194.5	-0.168259	0.0722815	-2.32784	0.0199208	0.0523868	1189.33	1281.53	1326.94	1036.71	1138.29	1205.64	1108.78	1140.11	1195.77	1219.43	1231.78	1259.64
Eps8l1	41.3248	0.147655	0.261814	0.563968	0.572776	0.714684	42.5131	34.4348	38.1602	46.4494	40.0138	40.7923	43.6165	29.8873	36.8657	46.2578	44.8399	52.0663
Rdh13	730.539	-0.139375	0.0876896	-1.58941	0.111968	0.216222	831.598	682.181	726.779	706.623	648.645	676.245	848.225	755.094	727.861	724.377	746.453	692.391
Gp6	22.9318	-0.42197	0.353282	-1.19443	0.232311	0.380258	27.9964	29.7815	26.0183	13.836	23.1659	25.3819	12.6258	19.3388	24.5771	22.6368	22.42	27.4033
LOC684545	11.2849	-0.028291	0.494912	-0.0571638	0.954415		14.5167	12.0987	9.54006	15.8126	9.47696	9.97145	4.59121	2.63712	7.56219	19.6842	15.8259	13.7017
Ncr1	4.00337	-0.227203	0.80194	-0.283317	0.776934		4.14762	9.3067	3.46911	4.94142	2.10599	7.25196	1.1478	0	1.89055	3.93683	5.27529	4.56722
Fcar	4.82421	-0.470419	0.770157	-0.610809	0.541326		9.33214	4.65335	5.20367	5.92971	4.21198	3.62598	3.4434	0	4.72637	5.90525	2.63764	8.221
Kir3dl1	7.3366	-0.272629	0.65232	-0.417937	0.675993		13.4798	2.79201	7.8055	4.94142	9.47696	5.43897	9.18241	4.39519	8.50746	9.84208	3.95646	8.221
Lilrb4	8.64043	-0.272837	0.584505	-0.466782	0.640656		7.25833	11.168	8.67278	8.89456	6.31798	7.25196	5.73901	8.79038	5.67164	18.7	7.91293	7.30756
Lilrb3	30.1879	-0.0497013	0.371154	-0.13391	0.893473	0.938396	45.6238	33.5041	21.6819	38.5431	27.3779	30.8208	2.2956	18.4598	22.6866	32.4789	54.0717	34.7109
Lilra5	17.5254	-0.0775922	0.394485	-0.196692	0.844068	0.906435	22.8119	15.8214	25.1511	26.6837	13.6889	19.9429	12.6258	14.0646	7.56219	19.6842	15.8259	16.442
Cdc42ep5	51.5715	-0.0556947	0.24286	-0.229328	0.818614	0.891616	40.4393	65.1469	50.3021	50.4025	46.3318	53.4832	58.5379	44.831	52.9353	53.1472	44.8399	58.4605
Leng9	104.968	0.162044	0.174554	0.92833	0.353236	0.516067	92.2845	96.7897	113.613	122.547	116.883	100.621	84.9373	94.0571	110.597	113.184	120.013	94.0848
Leng8	843.441	0.499792	0.0869691	5.74678	9.09579e-09	8.98209e-08	673.988	765.011	637.449	922.069	1043.52	970.856	966.449	939.692	936.766	683.04	753.047	829.408
Ttyh1	8482.08	0.0655531	0.0603565	1.0861	0.277435	0.434242	7817.22	8121.96	9072.59	8526.92	8877.81	8774.87	8567.19	9105.96	8964.03	7584.31	8328.36	8043.79
Lair1	119.459	-0.13271	0.160465	-0.827038	0.408215	0.569359	127.539	108.888	132.694	99.8167	120.042	116.938	126.258	109.88	112.488	131.884	129.245	117.834
Nlrp4b	0.311903	-0.904241	3.19562	-0.282962	0.777206		1.0369	0	0	0	0	0	0	0.879038	0	0	0	1.82689
LOC100912013	0	NA	NA	NA	NA		0	0	0	0	0	0	0	0	0	0	0	0
Vom2r29	5.72197	-1.0679	0.76685	-1.39259	0.163745		14.5167	6.51469	4.33639	4.94142	6.31798	0.906495	5.73901	7.03231	1.89055	8.85787	3.95646	3.65378
LOC108349842	1.25171	-0.354323	1.56414	-0.226529	0.82079		0	1.86134	1.73456	0.988284	0	1.81299	2.2956	0.879038	0	0.984208	2.63764	1.82689
LOC691592	1.44174	-0.701902	1.55494	-0.451403	0.651699		3.11071	0	1.73456	0.988284	1.053	0.906495	0	0	0.945274	1.96842	6.59411	0
Vom2r30	4.47069	-0.790024	0.768942	-1.02742	0.304224		9.33214	6.51469	7.8055	3.95314	4.21198	5.43897	1.1478	5.27423	3.78109	0	5.27529	0.913445
Vom2r31	10.118	-1.17642	0.544116	-2.16207	0.030613		14.5167	16.7521	17.3456	8.89456	6.31798	6.34547	3.4434	4.39519	11.3433	9.84208	15.8259	6.39411
Vom1r58	2.20527	-2.63014	1.37628	-1.91105	0.0559985		4.14762	4.65335	3.46911	0.988284	1.053	0	1.1478	3.51615	0	3.93683	2.63764	0.913445
RGD1564801	3.93983	-1.37893	0.944934	-1.45928	0.144487		10.369	1.86134	3.46911	1.97657	3.15899	0.906495	4.59121	1.75808	5.67164	5.90525	3.95646	3.65378
Vom1r59	2.24836	-0.839156	1.11029	-0.755802	0.449768		6.22143	2.79201	1.73456	2.96485	2.10599	0.906495	0	1.75808	1.89055	2.95262	0	3.65378
Vom1r60	2.58004	-0.0728687	1.09078	-0.0668042	0.946738		2.07381	4.65335	2.60183	5.92971	2.10599	0.906495	0	3.51615	0.945274	2.95262	5.27529	0
LOC103691064	0	NA	NA	NA	NA		0	0	0	0	0	0	0	0	0	0	0	0
LOC100911727	0.352922	1.01932	2.8983	0.351697	0.725066		0	0	0	0	1.053	0	0	0.879038	0	0.984208	1.31882	0
Vom1r61	2.5529	-0.874973	1.15697	-0.756263	0.449492		5.18452	4.65335	0.867278	2.96485	0	2.71949	0	3.51615	2.83582	3.93683	3.95646	0
Vom1r62	2.42744	0.0644318	1.0083	0.0639013	0.949049		3.11071	3.72268	1.73456	2.96485	4.21198	1.81299	2.2956	0	0.945274	2.95262	2.63764	2.74033
RGD1310257	304.596	0.687048	0.117529	5.84575	5.04278e-09	5.1434e-08	204.27	227.084	223.758	290.556	367.496	397.045	367.296	356.011	365.821	284.436	280.909	290.475
Lig1	281.222	-0.133964	0.117181	-1.14322	0.252947	0.40593	248.857	250.35	276.662	216.434	237.977	252.912	386.809	331.398	333.682	271.641	263.764	304.177
Pla2g4c	3.31329	-1.10968	0.911798	-1.21703	0.223594		3.11071	10.2374	3.46911	2.96485	2.10599	2.71949	2.2956	0.879038	1.89055	1.96842	2.63764	5.48067
LOC108348107	0.92267	2.48167	2.09478	1.18469	0.236141		0	0	0	1.97657	0	0.906495	0	0	0.945274	1.96842	5.27529	0
LOC691813	9.13486	-0.499248	0.566411	-0.881424	0.378089		12.4429	12.0987	10.4073	8.89456	10.53	5.43897	4.59121	1.75808	9.45274	12.7947	6.59411	14.6151
Cabp5	10.5801	-0.040647	0.545007	-0.0745808	0.940548		14.5167	11.168	6.07094	8.89456	13.6889	8.15846	2.2956	7.91135	12.2886	17.7157	10.5506	13.7017
Bsph1	7.0853	0.214086	0.63664	0.336276	0.736663		8.29524	10.2374	5.20367	8.89456	9.47696	9.06495	0	7.03231	0.945274	9.84208	10.5506	5.48067
Bsph2	14.6192	0.471868	0.450709	1.04695	0.295124	0.454681	10.369	19.5441	13.0092	28.6602	14.7419	16.3169	6.88681	7.03231	11.3433	21.6526	15.8259	10.0479
LOC103691066	3.19154	-0.807888	0.970035	-0.832844	0.404933		3.11071	5.58402	3.46911	1.97657	4.21198	0.906495	5.73901	0.879038	0.945274	2.95262	3.95646	4.56722
LOC100360574	3.55435	-0.913722	0.967754	-0.944168	0.345084		3.11071	5.58402	6.07094	2.96485	3.15899	1.81299	1.1478	5.27423	0.945274	9.84208	0	2.74033
LOC102549530	7.90385	-0.142403	0.637194	-0.223485	0.823158		7.25833	11.168	8.67278	6.91799	10.53	7.25196	9.18241	0.879038	5.67164	15.7473	7.91293	3.65378
Sult2a2	5.92885	-0.20958	0.732096	-0.286274	0.774668		11.406	7.44536	4.33639	8.89456	8.42397	2.71949	0	0.879038	6.61692	8.85787	7.91293	3.65378
Sult2a6	2.98692	-0.474666	1.076	-0.44114	0.659112		4.14762	2.79201	2.60183	1.97657	2.10599	2.71949	0	0.879038	6.61692	8.85787	1.31882	1.82689
Sult2a1	12.0536	-0.456608	0.51595	-0.884985	0.376165		15.5536	16.7521	17.3456	19.7657	7.37097	9.06495	1.1478	6.15327	14.1791	10.8263	11.8694	14.6151
LOC100912485	0.488902	0.0575486	2.53223	0.0227264	0.981869		0	0.93067	0	0	0	0.906495	1.1478	0	0	1.96842	0	0.913445
LOC100363107	11.6272	0.126777	0.491869	0.257746	0.796603		15.5536	13.9601	11.2746	13.836	18.9539	11.7844	1.1478	10.5485	6.61692	8.85787	10.5506	16.442
LOC102551279	3.92286	-0.347773	0.82919	-0.419413	0.674914		9.33214	4.65335	5.20367	2.96485	9.47696	2.71949	0	2.63712	0	1.96842	2.63764	5.48067
LOC103691040	10.7856	-0.582787	0.507873	-1.1475	0.251173		19.7012	14.8907	15.611	16.8008	9.47696	7.25196	2.2956	2.63712	7.56219	15.7473	9.23175	8.221
LOC103691041	2.31682	1.00831	1.16379	0.866405	0.386268		1.0369	0.93067	4.33639	8.89456	3.15899	0.906495	0	1.75808	0.945274	4.92104	0	0.913445
LOC102551565	3.63399	-0.464874	0.914316	-0.508439	0.611146		3.11071	3.72268	5.20367	6.91799	0	1.81299	3.4434	1.75808	1.89055	5.90525	5.27529	4.56722
Crxos1	0.317132	0.0575502	3.18365	0.0180768	0.985578		0	0.93067	0	0	0	0.906495	0	0	0	1.96842	0	0
Sepw1	0.560766	-0.798621	2.31524	-0.34494	0.730139		0	0.93067	0.867278	0	0	0.906495	0	0.879038	0	0	1.31882	1.82689
LOC103690015	0.316227	-1.81021	3.13864	-0.57675	0.564109		1.0369	0	0.867278	0	0	0	0	0	1.89055	0	0	0
Obox1	2.12123	-2.25645	1.30176	-1.73339	0.0830264		3.11071	8.37603	2.60183	2.96485	0	0	0	0	0	3.93683	2.63764	1.82689
LOC102554917	1.50317	-0.690287	1.36908	-0.504196	0.614124		2.07381	0.93067	3.46911	0.988284	3.15899	0	0	0	0	2.95262	2.63764	1.82689
Crx	3.07507	-0.264037	0.979602	-0.269535	0.787518		7.25833	0.93067	2.60183	2.96485	3.15899	2.71949	0	1.75808	2.83582	6.88946	3.95646	1.82689
LOC102553890	0.971144	-0.903952	1.78395	-0.506714	0.612355		0	1.86134	1.73456	0	1.053	0.906495	0	0	0	2.95262	1.31882	1.82689
LOC103689961	0.157898	1.87095	4.35024	0.430079	0.667138		0	0	0	0.988284	0	0.906495	0	0	0	0	0	0
LOC100360843	1.52079	-0.972917	1.43258	-0.679134	0.497053		3.11071	0	4.33639	0.988284	0	2.71949	3.4434	0.879038	0.945274	0	0	1.82689
LOC100364457	10.4106	-0.59586	0.498125	-1.19621	0.231617		12.4429	19.5441	19.0801	5.92971	10.53	17.2234	5.73901	7.91135	7.56219	6.88946	6.59411	5.48067
Gltscr2	579.665	0.704982	0.0945897	7.45305	9.12051e-14	1.6175e-12	398.171	458.821	517.765	734.295	729.726	781.399	560.127	634.666	611.592	476.357	531.485	521.577
Ehd2	113.543	0.219036	0.173988	1.25891	0.208061	0.350652	115.096	81.899	109.277	108.711	132.677	115.125	138.884	128.34	123.831	121.058	96.274	91.3445
Gltscr1	29.5637	0.628597	0.313464	2.00532	0.0449287	0.103535	21.775	21.4054	29.4874	37.5548	29.4839	45.3248	25.2516	36.0406	29.3035	26.5736	22.42	30.1437
LOC103691043	4.29962	0.292535	0.816918	0.358095	0.720272		4.14762	3.72268	4.33639	2.96485	9.47696	2.71949	0	1.75808	1.89055	3.93683	6.59411	10.0479
Zfp541	27.4351	-0.524566	0.335441	-1.56381	0.117862	0.225054	31.1071	37.2268	27.7529	24.7071	23.1659	19.0364	16.0692	24.6131	19.8507	47.242	23.7388	34.7109
Napa	1478.89	-0.120362	0.0738448	-1.62993	0.103116	0.20271	1509.73	1622.16	1625.28	1487.37	1365.74	1522.91	1517.39	1292.19	1369.7	1442.85	1577.31	1414.01
Kptn	86.8678	-0.15871	0.190903	-0.831365	0.405768	0.566992	82.9524	95.8591	88.4623	68.1916	72.6567	97.9015	88.3807	73.8392	68.0597	102.358	104.187	99.5655
Slc8a2	563.172	0.545257	0.101257	5.3849	7.24854e-08	6.32746e-07	461.423	420.663	517.765	605.818	713.931	724.29	563.57	555.552	619.154	466.515	551.267	558.115
Meis3	343.333	-0.328224	0.106624	-3.07834	0.0020816	0.00746865	385.729	390.882	367.726	302.415	312.74	296.424	353.523	285.688	299.652	360.22	352.125	412.877
Dhx34	36.906	0.830527	0.292029	2.84399	0.00445519	0.0144319	33.1809	34.4348	29.4874	45.4611	56.8618	69.8001	24.1038	29.8873	40.6468	27.5578	15.8259	35.6243
C5ar2	50.3024	-0.166243	0.250849	-0.662719	0.507511	0.658495	61.1774	52.1175	65.0458	67.2033	37.9079	53.4832	53.9467	40.4358	33.0846	52.163	39.5646	47.4991
C5ar1	7.20054	0.625917	0.636893	0.982767	0.325722		5.18452	5.58402	5.20367	9.88284	9.47696	5.43897	4.59121	6.15327	2.83582	6.88946	10.5506	14.6151
Inafm1	29.5357	0.238391	0.304566	0.782724	0.433789	0.592622	32.144	26.0588	29.4874	34.59	28.4309	39.8858	24.1038	25.4921	32.1393	32.4789	27.6953	21.9227
Ccdc9	412.971	0.604275	0.116962	5.16643	2.38606e-07	1.92167e-06	289.296	344.348	258.449	409.15	482.272	464.125	513.067	430.729	387.562	458.641	445.762	472.251
LOC108348722	4.6259	-0.488256	0.747728	-0.652986	0.513765		5.18452	7.44536	5.20367	5.92971	3.15899	3.62598	2.2956	2.63712	5.67164	4.92104	3.95646	5.48067
Bbc3	27.6922	0.369156	0.329481	1.12042	0.262536	0.417502	31.1071	17.6827	22.5492	27.672	38.9608	25.3819	17.217	25.4921	20.796	35.4315	31.6517	38.3647
Sae1	2035.26	0.421534	0.073983	5.69772	1.21418e-08	1.18089e-07	1491.07	1776.65	1782.26	2211.78	2193.39	2362.33	2320.85	2129.91	2151.44	2052.07	1868.77	2082.65
Zc3h4	537.23	1.32492	0.104589	12.6679	8.90861e-37	1.01197e-34	324.551	322.943	303.547	773.827	848.715	759.643	677.203	554.673	517.065	405.494	493.239	465.857
Tmem160	139.529	0.110634	0.145132	0.7623	0.445881	0.604101	130.65	134.017	134.428	128.477	145.313	156.824	144.623	143.283	139.901	137.789	141.114	137.93
Npas1	52.9449	0.323919	0.231119	1.40152	0.161057	0.288575	49.7714	53.9789	54.6385	66.2151	52.6498	78.8651	51.6511	48.3471	46.3184	53.1472	39.5646	40.1916
Arhgap35	4144.95	0.381572	0.0544964	7.00179	2.52718e-12	3.85622e-11	3402.08	3608.21	3828.16	4601.45	4826.93	4698.36	4204.4	4350.36	4402.14	3932.9	3930.09	3954.3
LOC108349548	4.40634	-0.243358	0.827468	-0.2941	0.768682		6.22143	4.65335	4.33639	3.95314	5.26498	3.62598	1.1478	1.75808	3.78109	10.8263	0	7.30756
LOC102550403	8.12303	0.486488	0.583826	0.833275	0.404689		4.14762	6.51469	11.2746	13.836	6.31798	10.8779	4.59121	6.15327	8.50746	6.88946	9.23175	9.13445
LOC108349752	3.01716	0.466759	0.9302	0.501784	0.61582		2.07381	2.79201	3.46911	3.95314	2.10599	5.43897	1.1478	2.63712	2.83582	2.95262	1.31882	5.48067
Ceacam9	4.68997	0.364952	0.755849	0.482837	0.629212		4.14762	5.58402	6.07094	3.95314	7.37097	9.06495	2.2956	1.75808	7.56219	4.92104	2.63764	0.913445
Ap2s1	708.75	-0.243365	0.108293	-2.24728	0.0246223	0.0625516	734.129	715.686	869.88	611.748	632.851	715.225	659.986	817.506	790.249	624.972	760.96	571.816
Slc1a5	57.2952	0.203291	0.241378	0.842212	0.399669	0.561041	50.8083	60.4936	56.3731	64.2385	48.4378	79.7716	56.2423	46.589	58.607	72.8314	47.4776	45.6722
Fkrp	644.992	0.100827	0.0852622	1.18255	0.236986	0.386235	624.217	684.973	614.9	674.998	648.645	737.887	694.42	632.029	597.413	628.909	601.383	600.133
Strn4	993.502	0.204872	0.0809579	2.5306	0.0113867	0.0324907	820.192	924.156	983.493	1057.46	1049.84	1040.66	1033.02	1033.75	1141.89	863.151	997.029	977.386
Prkd2	67.9533	0.509703	0.214359	2.3778	0.0174163	0.0467455	54.9559	50.2562	55.5058	79.0628	83.1867	67.0806	64.2769	74.7183	73.7313	62.9893	61.9846	87.6907
Dact3	607.125	-0.0866684	0.0882999	-0.981523	0.326335	0.488308	675.025	718.478	678.211	664.127	607.579	678.058	615.222	528.302	516.119	522.615	580.281	501.481
Gng8	40.928	0.495676	0.26042	1.90337	0.0569919	0.126149	36.2917	37.2268	39.0275	46.4494	60.0208	52.5767	39.0252	36.0406	31.194	31.4947	34.2894	47.4991
Ptgir	2.82161	0.488521	1.1252	0.434162	0.664171		4.14762	6.51469	0	11.8594	2.10599	0.906495	2.2956	1.75808	0	2.95262	1.31882	0
Calm3	17676.6	-0.293675	0.0675795	-4.34562	1.3888e-05	8.11612e-05	18934.9	18431.9	18855.5	14037.6	16167.7	15662.4	18797.5	16787.9	16222.8	19266.9	20759.6	18194.9
Pnmal2	8013.04	0.801285	0.0791453	10.1242	4.31394e-24	1.99937e-22	4609.04	5919.99	5848.05	8924.21	9962.39	9661.42	9161.75	8887.08	9632.34	7399.28	8274.29	7876.63
Pnmal1	2589.65	-0.236651	0.0569021	-4.15891	3.19766e-05	0.000173402	2703.21	2640.31	2829.06	2318.52	2292.37	2326.07	2734.06	2554.49	2650.55	2725.27	2749.74	2552.16
Ccdc8	176.921	-0.10749	0.153036	-0.702384	0.48244	0.637143	167.979	189.857	201.208	172.95	163.214	183.112	200.865	143.283	155.97	191.921	208.374	144.324
Ppp5c	1199.21	0.737759	0.0710365	10.3856	2.8827e-25	1.46068e-23	872.037	993.025	963.546	1531.84	1604.77	1584.55	1139.77	1215.71	1228.86	1092.47	1019.45	1144.55
Hif3a	12.1549	0.29945	0.507294	0.590289	0.554997		6.22143	10.2374	10.4073	7.90628	13.6889	11.7844	11.478	17.5808	10.398	16.7315	18.4635	10.9613
Cgm4	13.453	-0.310875	0.506277	-0.614041	0.539188		12.4429	19.5441	17.3456	11.8594	11.583	16.3169	17.217	13.1856	4.72637	13.7789	19.7823	3.65378
Psg16	3.27848	-0.712839	0.998395	-0.713985	0.475236		3.11071	2.79201	5.20367	0	3.15899	3.62598	2.2956	0.879038	0	2.95262	5.27529	10.0479
Ceacam3	6.32295	-1.05425	0.691204	-1.52524	0.127198		13.4798	7.44536	7.8055	0.988284	7.37097	5.43897	0	2.63712	2.83582	10.8263	7.91293	9.13445
Psgb1	5.71442	-0.327692	0.763847	-0.429002	0.667922		9.33214	5.58402	5.20367	6.91799	7.37097	1.81299	1.1478	0	5.67164	7.87367	3.95646	13.7017
Psg29	6.19531	-0.280922	0.667347	-0.420954	0.673789		13.4798	4.65335	6.93822	6.91799	5.26498	8.15846	0	3.51615	4.72637	6.88946	9.23175	4.56722
LOC102550682	8.26686	-0.752324	0.567255	-1.32625	0.184756		18.6643	12.0987	11.2746	4.94142	14.7419	5.43897	3.4434	2.63712	3.78109	7.87367	7.91293	6.39411
Ceacam11	3.41537	-0.584897	0.902563	-0.64804	0.516959		5.18452	4.65335	6.07094	2.96485	2.10599	5.43897	1.1478	0	1.89055	7.87367	0	3.65378
Igfl3	6.07461	-0.714989	0.769043	-0.929712	0.35252		11.406	6.51469	1.73456	3.95314	4.21198	3.62598	10.3302	3.51615	1.89055	11.8105	6.59411	7.30756
Mill1	15.1286	0.120931	0.423	0.285888	0.774964	0.861896	16.5905	17.6827	15.611	18.7774	22.1129	13.5974	10.3302	7.03231	14.1791	10.8263	21.1011	13.7017
Psg19	4.78392	-0.48482	0.801298	-0.605044	0.54515		5.18452	9.3067	3.46911	0.988284	7.37097	4.53248	1.1478	0.879038	1.89055	2.95262	10.5506	9.13445
LOC102557319	3.50379	0.543975	0.88448	0.615023	0.53854		3.11071	4.65335	1.73456	4.94142	5.26498	3.62598	0	4.39519	0.945274	3.93683	3.95646	5.48067
Micb	48.9792	-0.181941	0.25856	-0.703671	0.481638	0.636519	58.0667	59.5629	38.1602	44.4728	54.7558	38.0728	40.173	54.5004	36.8657	47.242	61.9846	53.8932
Pglyrp1	7.25171	0.191772	0.659801	0.290651	0.771318		6.22143	6.51469	4.33639	2.96485	6.31798	9.97145	9.18241	6.15327	8.50746	7.87367	5.27529	13.7017
Ccdc61	75.5773	0.301448	0.223024	1.35164	0.17649	0.310183	69.4726	61.4243	68.5149	58.3088	95.8226	91.556	67.7203	79.9925	90.7463	58.0683	71.2164	94.0848
Nova2	56.9407	0.541722	0.221355	2.4473	0.0143932	0.03968	45.6238	46.5335	56.3731	82.0276	72.6567	62.5482	56.2423	51.8633	58.607	48.2262	51.434	51.1529
Nanos2	7.28326	0.499616	0.626185	0.797873	0.424944		6.22143	7.44536	4.33639	9.88284	6.31798	9.06495	10.3302	8.79038	3.78109	5.90525	5.27529	10.0479
Mypop	89.8091	0.744886	0.186671	3.99037	6.59708e-05	0.000336732	59.1036	76.315	73.7186	135.395	97.9286	117.844	87.2329	91.42	80.3483	86.6103	80.4481	91.3445
Irf2bp1	469.238	0.256635	0.0932211	2.75297	0.00590579	0.018451	420.983	415.079	422.364	525.767	504.385	474.097	547.501	489.624	510.448	407.462	429.936	483.212
Foxa3	1.97179	-1.30471	1.19513	-1.09169	0.27497		4.14762	3.72268	1.73456	0	1.053	2.71949	1.1478	1.75808	0.945274	1.96842	2.63764	1.82689
Sympk	838.596	0.225729	0.0829812	2.72024	0.00652341	0.0201094	692.652	813.406	849.932	954.683	869.775	933.69	894.137	833.328	868.707	739.14	795.249	818.446
Rsph6a	21.2969	-0.121538	0.392809	-0.309407	0.757012	0.851938	37.3286	12.0987	18.2128	17.7891	20.0069	23.5689	33.2862	30.7663	24.5771	13.7789	13.1882	10.9613
LOC108349062	2.27197	2.01785	1.259	1.60274	0.108992		2.07381	0.93067	0	3.95314	3.15899	4.53248	0	1.75808	5.67164	2.95262	1.31882	0.913445
Dmwd	231.87	0.344237	0.118034	2.91643	0.00354063	0.0118425	186.643	193.579	217.687	253.989	252.719	253.819	267.438	265.47	238.209	218.494	221.562	212.833
Dmpk	205.463	0.609807	0.130658	4.66718	3.05361e-06	2.03185e-05	148.277	167.521	166.517	226.317	248.507	261.977	215.787	218.002	208.905	170.268	221.562	211.919
Six5	27.9999	0.0913687	0.319951	0.285571	0.775206	0.862057	27.9964	33.5041	26.8856	34.59	31.5899	28.1013	30.9906	16.7017	21.7413	23.621	23.7388	36.5378
LOC102553424	5.27582	0.5558	0.727945	0.76352	0.445154		5.18452	5.58402	5.20367	11.8594	5.26498	6.34547	1.1478	7.03231	5.67164	0.984208	2.63764	6.39411
Fbxo46	148.314	0.387539	0.146022	2.65399	0.00795474	0.0238573	118.207	141.462	150.906	176.903	174.797	186.738	169.875	144.162	162.587	127.947	102.868	123.315
Qpctl	275.936	0.180539	0.119088	1.51601	0.129516	0.24272	245.746	322.012	272.325	284.626	326.429	341.749	236.447	257.558	259.005	241.131	249.257	274.947
Snrpd2	634.494	-0.296933	0.08867	-3.34874	0.000811807	0.00325022	734.129	723.131	705.964	564.31	649.698	548.43	558.979	678.618	639.95	606.272	619.846	584.605
Gipr	50.561	-0.392435	0.236288	-1.66083	0.0967466	0.192563	54.9559	60.4936	62.444	41.5079	43.1728	50.7637	40.173	38.6777	52.9353	50.1946	59.347	52.0663
Eml2	1212.5	-0.163757	0.082518	-1.9845	0.0472005	0.107671	1369.75	1424.86	1258.42	1102.93	1173.04	1338.89	1061.72	1104.07	1117.31	1230.26	1284.53	1084.26
Mir330	1.59043	1.39619	1.32211	1.05603	0.290952		1.0369	0.93067	1.73456	3.95314	3.15899	2.71949	0	0	0	0.984208	0	4.56722
Gpr4	26.7718	0.949902	0.335426	2.83193	0.00462684	0.0149192	18.6643	17.6827	25.1511	35.5782	41.0668	42.6053	32.1384	23.734	27.4129	9.84208	26.3764	21.0092
Opa3	306.787	0.231394	0.107625	2.15001	0.0315545	0.0774053	276.854	308.052	280.998	322.181	326.429	367.131	328.271	323.486	306.269	279.515	257.17	305.09
Opa3_1	8.72247	0.618111	0.583117	1.06001	0.289139		6.22143	5.58402	8.67278	13.836	11.583	6.34547	11.478	9.66942	9.45274	2.95262	7.91293	10.9613
Vasp	201.799	0.225514	0.147752	1.5263	0.126936	0.239114	179.385	192.649	187.332	233.235	231.659	190.364	169.875	161.743	240.1	204.715	238.707	191.823
Ppm1n	4.10081	0.591824	0.943761	0.627092	0.530599		1.0369	3.72268	1.73456	1.97657	5.26498	2.71949	6.88681	4.39519	0.945274	8.85787	5.27529	6.39411
Rtn2	690.926	-0.270579	0.088444	-3.05933	0.00221832	0.00789079	812.933	844.118	714.637	696.741	657.069	611.884	743.775	677.739	640.896	627.925	666.005	597.393
Fosb	8.27894	0.545895	0.58404	0.934688	0.349949		10.369	5.58402	5.20367	7.90628	13.6889	9.06495	5.73901	7.91135	4.72637	8.85787	6.59411	13.7017
LOC103691049	4.31422	0.9076	0.882722	1.02818	0.303863		1.0369	2.79201	4.33639	5.92971	4.21198	5.43897	3.4434	3.51615	5.67164	10.8263	0	4.56722
LOC108349552	6.091	-0.129995	0.639142	-0.203391	0.83883		11.406	7.44536	6.07094	5.92971	9.47696	7.25196	4.59121	4.39519	2.83582	6.88946	1.31882	5.48067
LOC108349753	5.15093	-0.417011	0.719677	-0.579442	0.562291		3.11071	7.44536	8.67278	4.94142	3.15899	6.34547	5.73901	5.27423	2.83582	3.93683	3.95646	6.39411
Ercc1	179.806	0.365775	0.136477	2.68012	0.00735955	0.0222877	144.13	148.907	186.465	218.411	190.592	210.307	199.717	186.356	175.821	168.3	156.94	171.728
Cd3eap	122.836	0.224845	0.184058	1.2216	0.221859	0.367684	133.761	122.849	84.126	134.407	131.624	130.535	162.988	109.001	138.01	127.947	102.868	95.9117
Ppp1r13l	32.7725	-0.0230448	0.28354	-0.0812754	0.935223	0.963439	29.0333	38.1575	41.6293	34.59	35.8019	37.1663	37.8774	29.8873	34.9751	23.621	27.6953	22.8361
Ercc2	197.346	0.120661	0.130901	0.921777	0.356645	0.519428	179.385	208.47	202.076	189.751	209.546	242.034	183.648	192.509	207.015	180.11	199.142	174.468
Mir343	2.64909	-1.32587	1.24266	-1.06696	0.285988		1.0369	1.86134	4.33639	0.988284	1.053	0.906495	2.2956	0	0.945274	9.84208	3.95646	4.56722
Klc3	73.3557	-0.214902	0.206499	-1.04069	0.298018	0.457841	87.1	72.5923	90.1969	86.969	62.1268	66.1741	68.8681	61.5327	48.209	82.6735	84.4046	69.4218
Ckm	4.32164	0.527572	0.9141	0.577149	0.563839		3.11071	1.86134	4.33639	5.92971	1.053	6.34547	10.3302	2.63712	0.945274	6.88946	6.59411	1.82689
Mark4	155.595	1.16736	0.142012	8.22017	2.03221e-16	4.72822e-15	93.3214	106.096	117.95	232.247	250.613	232.969	143.475	162.622	158.806	118.105	123.969	126.969
Exoc3l2	8.38451	0.486786	0.570409	0.853398	0.393439		6.22143	11.168	6.93822	12.8477	9.47696	11.7844	3.4434	6.15327	6.61692	6.88946	14.507	4.56722
Bloc1s3	58.122	0.235302	0.231536	1.01626	0.309504	0.470932	45.6238	62.3549	68.5149	76.0979	68.4447	64.3612	44.7643	72.9602	57.6617	39.3683	46.1588	51.1529
Trappc6a	34.0049	0.0650814	0.297311	0.2189	0.826728	0.896167	22.8119	30.7121	29.4874	28.6602	30.5369	28.1013	43.6165	39.5567	35.9204	41.3367	43.5211	33.7974
Nkpd1	35.708	0.0645844	0.285922	0.225881	0.821294	0.893191	34.2179	27.9201	30.3547	30.6368	27.3779	38.0728	41.3208	40.4358	35.9204	40.3525	43.5211	38.3647
Ppp1r37	856.963	-0.13246	0.0834305	-1.58767	0.112361	0.21679	928.03	928.809	971.351	901.315	796.065	882.02	886.103	802.562	698.557	812.956	842.727	833.061
Gemin7	51.0881	0.457246	0.240273	1.90303	0.0570371	0.126184	44.5869	43.7415	39.0275	53.3674	52.6498	67.9871	65.4247	64.1698	51.0448	37.3999	46.1588	47.4991
Zfp296	3.19391	0.343891	0.97712	0.351943	0.724881		0	3.72268	6.07094	3.95314	4.21198	4.53248	3.4434	0.879038	3.78109	5.90525	0	1.82689
Clasrp	926.913	0.102223	0.09628	1.06173	0.28836	0.446834	723.759	919.502	875.083	854.866	980.339	872.048	985.961	893.103	1039.8	892.677	1091.98	993.828
LOC108348935	14.3067	0.654217	0.460735	1.41994	0.155625	0.281219	6.22143	10.2374	19.9474	23.7188	21.0599	13.5974	18.3648	13.1856	12.2886	13.7789	9.23175	10.0479
Relb	30.9431	0.68574	0.334416	2.05056	0.0403096	0.0947115	15.5536	21.4054	32.9566	31.6251	31.5899	49.8572	33.2862	40.4358	33.0846	31.4947	17.1447	32.884
Clptm1	3432.68	0.246008	0.0705909	3.48498	0.000492167	0.00207531	3133.53	3406.25	3093.58	3680.37	3727.61	4014.87	3703.95	3313.98	3381.24	2921.13	3401.24	3414.46
LOC108348938	14.1875	0.295686	0.455908	0.648563	0.516621		17.6274	12.0987	11.2746	17.7891	16.8479	15.4104	6.88681	18.4598	19.8507	12.7947	6.59411	14.6151
Apoc2	3.07004	-0.561659	1.03291	-0.543766	0.586602		2.07381	1.86134	6.07094	2.96485	2.10599	1.81299	5.73901	1.75808	0.945274	1.96842	1.31882	8.221
Apoc4	2.14065	-0.0992746	1.07883	-0.0920204	0.926682		1.0369	4.65335	2.60183	2.96485	2.10599	2.71949	0	1.75808	1.89055	0.984208	1.31882	3.65378
Apoc1	81.1738	0.273523	0.2158	1.26749	0.204982	0.346959	64.2881	59.5629	54.6385	65.2268	74.7627	75.2391	131.997	101.968	79.403	90.5471	101.549	74.9025
Apoe	54451.1	-0.37941	0.0658917	-5.75808	8.50772e-09	8.41572e-08	60927.5	56020.8	60058.1	43234.5	46312.9	46525.9	56541.8	52345.9	49478.5	63961.7	62983	55022.2
Tomm40	510.99	0.128496	0.0969273	1.32569	0.184943	0.321109	433.426	505.354	516.03	500.072	513.862	577.437	617.517	558.189	553.93	467.499	474.776	413.79
Nectin2	244.593	0.0882818	0.115069	0.767208	0.442958	0.601078	253.005	233.598	226.36	275.731	240.083	241.128	243.334	231.187	226.866	247.036	263.764	253.024
Bcam	402.225	-0.0503476	0.101225	-0.497382	0.618919	0.751857	388.839	394.604	439.71	420.021	408.562	355.346	410.913	412.269	380	370.062	420.704	425.665
Cblc	5.27315	-0.682805	0.754437	-0.905052	0.365438		4.14762	5.58402	8.67278	3.95314	1.053	6.34547	6.88681	3.51615	2.83582	6.88946	7.91293	5.48067
Bcl3	4.66958	0.401115	0.767977	0.5223	0.601461		5.18452	5.58402	2.60183	4.94142	5.26498	7.25196	1.1478	4.39519	5.67164	6.88946	5.27529	1.82689
Ceacam16	7.71324	0.362684	0.56272	0.64452	0.519238		6.22143	9.3067	8.67278	10.8711	9.47696	10.8779	4.59121	5.27423	6.61692	4.92104	6.59411	9.13445
LOC102547975	1.08093	0.836191	1.79232	0.466542	0.640827		0	0.93067	1.73456	3.95314	0	0.906495	0	0.879038	0	0	0	4.56722
Ceacam19	3.05103	-0.321711	1.06797	-0.301237	0.763234		5.18452	4.65335	1.73456	0.988284	8.42397	0	4.59121	0.879038	0	2.95262	2.63764	4.56722
PVR	79.9375	0.036183	0.193206	0.187277	0.851443	0.91138	76.7309	91.2057	81.5241	92.8987	87.3987	76.1456	65.4247	71.2021	83.1841	76.7682	90.9987	65.768
Igsf23	11.4501	0.530791	0.506265	1.04845	0.294434		13.4798	6.51469	9.54006	9.88284	20.0069	12.6909	10.3302	14.0646	5.67164	12.7947	10.5506	11.8748
LOC108349553	0.774704	-3.37459	1.96298	-1.71912	0.0855929		2.07381	0.93067	2.60183	0	0	0	0	0.879038	0	0.984208	0	1.82689
Ceacam20	3.87763	0.0463578	0.841011	0.0551215	0.956042		7.25833	3.72268	2.60183	7.90628	4.21198	1.81299	1.1478	2.63712	1.89055	4.92104	6.59411	1.82689
Zfp180	977.795	0.0549666	0.0996443	0.551628	0.581203	0.721831	912.476	901.82	1078.89	934.917	1083.53	989.893	814.939	1096.16	978.358	934.014	941.639	1066.9
Zfp112	231.106	-0.0529679	0.138382	-0.382766	0.701893	0.813749	205.307	243.836	230.696	206.551	228.5	221.185	228.412	228.55	228.756	264.752	296.735	189.996
Znf235	165.071	-0.182782	0.152914	-1.19533	0.231958	0.379894	152.425	146.115	205.545	147.254	160.055	138.694	145.771	159.985	184.328	194.873	174.084	171.728
LOC108349754	1.73495	0.676201	1.39353	0.485241	0.627505		1.0369	2.79201	0	1.97657	4.21198	0	0	1.75808	1.89055	4.92104	1.31882	0.913445
Zfp111	272.705	-0.246719	0.108718	-2.26936	0.0232467	0.0596616	312.108	278.27	292.273	239.165	255.878	248.38	276.62	266.349	251.443	277.547	284.865	289.562
LOC108348999	111.85	0.103669	0.175976	0.589106	0.55579	0.699776	121.318	93.067	96.2678	109.7	110.565	112.405	99.8587	110.759	113.433	98.4208	150.346	126.055
LOC102548600	153.104	-0.193228	0.142082	-1.35998	0.173837	0.30645	154.499	156.353	169.986	143.301	140.048	137.787	136.588	153.832	172.04	158.458	149.027	165.333
LOC108348989	11.0482	-0.215841	0.553575	-0.389903	0.696608		11.406	6.51469	8.67278	5.92971	12.636	4.53248	12.6258	13.1856	12.2886	11.8105	21.1011	11.8748
LOC102548503	128.789	-0.227197	0.155379	-1.46221	0.143683	0.263975	124.429	154.491	130.092	114.641	108.459	126.003	127.406	112.517	131.393	143.694	137.157	135.19
Zfp61	623.865	-0.142184	0.0831638	-1.70968	0.0873247	0.177696	605.552	625.411	651.326	554.428	583.36	569.279	646.212	601.262	653.184	719.456	623.803	653.113
Zfp94	215.835	-0.123911	0.121334	-1.02124	0.307142	0.468421	230.193	247.558	220.289	209.516	217.97	213.026	204.309	204.816	238.209	213.573	197.823	192.737
LOC103691053	28.5293	-0.308145	0.326023	-0.945164	0.344575	0.507817	24.8857	29.7815	28.6202	26.6837	17.9009	22.6624	28.695	42.1938	28.3582	28.542	32.9705	31.0571
LOC102548695	56.0095	-0.184705	0.220552	-0.83747	0.402329	0.563454	59.1036	66.0776	57.2403	53.3674	52.6498	54.3897	50.5033	45.71	47.2637	55.1157	68.5787	62.1142
Tescl	0.966782	-0.264176	1.60691	-0.1644	0.869416		3.11071	1.86134	0.867278	2.96485	0	1.81299	0	0	0	0.984208	0	0
Lypd5	5.57211	0.882038	0.784074	1.12494	0.260613		0	5.58402	5.20367	3.95314	6.31798	9.97145	10.3302	4.39519	7.56219	4.92104	1.31882	7.30756
Kcnn4	11.86	-0.402034	0.473843	-0.848454	0.396185		15.5536	14.8907	13.8764	11.8594	13.6889	8.15846	9.18241	7.91135	15.1244	12.7947	9.23175	10.0479
Smg9	124.459	0.341178	0.16011	2.1309	0.0330977	0.0804045	104.727	131.225	96.2678	128.477	144.26	147.759	127.406	135.372	136.119	123.026	114.737	104.133
Irgc	2.7128	1.98149	1.2534	1.58089	0.113903		0	0	2.60183	5.92971	3.15899	1.81299	0	0.879038	4.72637	4.92104	3.95646	4.56722
Plaur	9.61671	-1.40577	0.555624	-2.53007	0.0114039		14.5167	13.9601	18.2128	2.96485	8.42397	6.34547	6.88681	7.03231	5.67164	8.85787	7.91293	14.6151
Cadm4	1496.63	0.0757671	0.065929	1.14922	0.250464	0.402875	1435.08	1516.99	1467.43	1468.59	1571.07	1618.09	1372.77	1522.49	1371.59	1510.76	1562.8	1541.89
Zfp428	428.941	-0.0744194	0.0979975	-0.759402	0.447612	0.605597	435.5	438.346	400.682	370.607	429.622	409.736	463.712	421.059	391.343	488.167	453.675	444.847
Srrm5	14.1943	-0.313779	0.436403	-0.719012	0.472134		17.6274	22.3361	13.8764	20.754	12.636	9.97145	13.7736	12.3065	17.0149	9.84208	9.23175	10.9613
Irgq	1679.58	0.332766	0.0717651	4.63687	3.53721e-06	2.31725e-05	1433	1560.73	1557.63	1942.97	1886.97	1904.55	1707.93	1670.17	1954.83	1434.98	1616.88	1484.35
Pinlyp	2.75366	0.68518	1.27225	0.538558	0.590192		0	0.93067	2.60183	3.95314	1.053	0.906495	11.478	1.75808	1.89055	4.92104	2.63764	0.913445
Xrcc1	381.134	0.248277	0.108998	2.27782	0.0227374	0.0585533	297.592	374.13	371.195	366.654	415.933	457.78	392.548	374.47	370.547	368.094	410.153	374.512
Zfp575	8.65949	0.672385	0.594931	1.13019	0.258396		6.22143	5.58402	9.54006	20.754	5.26498	8.15846	6.88681	6.15327	11.3433	7.87367	7.91293	8.221
Ethe1	162.716	-0.45352	0.142854	-3.1747	0.0014999	0.00559526	172.126	172.174	211.616	148.243	123.201	135.068	180.205	160.864	175.821	166.331	151.664	155.286
Phldb3	21.1684	0.522437	0.400759	1.30362	0.192363	0.330787	13.4798	26.0588	15.611	37.5548	21.0599	20.8494	22.956	16.7017	13.2338	14.7631	19.7823	31.9706
LOC108349554	2.21608	-0.324486	1.06446	-0.304835	0.760492		5.18452	0.93067	2.60183	2.96485	2.10599	1.81299	2.2956	2.63712	0.945274	1.96842	1.31882	1.82689
Lypd3	14.0809	-0.161431	0.484325	-0.333311	0.738899		21.775	9.3067	11.2746	14.8243	14.7419	8.15846	16.0692	8.79038	8.50746	25.5894	17.1447	12.7882
Tex101	1.97406	0.297053	1.24943	0.237751	0.812074		3.11071	0	2.60183	4.94142	2.10599	0	0	2.63712	0.945274	1.96842	2.63764	2.74033
LOC100910565	0	NA	NA	NA	NA		0	0	0	0	0	0	0	0	0	0	0	0
LOC100909620	0	NA	NA	NA	NA		0	0	0	0	0	0	0	0	0	0	0	0
LOC100910611	0.0864087	-0.904219	4.40736	-0.205161	0.837446		1.0369	0	0	0	0	0	0	0	0	0	0	0
RGD1565655	0	NA	NA	NA	NA		0	0	0	0	0	0	0	0	0	0	0	0
LOC100909700	0	NA	NA	NA	NA		0	0	0	0	0	0	0	0	0	0	0	0
LOC108349555	0	NA	NA	NA	NA		0	0	0	0	0	0	0	0	0	0	0	0
Ceacam4	0	NA	NA	NA	NA		0	0	0	0	0	0	0	0	0	0	0	0
LOC108349556	0	NA	NA	NA	NA		0	0	0	0	0	0	0	0	0	0	0	0
Ceacam6	0.622232	1.01596	2.36094	0.430322	0.666961		0	0.93067	0	0	2.10599	0	0	0.879038	0	0	2.63764	0.913445
Lypd4	0	NA	NA	NA	NA		0	0	0	0	0	0	0	0	0	0	0	0
Dmrtc2	0	NA	NA	NA	NA		0	0	0	0	0	0	0	0	0	0	0	0
Rps19	9.35658	-0.754691	0.600481	-1.25681	0.208822		12.4429	15.8214	5.20367	4.94142	9.47696	5.43897	2.2956	7.03231	9.45274	16.7315	7.91293	15.5286
Cd79a	0.869525	0.457566	1.9846	0.230558	0.817658		1.0369	1.86134	0	3.95314	0	0	0	0	0.945274	0	2.63764	0
Arhgef1	156.448	0.712373	0.142438	5.0013	5.6946e-07	4.32382e-06	138.945	120.056	120.552	204.575	207.44	208.494	153.805	145.041	154.08	123.026	166.172	135.19
RGD1563034	20.6555	0.754758	0.414489	1.82094	0.0686163	0.146565	7.25833	21.4054	15.611	35.5782	18.9539	20.8494	20.6604	12.3065	24.5771	21.6526	19.7823	29.2302
Rabac1	597.986	0.790674	0.0998509	7.91854	2.4031e-15	4.96623e-14	519.489	460.682	582.811	833.124	903.471	968.137	487.816	590.714	570	381.873	448.399	429.319
Atp1a3	4750.29	1.82957	0.0887182	20.6223	1.73182e-94	6.01981e-91	2148.47	2399.27	2449.19	8072.31	8427.13	8376.92	4460.36	5179.29	5437.21	2848.3	3360.36	3844.69
Grik5	200.07	0.921011	0.124822	7.3786	1.59963e-13	2.78853e-12	139.982	165.659	146.57	281.661	283.256	291.891	212.343	221.518	200.398	159.442	143.752	154.372
Zfp574	154.049	0.586295	0.141355	4.14768	3.35859e-05	0.000181168	122.355	120.987	153.508	209.516	197.963	190.364	159.544	158.227	146.517	128.931	131.882	128.796
Pou2f2	21.2055	1.14403	0.384338	2.97662	0.00291442	0.0100104	13.4798	15.8214	8.67278	27.672	30.5369	25.3819	18.3648	21.976	25.5224	20.6684	29.0141	17.3554
LOC103691054	33.1965	-0.524984	0.300256	-1.74845	0.0803857	0.166401	40.4393	39.0882	39.0275	35.5782	24.2189	22.6624	45.9121	39.5567	32.1393	33.4631	19.7823	26.4899
Dedd2	244.179	-0.2909	0.116007	-2.5076	0.0121553	0.0343679	263.374	273.617	308.751	233.235	222.182	236.595	234.151	215.364	219.303	226.368	262.445	234.755
Zfp526	165.118	0.521847	0.141534	3.68709	0.000226835	0.00103204	121.318	126.571	160.446	196.669	196.91	194.896	169.875	183.719	154.08	156.489	156.94	163.507
Gsk3a	621.215	0.607055	0.094891	6.39739	1.58054e-10	1.98338e-09	447.943	528.621	568.934	761.967	796.065	800.435	604.891	622.359	709.901	501.946	531.485	580.037
Erf	86.7026	0.3065	0.195482	1.56792	0.1169	0.223586	85.0262	90.275	98.8697	124.524	95.8226	118.751	81.4939	59.7746	57.6617	97.4366	65.9411	64.8546
Cic	408.831	1.10183	0.101854	10.8177	2.83735e-27	1.63288e-25	253.005	293.161	318.291	625.584	603.367	630.921	384.513	421.938	447.114	287.389	307.285	333.407
Pafah1b3	340.18	-0.458854	0.111525	-4.11435	3.88264e-05	0.000206615	438.611	405.772	366.859	264.86	279.044	334.497	356.966	318.212	342.189	304.12	325.749	345.282
Prr19	4.99997	0.952038	0.809616	1.17591	0.239629		6.22143	2.79201	1.73456	9.88284	3.15899	7.25196	0	5.27423	5.67164	4.92104	3.95646	9.13445
Tmem145	133.842	0.949451	0.171806	5.52628	3.27086e-08	2.99987e-07	83.9893	125.641	97.1351	187.774	199.016	206.681	153.805	108.122	134.229	87.5945	125.288	96.8251
Megf8	1049.53	1.08574	0.0957108	11.344	7.94283e-30	5.39244e-28	612.811	761.288	734.584	1415.22	1593.18	1473.05	987.109	1074.19	1254.38	810.987	949.551	928.06
Cnfn	2.30098	-0.183293	1.14693	-0.159811	0.87303		3.11071	2.79201	0.867278	1.97657	2.10599	1.81299	4.59121	2.63712	3.78109	3.93683	0	0
LOC102549342	73.5495	0.190585	0.231732	0.822437	0.410829	0.571856	64.2881	80.9683	56.3731	76.0979	75.8157	77.9586	94.1197	56.2585	69.9503	58.0683	104.187	68.5083
Lipe	143.986	0.416419	0.154465	2.69588	0.0070203	0.0213983	113.023	124.71	132.694	157.137	181.115	157.73	183.648	145.041	137.065	129.915	118.694	147.065
Cxcl17	8.73984	0.373817	0.613206	0.60961	0.54212		10.369	4.65335	3.46911	8.89456	7.37097	7.25196	6.88681	14.9437	9.45274	8.85787	14.507	8.221
Ceacam1	64.4324	0.478663	0.220797	2.16788	0.0301677	0.0745401	50.8083	48.3949	49.4348	70.1682	62.1268	74.3326	70.0159	60.6537	57.6617	60.0367	90.9987	78.5562
LOC102549282	3.78804	-0.470502	0.915601	-0.513872	0.607341		6.22143	5.58402	1.73456	5.92971	0	3.62598	5.73901	2.63712	0.945274	4.92104	2.63764	5.48067
Erich4	4.00303	-0.0967943	0.835626	-0.115835	0.907784		8.29524	2.79201	2.60183	2.96485	3.15899	6.34547	2.2956	1.75808	3.78109	1.96842	6.59411	5.48067
Atp5sl	898.179	-0.0545482	0.10645	-0.512431	0.60835	0.744167	934.251	839.465	839.525	897.362	782.376	834.882	1148.95	853.546	799.702	879.882	1027.36	940.848
B3gnt8	9.86659	0.435843	0.540286	0.806691	0.419845		6.22143	7.44536	12.1419	13.836	10.53	10.8779	5.73901	7.03231	12.2886	15.7473	9.23175	7.30756
Bckdha	661.195	-0.230562	0.0836179	-2.75733	0.00582759	0.0182361	712.354	800.377	757.134	667.092	598.102	668.993	671.464	636.424	591.741	578.714	631.716	620.229
Exosc5	87.5917	-0.284217	0.18721	-1.51817	0.128972	0.242013	107.838	95.8591	106.675	79.0628	80.0277	95.182	76.9027	102.848	73.7313	68.8946	79.1293	84.9503
Tmem91	613.955	0.257705	0.103123	2.49899	0.0124546	0.0350872	526.748	520.245	509.092	599.889	624.427	635.453	785.096	643.456	583.234	565.92	713.482	660.42
B9d2	244.792	-0.113272	0.122155	-0.927285	0.353779	0.516521	282.038	248.489	276.662	261.895	230.606	252.912	243.334	276.897	207.96	226.368	208.374	221.967
Tgfb1	8.9708	1.07136	0.580679	1.845	0.0650369		4.14762	5.58402	8.67278	14.8243	11.583	12.6909	8.03461	5.27423	7.56219	4.92104	7.91293	16.442
Ccdc97	564.615	0.222648	0.0851995	2.61326	0.00896833	0.026441	515.342	508.146	503.888	580.123	624.427	578.344	646.212	603.02	573.781	510.804	575.006	556.288
Hnrnpul1	1614.43	0.513736	0.0757339	6.78343	1.17356e-11	1.63959e-10	1172.74	1313.18	1404.12	1865.88	1868.01	1825.68	1805.49	1674.57	1813.03	1395.61	1632.7	1602.18
Axl	363.72	0.0980549	0.0998192	0.982325	0.32594	0.487927	339.068	370.407	352.115	381.478	349.595	404.297	409.765	377.108	382.836	336.599	350.807	310.571
Cyp2s1	46.9151	1.30371	0.252535	5.16251	2.43655e-07	1.95871e-06	20.7381	34.4348	36.4257	74.1213	77.9217	76.1456	44.7643	36.9196	37.8109	42.3209	44.8399	36.5378
LOC100359930	2.411	-0.247114	1.09171	-0.226354	0.820926		1.0369	4.65335	3.46911	0.988284	3.15899	3.62598	0	0.879038	5.67164	0.984208	2.63764	1.82689
LOC100910953	0	NA	NA	NA	NA		0	0	0	0	0	0	0	0	0	0	0	0
RGD1564380	0.250543	0	3.43373	0	1		0	0	0	0	0	0	1.1478	0	0.945274	0	0	0.913445
LOC100363535	1.55864	0.116846	1.66522	0.0701684	0.94406		0	0	2.60183	0.988284	1.053	0.906495	0	2.63712	1.89055	0	1.31882	7.30756
LOC681077	0	NA	NA	NA	NA		0	0	0	0	0	0	0	0	0	0	0	0
LOC102553892	0	NA	NA	NA	NA		0	0	0	0	0	0	0	0	0	0	0	0
Cd177	0.716238	-1.76306	2.21591	-0.795634	0.426245		0	0.93067	0.867278	0	0	0	0	0.879038	0.945274	0	1.31882	3.65378
LOC108349464	0	NA	NA	NA	NA		0	0	0	0	0	0	0	0	0	0	0	0
LOC103689942	0	NA	NA	NA	NA		0	0	0	0	0	0	0	0	0	0	0	0
LOC108349557	0	NA	NA	NA	NA		0	0	0	0	0	0	0	0	0	0	0	0
LOC103689938	0	NA	NA	NA	NA		0	0	0	0	0	0	0	0	0	0	0	0
Cyp2b2	3.73338	-0.220975	0.874086	-0.252807	0.800418		5.18452	4.65335	1.73456	3.95314	3.15899	2.71949	2.2956	1.75808	1.89055	9.84208	3.95646	3.65378
Cyp2b3	4.62771	0.410078	0.743338	0.551671	0.581174		7.25833	5.58402	2.60183	5.92971	4.21198	9.97145	0	1.75808	1.89055	6.88946	3.95646	5.48067
LOC103691092	4.54399	0.176562	0.847184	0.20841	0.834909		6.22143	3.72268	3.46911	5.92971	8.42397	0.906495	1.1478	0	5.67164	7.87367	6.59411	4.56722
Cyp2b21	7.50212	-0.299161	0.597992	-0.500276	0.616881		13.4798	5.58402	14.7437	9.88284	9.47696	8.15846	0	0.879038	3.78109	6.88946	5.27529	11.8748
LOC100360011	3.86011	-0.162729	0.827578	-0.196633	0.844115		6.22143	1.86134	5.20367	4.94142	4.21198	2.71949	1.1478	1.75808	0.945274	7.87367	3.95646	5.48067
Cyp2b12	7.98322	-0.358267	0.572251	-0.626065	0.531272		12.4429	13.0294	9.54006	13.836	4.21198	9.06495	4.59121	2.63712	0.945274	8.85787	6.59411	10.0479
LOC103691072	0	NA	NA	NA	NA		0	0	0	0	0	0	0	0	0	0	0	0
Cyp2g1	5.60654	0.704256	0.799856	0.880478	0.378601		6.22143	1.86134	3.46911	12.8477	2.10599	3.62598	6.88681	1.75808	4.72637	8.85787	3.95646	10.9613
LOC103691073	0.850521	1.4045	1.78362	0.78744	0.431024		1.0369	0	0.867278	0.988284	3.15899	0.906495	0	0	0.945274	0.984208	1.31882	0
Cyp2a3	5.92624	-1.61906	0.771633	-2.09822	0.0358858		15.5536	4.65335	6.93822	3.95314	1.053	3.62598	1.1478	0	2.83582	9.84208	10.5506	10.9613
Cyp2a1	6.75114	-0.476776	0.643488	-0.740925	0.458739		12.4429	9.3067	6.07094	3.95314	11.583	4.53248	3.4434	1.75808	5.67164	8.85787	7.91293	5.48067
Cyp2a2	7.7897	-0.351064	0.650513	-0.539672	0.589423		14.5167	12.0987	2.60183	4.94142	10.53	7.25196	1.1478	5.27423	9.45274	6.88946	10.5506	8.221
Cyp2f4	4.64501	-0.824921	0.889691	-0.927199	0.353823		3.11071	4.65335	4.33639	2.96485	2.10599	1.81299	3.4434	5.27423	8.50746	4.92104	11.8694	2.74033
Cyp2t1	85.7939	0.00714649	0.196132	0.0364372	0.970934	0.983674	81.9155	110.75	82.3914	105.746	78.9747	91.556	107.893	79.9925	74.6766	71.8472	72.5352	71.2487
Egln2	617.889	-0.264151	0.0858379	-3.07733	0.00208866	0.00748935	690.579	707.31	688.619	549.486	595.996	591.941	645.064	576.649	529.353	605.288	648.86	585.518
Rab4b	164.385	0.513621	0.143402	3.58169	0.00034138	0.00149075	156.573	134.947	139.632	196.669	207.44	210.307	173.318	177.566	202.289	106.294	118.694	148.891
Mia	6.71625	0.0533171	0.646135	0.0825169	0.934236		5.18452	9.3067	4.33639	3.95314	7.37097	8.15846	5.73901	6.15327	7.56219	9.84208	6.59411	6.39411
Snrpa	195.073	-0.110192	0.147013	-0.749536	0.453534	0.611088	171.089	184.273	235.032	197.657	197.963	154.104	198.57	227.671	207.96	179.126	172.766	214.659
RGD1560854	118.358	0.23886	0.165482	1.44342	0.148903	0.271614	93.3214	107.027	125.755	123.536	127.413	135.068	115.928	141.525	111.542	109.247	123.969	105.96
Itpkc	167.241	0.33233	0.147398	2.25465	0.0241553	0.0615752	116.133	144.254	155.243	185.797	152.684	185.831	158.397	197.784	190.945	177.157	172.766	169.901
Adck4	254.211	-0.0386829	0.12042	-0.321235	0.748033	0.845251	258.189	320.151	285.334	269.802	266.408	304.582	213.491	239.098	237.264	189.952	236.069	230.188
Numbl	425.413	0.23373	0.101266	2.30808	0.0209944	0.0547297	371.212	394.604	422.364	455.599	463.318	479.536	444.199	414.906	447.114	342.504	445.762	423.838
Ltbp4	85.3988	1.30867	0.215114	6.0836	1.17511e-09	1.32276e-08	38.3655	78.1763	45.0984	127.489	122.148	151.385	79.1983	97.5733	94.5274	66.9262	55.3905	68.5083
Shkbp1	45.4529	-0.00186627	0.268479	-0.00695126	0.994454	0.997137	43.55	45.6029	50.3021	39.5314	45.2788	54.3897	51.6511	36.0406	42.5373	30.5105	44.8399	61.2008
Sptbn4	1180.69	0.556103	0.0696965	7.97893	1.4761e-15	3.13243e-14	922.845	1018.15	903.704	1404.35	1376.27	1401.44	1168.46	1206.04	1253.43	1125.93	1152.65	1234.98
Blvrb	331.523	-0.0701078	0.101404	-0.691371	0.489333	0.643196	353.584	323.873	326.964	303.403	332.747	319.993	347.784	351.615	333.682	325.773	309.923	348.936
Sertad3	39.7584	0.467455	0.287478	1.62606	0.103937	0.20384	30.0702	37.2268	41.6293	67.2033	34.7489	48.9507	27.5472	43.9519	42.5373	41.3367	29.0141	32.884
Sertad1	55.0213	-0.112169	0.244526	-0.45872	0.646435	0.772592	69.4726	45.6029	53.7712	41.5079	57.9148	56.2027	48.2077	61.5327	70.8955	59.0525	42.2023	53.8932
Prx	18.7257	0.392033	0.389651	1.00611	0.314361	0.475905	12.4429	21.4054	20.8147	31.6251	16.8479	23.5689	17.217	18.4598	20.796	8.85787	17.1447	15.5286
Hipk4	23.459	1.49746	0.404248	3.70431	0.000211968	0.00097075	14.5167	19.5441	7.8055	54.3556	30.5369	32.6338	12.6258	22.855	25.5224	28.542	19.7823	12.7882
Pld3	3592.11	0.346783	0.0745768	4.65001	3.31922e-06	2.19305e-05	2817.27	3395.09	3509.01	4099.4	4057.19	4211.58	3650.01	3822.94	3479.55	3149.47	3331.34	3582.53
RGD1307554	82.8981	1.38197	0.203134	6.80323	1.02297e-11	1.43951e-10	41.4762	53.0482	59.8422	141.325	152.684	111.499	75.7549	71.2021	92.6368	62.9893	61.9846	70.3352
Akt2	466.638	-0.00694554	0.10142	-0.068483	0.945401	0.969103	443.795	528.621	457.923	466.47	468.583	488.601	470.599	499.294	474.527	367.11	477.413	456.722
LOC103691074	1.54191	1.16545	1.31377	0.887102	0.375024		2.07381	2.79201	0	5.92971	2.10599	2.71949	0	0	0	1.96842	0	0.913445
Ttc9b	132.547	-0.0896281	0.147548	-0.607451	0.543551	0.689204	136.871	159.145	139.632	140.336	127.413	141.413	122.815	138.009	128.557	114.168	125.288	116.921
Map3k10	621.287	0.765672	0.0949531	8.06369	7.40251e-16	1.62855e-14	386.765	502.562	511.694	845.972	777.111	765.082	656.542	683.013	625.771	554.109	563.137	583.691
LOC100909824	430.825	-0.232397	0.0929783	-2.49948	0.0124376	0.035059	441.721	445.791	490.879	371.595	412.774	390.699	415.504	439.519	462.239	424.194	436.53	438.453
LOC108349755	0	NA	NA	NA	NA		0	0	0	0	0	0	0	0	0	0	0	0
LOC100910046	455.223	-0.307653	0.0912336	-3.37215	0.000745842	0.00301249	471.792	470.919	511.694	407.173	364.337	403.39	462.564	473.802	445.224	486.199	502.471	463.116
Zfp780b	367.838	-0.0976903	0.104742	-0.932677	0.350987	0.51374	361.88	389.02	424.099	367.642	329.588	400.671	366.149	381.503	424.428	310.026	328.387	330.667
LOC102553760	415.651	-0.185189	0.109371	-1.69322	0.0904134	0.182465	374.323	395.535	465.728	325.146	376.973	386.167	477.485	436.003	496.269	373.015	441.805	439.367
LOC102554136	1.47342	-0.63234	1.3577	-0.465742	0.6414		3.11071	0	4.33639	0.988284	1.053	2.71949	2.2956	0	0.945274	0	1.31882	0.913445
LOC102550530	1.90643	-0.535728	1.21236	-0.441888	0.65857		1.0369	5.58402	1.73456	0	2.10599	3.62598	2.2956	0.879038	1.89055	0.984208	0	2.74033
LOC103689966	2.30265	-0.29797	1.22484	-0.243273	0.807794		0	5.58402	3.46911	0	0	7.25196	2.2956	2.63712	0.945274	0.984208	2.63764	1.82689
Wdr87	14.1231	-0.0747023	0.444982	-0.167877	0.86668		16.5905	22.3361	12.1419	17.7891	20.0069	10.8779	4.59121	4.39519	11.3433	16.7315	17.1447	15.5286
Zfp780b-ps1	539.904	-0.292398	0.0871728	-3.35424	0.000795846	0.00319073	580.667	625.411	573.271	486.236	495.961	471.377	467.155	544.125	511.393	557.062	605.339	560.855
LOC102549611	33.3146	-0.0769415	0.297106	-0.25897	0.795658	0.874781	27.9964	38.1575	32.0893	28.6602	24.2189	39.8858	39.0252	34.2825	29.3035	35.4315	36.927	33.7974
LOC108349329	4.22669	0.448878	0.909341	0.49363	0.621567		0	5.58402	5.20367	4.94142	8.42397	1.81299	3.4434	2.63712	1.89055	11.8105	1.31882	3.65378
Zfp59	859.346	-0.266461	0.0740703	-3.59741	0.000321405	0.00141132	957.063	918.572	905.438	717.495	781.323	811.313	879.216	928.265	952.836	842.482	809.756	808.398
Psmc4	1743.97	-0.162673	0.0592757	-2.74435	0.00606306	0.0188812	1803.18	1827.84	1863.78	1621.77	1625.83	1661.61	1908.79	1779.17	1727.02	1685.95	1723.7	1699.01
LOC102549879	7.9149	0.075258	0.583365	0.129007	0.897352		6.22143	10.2374	10.4073	14.8243	7.37097	6.34547	2.2956	2.63712	4.72637	13.7789	7.91293	8.221
Fcgbp	63.4604	1.07666	0.222792	4.83258	1.34772e-06	9.57618e-06	54.9559	39.0882	39.0275	80.051	101.088	97.9015	66.5725	74.7183	53.8806	52.163	52.7529	49.326
Fcgbpl1	13.1283	-0.686199	0.521545	-1.3157	0.188273		13.4798	24.1974	11.2746	17.7891	6.31798	6.34547	3.4434	7.91135	14.1791	21.6526	14.507	16.442
Fbl	106.939	-0.549243	0.181004	-3.03443	0.00240992	0.00848722	162.794	111.68	128.357	95.8636	82.1337	96.0885	91.8241	97.5733	69.005	121.058	120.013	106.873
Dyrk1b	194.802	0.557097	0.134381	4.14565	3.38857e-05	0.000182502	135.835	160.075	191.668	218.411	252.719	249.286	204.309	201.3	210.796	177.157	166.172	169.901
Acp7	4.48326	0.957741	0.797878	1.20036	0.23		4.14762	2.79201	2.60183	4.94142	4.21198	9.06495	5.73901	2.63712	3.78109	3.93683	2.63764	7.30756
Pak4	79.2472	0.270547	0.195583	1.38329	0.166576	0.296356	77.7679	70.731	80.6568	85.9807	101.088	89.743	91.8241	72.0812	60.4975	78.7367	63.3034	78.5562
Nccrp1	4.10793	-0.370459	0.818733	-0.452479	0.650924		8.29524	3.72268	3.46911	1.97657	6.31798	3.62598	2.2956	2.63712	5.67164	5.90525	2.63764	2.74033
Sycn	0.557281	-0.933627	2.20377	-0.423649	0.671822		1.0369	1.86134	0.867278	1.97657	0	0	0	0	0.945274	0	0	0
Ifnl3	0.830439	-0.356442	1.72202	-0.206991	0.836017		1.0369	0.93067	1.73456	1.97657	0	0.906495	1.1478	0	0	0	1.31882	0.913445
Ifnl1	0.332461	-0.90424	3.37241	-0.268129	0.7886		1.0369	0	0	0	0	0	0	0	0	2.95262	0	0
Lrfn1	216.313	1.31749	0.128759	10.2322	1.42241e-24	6.773e-23	130.65	138.67	140.499	320.204	330.641	370.756	220.378	225.913	218.358	142.71	168.809	188.17
Gmfg	76.45	-0.591377	0.210072	-2.81512	0.00487595	0.0156297	101.617	100.512	71.1168	53.3674	72.6567	55.2962	75.7549	60.6537	63.3333	82.6735	81.7669	98.652
Samd4b	368.877	0.302003	0.110258	2.73907	0.00616135	0.0191427	296.555	403.911	373.797	439.787	469.636	418.801	366.149	362.164	329.901	297.231	329.705	338.888
Paf1	1001.91	1.37204	0.109532	12.5264	5.35094e-36	5.67069e-34	406.467	601.213	595.82	1254.13	1496.31	1409.6	1190.27	1218.35	1218.46	798.193	858.553	975.559
Med29	491.519	-0.270201	0.105252	-2.56717	0.0102532	0.0296853	516.379	505.354	620.104	503.037	436.993	423.333	495.85	478.197	395.124	508.836	499.833	515.183
Zfp36	15.3419	1.0304	0.449069	2.29453	0.0217599	0.0564036	8.29524	13.9601	6.07094	13.836	22.1129	21.7559	16.0692	16.7017	15.1244	14.7631	17.1447	18.2689
Trnai-uau	0.807712	0.699624	2.04048	0.342872	0.731694		0	0.93067	0.867278	0	2.10599	0.906495	0	0	0.945274	3.93683	0	0
Plekhg2	35.4107	0.810937	0.324057	2.50245	0.0123336	0.0348211	22.8119	15.8214	38.1602	48.4259	38.9608	48.0442	45.9121	36.9196	34.0299	34.4473	18.4635	42.9319
Rps16	1047.66	3.83525	0.309859	12.3774	3.4622e-35	3.34295e-33	93.3214	178.689	187.332	2235.5	2239.72	2092.19	960.71	1425.8	1559.7	432.067	435.211	731.669
LOC102550060	3.30492	0.0497258	0.882174	0.0563674	0.955049		4.14762	2.79201	5.20367	6.91799	1.053	4.53248	2.2956	2.63712	1.89055	0.984208	2.63764	4.56722
Supt5h	3670.19	0.219381	0.0588268	3.72927	0.000192038	0.000890267	3095.16	3519.8	3371.11	3699.15	3980.32	3950.51	3899.08	3917	3897.36	3433.9	3657.09	3621.81
Timm50	289.509	0.178258	0.108921	1.63658	0.101719	0.200622	292.407	281.993	295.742	325.146	339.065	320.899	303.02	319.091	260.896	226.368	251.895	257.591
Dll3	12.5575	0.353792	0.478458	0.739444	0.459638		12.4429	10.2374	11.2746	11.8594	18.9539	12.6909	4.59121	12.3065	16.0697	13.7789	11.8694	14.6151
Selv	30.1286	-0.183492	0.338275	-0.542434	0.587519	0.726716	34.2179	24.1974	36.4257	29.6485	30.5369	23.5689	17.217	31.6454	40.6468	36.4157	36.927	20.0958
Eid2b	222.447	0.0265582	0.140075	0.189599	0.849623	0.909936	189.754	200.094	264.52	220.387	213.758	233.876	188.239	233.824	261.841	227.352	211.011	224.707
Eid2	826.348	-0.281086	0.0877612	-3.20285	0.00136075	0.00513345	915.587	911.126	799.63	715.518	743.415	701.627	754.105	932.66	929.204	828.703	874.379	810.225
Nccrp1_1	0.082357	1.01931	4.40736	0.231275	0.817102		0	0	0	0.988284	0	0	0	0	0	0	0	0
LOC100911458	1.63	2.75106	1.68097	1.63659	0.101716		0	0.93067	0	1.97657	2.10599	2.71949	8.03461	0.879038	0.945274	1.96842	0	0
LOC690191	3.43351	0.432671	0.85163	0.50805	0.611418		6.22143	1.86134	3.46911	3.95314	3.15899	8.15846	1.1478	2.63712	0.945274	2.95262	3.95646	2.74033
Fpr-rs4	3.01759	-0.643825	0.989805	-0.650457	0.515397		4.14762	10.2374	0.867278	3.95314	2.10599	3.62598	0	0.879038	1.89055	3.93683	0	4.56722
Vom2r10	7.70902	-0.439781	0.578123	-0.760705	0.446833		8.29524	11.168	9.54006	5.92971	6.31798	9.06495	2.2956	4.39519	4.72637	8.85787	11.8694	10.0479
Fpr-rs6	2.05586	-0.812886	1.13552	-0.715874	0.474069		3.11071	4.65335	2.60183	3.95314	1.053	0.906495	0	0.879038	1.89055	1.96842	0	3.65378
Vom1r2	3.34581	-0.0431733	0.965924	-0.0446964	0.964349		2.07381	4.65335	3.46911	0	7.37097	2.71949	0	2.63712	3.78109	4.92104	3.95646	4.56722
Vom1r3	2.97274	-0.0238615	0.951855	-0.0250685	0.98		2.07381	4.65335	5.20367	6.91799	3.15899	1.81299	2.2956	0.879038	0.945274	5.90525	0	1.82689
Vom1r4	3.49289	1.00337	0.890795	1.12638	0.260005		1.0369	2.79201	4.33639	4.94142	6.31798	5.43897	2.2956	5.27423	1.89055	3.93683	0	3.65378
Vom2r11	11.8189	-0.524798	0.491977	-1.06671	0.286102		19.7012	10.2374	13.8764	7.90628	10.53	11.7844	6.88681	7.03231	6.61692	20.6684	9.23175	17.3554
Vom1r5	1.68384	-1.91991	1.52944	-1.2553	0.209368		3.11071	2.79201	1.73456	0	2.10599	0	0	0.879038	2.83582	4.92104	0	1.82689
LOC681871	5.96938	-0.16777	0.702941	-0.238668	0.811363		15.5536	6.51469	2.60183	2.96485	10.53	8.15846	3.4434	1.75808	3.78109	6.88946	3.95646	5.48067
Vom2r7_1	3.5632	-1.36469	0.986217	-1.38376	0.166433		4.14762	11.168	4.33639	0.988284	1.053	5.43897	2.2956	0.879038	6.61692	4.92104	0	0.913445
LOC102549906	4.95922	-0.279051	0.813902	-0.342857	0.731706		9.33214	1.86134	3.46911	2.96485	6.31798	2.71949	4.59121	1.75808	2.83582	5.90525	13.1882	4.56722
LOC685793	31.4376	-0.280425	0.293292	-0.956131	0.339006	0.502082	41.4762	40.0188	32.0893	35.5782	31.5899	26.2884	12.6258	15.8227	16.0697	40.3525	36.927	48.4126
LOC108349512	18.9857	0.351169	0.423393	0.829415	0.406869	0.568075	14.5167	13.9601	15.611	22.7305	10.53	22.6624	27.5472	19.3388	16.0697	15.7473	17.1447	31.9706
Fbxo27	30.3446	0.709141	0.312205	2.2714	0.0231231	0.0594127	15.5536	27.9201	26.0183	37.5548	37.9079	38.9793	33.2862	29.8873	31.194	36.4157	21.1011	28.3168
Fbxo17	21.9042	-0.132727	0.362574	-0.366068	0.714314	0.822171	21.775	24.1974	21.6819	27.672	16.8479	17.2234	20.6604	15.8227	14.1791	26.5736	22.42	33.7974
Mrps12	83.0207	0.05055	0.20533	0.246189	0.805536	0.881459	78.8048	64.2163	104.941	75.1096	93.7166	88.8365	74.6071	94.9362	99.2537	74.7998	83.0858	63.9411
Sars2	76.7104	0.168734	0.208785	0.808174	0.418991	0.579182	69.4726	75.3843	77.1877	81.0393	66.3387	101.527	60.8335	81.7506	70.8955	62.9893	93.6363	79.4697
LOC102550248	6.4688	-1.00251	0.698089	-1.43608	0.15098		7.25833	9.3067	5.20367	2.96485	5.26498	2.71949	10.3302	6.15327	7.56219	7.87367	6.59411	6.39411
Ccer2	62.8926	-0.203961	0.242447	-0.841262	0.400201	0.561561	51.8452	73.523	76.3205	68.1916	58.9678	48.9507	68.8681	72.0812	38.7562	73.8156	56.7093	66.6815
Nfkbib	99.3992	1.09497	0.178907	6.12034	9.33733e-10	1.06625e-08	60.1405	88.4137	58.9749	149.231	148.472	145.946	109.041	111.638	110.597	65.9419	68.5787	75.8159
Sirt2	1357.05	0.756894	0.066901	11.3136	1.12323e-29	7.53735e-28	1137.48	1078.65	1146.54	1851.06	1911.19	1919.96	1302.75	1428.44	1353.63	1019.64	1006.26	1129.02
Rinl	8.79396	-0.146992	0.574527	-0.255849	0.798068		5.18452	9.3067	10.4073	8.89456	9.47696	4.53248	10.3302	7.03231	10.398	8.85787	9.23175	11.8748
Hnrnpl	2024.27	0.281059	0.0592365	4.7447	2.0882e-06	1.42661e-05	1781.4	1900.43	1799.6	2163.35	2204.97	2291.62	2004.06	2038.49	2011.54	1923.14	2100.88	2071.69
Ech1	1068.07	-0.0253439	0.082757	-0.306245	0.759418	0.852991	995.428	958.591	1193.37	1004.1	1049.84	1041.56	1206.34	1086.49	1134.33	1031.45	1003.62	1111.66
Lgals4	3.14899	0.0615429	0.969509	0.0634785	0.949386		4.14762	4.65335	1.73456	1.97657	6.31798	2.71949	4.59121	0.879038	1.89055	4.92104	3.95646	0
Lgals7	3.97139	-0.0525693	0.891904	-0.0589406	0.952999		0	4.65335	5.20367	3.95314	2.10599	3.62598	3.4434	4.39519	1.89055	5.90525	7.91293	4.56722
Capn12	13.8319	0.0905567	0.432694	0.209286	0.834225		12.4429	17.6827	15.611	18.7774	13.6889	16.3169	12.6258	13.1856	6.61692	10.8263	14.507	13.7017
LOC102550499	2.51396	0.263049	1.12048	0.234765	0.814391		2.07381	1.86134	1.73456	0.988284	2.10599	3.62598	4.59121	1.75808	7.56219	2.95262	0	0.913445
Actn4	936.439	0.56185	0.0774469	7.25465	4.02714e-13	6.71705e-12	707.169	782.694	839.525	1219.54	1134.08	1090.51	971.04	932.66	995.373	844.451	886.248	833.975
LOC102550585	0.0787728	0	4.40736	0	1		0	0	0	0	0	0	0	0	0.945274	0	0	0
LOC100909725	0	NA	NA	NA	NA		0	0	0	0	0	0	0	0	0	0	0	0
LOC103689986	0.109902	0	4.40736	0	1		0	0	0	0	0	0	0	0	0	0	1.31882	0
LOC103690068	0.157546	0	4.40736	0	1		0	0	0	0	0	0	0	0	1.89055	0	0	0
Spint2	555.169	0.872744	0.100238	8.70673	3.12771e-18	8.66979e-17	406.467	462.543	470.065	831.147	826.602	797.716	466.007	588.077	556.766	366.125	424.661	465.857
Ppp1r14a	153.122	0.130713	0.156268	0.836468	0.402892	0.564016	125.465	137.739	150.906	148.243	154.79	151.385	172.17	218.881	149.353	153.536	127.926	147.065
Dpf1	249.065	0.327938	0.117474	2.79158	0.00524516	0.0166382	211.529	224.292	196.872	252.013	257.984	282.826	312.202	285.688	286.418	242.115	205.736	231.101
Sipa1l3	131.831	1.35044	0.169599	7.96256	1.68514e-15	3.54144e-14	69.4726	83.7603	91.0642	198.645	240.083	187.644	119.371	134.493	137.065	97.4366	92.3175	130.623
LOC108348907	50.3857	0.269059	0.246289	1.09246	0.274633	0.431138	51.8452	40.0188	45.0984	62.2619	41.0668	60.7352	47.0599	57.1375	40.6468	57.0841	51.434	50.2395
NEWGENE_1585333	1.8195	0.0352622	1.29198	0.027293	0.978226		2.07381	1.86134	0.867278	1.97657	1.053	1.81299	0	2.63712	1.89055	4.92104	0	2.74033
LOC102550982	1.64055	0.518134	1.54996	0.334289	0.738161		0	0.93067	1.73456	3.95314	0	0	2.2956	0.879038	0	4.92104	1.31882	3.65378
Zfp30	40.9452	-0.310082	0.278083	-1.11507	0.264819	0.42018	37.3286	40.0188	38.1602	33.6017	32.6429	27.1949	52.7989	41.3148	42.5373	51.1788	58.0281	36.5378
LOC100909892	4.02817	0.268774	0.851849	0.315518	0.752368		9.33214	3.72268	1.73456	4.94142	5.26498	7.25196	1.1478	1.75808	7.56219	1.96842	0	3.65378
Zfp84	830.721	-0.0470637	0.0760248	-0.619057	0.535879	0.682063	778.715	792.001	833.454	753.073	832.92	744.232	857.408	799.925	807.264	958.619	923.175	887.868
LOC102547413	455.483	0.122286	0.104487	1.17034	0.241864	0.392236	348.4	416.94	479.605	442.751	468.583	447.809	453.382	492.262	498.159	489.151	486.645	442.107
LOC103690092	0.144546	-1.69434	4.37715	-0.387087	0.698692		0	0	1.73456	0	0	0	0	0	0	0	0	0
Zfp27	72.3076	0.191574	0.194579	0.984557	0.324842	0.486787	66.3619	67.0083	71.1168	70.1682	80.0277	83.3975	68.8681	69.444	72.7861	73.8156	72.5352	72.1621
LOC103690114	2.0238	-1.53076	1.50157	-1.01944	0.307992		2.07381	3.72268	0	0.988284	1.053	0	9.18241	3.51615	2.83582	0	0	0.913445
LOC103690038	1.15318	2.4909	1.77564	1.40282	0.160672		0	0.93067	0	1.97657	0	3.62598	0	0.879038	1.89055	0.984208	2.63764	0.913445
LOC103691076	1.0668	0.112836	1.92645	0.058572	0.953293		0	0.93067	0.867278	0.988284	1.053	0	0	4.39519	0.945274	0.984208	2.63764	0
LOC102547059	0.307553	1.01931	3.4671	0.293996	0.768761		0	0	0	0	1.053	0	0	0	0	0	2.63764	0
Zfp569	0	NA	NA	NA	NA		0	0	0	0	0	0	0	0	0	0	0	0
Eif3k	1761.48	-0.238112	0.0784815	-3.03398	0.00241347	0.00849628	1921.38	1745.94	1765.78	1643.52	1409.96	1550.11	1977.66	1689.51	1625.87	1988.1	1961.09	1858.86
Map4k1	35.0252	-0.234106	0.281884	-0.830505	0.406253	0.567442	37.3286	41.8802	38.1602	30.6368	34.7489	34.4468	28.695	32.5244	38.7562	28.542	31.6517	42.9319
Ryr1	124.291	0.309805	0.15983	1.93834	0.0525814	0.117834	101.617	114.472	110.144	151.208	143.207	111.499	123.963	122.186	126.667	136.805	120.013	129.709
Rasgrp4	7.3387	0.455612	0.632108	0.720782	0.471044		6.22143	8.37603	3.46911	12.8477	7.37097	4.53248	10.3302	7.03231	6.61692	7.87367	7.91293	5.48067
Fam98c	86.1588	0.194074	0.19356	1.00265	0.316029	0.477591	68.4357	79.107	85.8605	79.0628	102.141	87.0235	92.9719	97.5733	92.6368	82.6735	65.9411	100.479
Spred3	271.316	0.55083	0.128524	4.28581	1.82071e-05	0.000103683	192.864	245.697	240.236	329.099	362.231	306.395	294.985	240.857	249.552	286.405	221.562	285.908
Ggn	17.7595	0.703603	0.410261	1.71501	0.086343	0.176028	11.406	10.2374	15.611	19.7657	24.2189	17.2234	18.3648	21.976	21.7413	22.6368	17.1447	12.7882
Psmd8	1098.12	-0.0494224	0.0751588	-0.657573	0.510812	0.661329	1029.65	1088.88	1174.29	1080.19	1043.52	1060.6	1268.32	1160.33	1086.12	1098.38	1069.56	1017.58
Catsperg1	91.6056	0.371872	0.186132	1.99789	0.045729	0.105073	74.6571	80.9683	78.055	107.723	109.512	86.117	105.598	93.1781	96.4179	99.405	69.8975	97.7386
Kcnk6	0	NA	NA	NA	NA		0	0	0	0	0	0	0	0	0	0	0	0
Yif1b	0	NA	NA	NA	NA		0	0	0	0	0	0	0	0	0	0	0	0
LOC100361913	0	NA	NA	NA	NA		0	0	0	0	0	0	0	0	0	0	0	0
LOC103690163	1.41341	-1.57223	1.4055	-1.11863	0.2633		4.14762	1.86134	2.60183	0.988284	0	1.81299	0	0.879038	0.945274	0.984208	0	2.74033
Zfp74	0.78156	0.0575481	2.20133	0.0261425	0.979144		0	0	0.867278	0	0	0.906495	1.1478	2.63712	2.83582	0.984208	0	0
LOC100359523	8.35546	-0.766266	0.574962	-1.33273	0.182622		7.25833	10.2374	13.8764	5.92971	6.31798	6.34547	6.88681	7.03231	8.50746	10.8263	7.91293	9.13445
LOC108348102	1.1128	0.563354	1.7951	0.313828	0.753651		2.07381	0	0	0	1.053	1.81299	1.1478	0.879038	2.83582	0	2.63764	0.913445
LOC102552698	0.0722732	-0.904219	4.40736	-0.205161	0.837446		0	0	0.867278	0	0	0	0	0	0	0	0	0
Zfp14	0.666323	2.5471	2.13583	1.19256	0.233043		0	0	0	0.988284	2.10599	0	1.1478	0.879038	1.89055	0.984208	0	0
Zfp566	13.5737	-0.808456	0.481115	-1.68038	0.0928832		14.5167	19.5441	19.0801	9.88284	11.583	9.06495	4.59121	12.3065	17.9602	12.7947	10.5506	21.0092
Zfp260	45.0106	-0.595481	0.282803	-2.10564	0.0352358	0.0846782	36.2917	44.6722	68.5149	28.6602	32.6429	38.0728	37.8774	47.4681	58.607	56.0999	50.1152	41.105
LOC100912787	0.39055	-0.904243	2.81592	-0.321118	0.748121		0	0	0.867278	0	0	0	1.1478	1.75808	0	0	0	0.913445
Zfp420	33.2193	-0.211422	0.304008	-0.695448	0.486774	0.641051	33.1809	26.9894	42.4966	26.6837	29.4839	32.6338	29.8428	51.8633	42.5373	25.5894	29.0141	28.3168
LOC102550277	0.0761204	0	4.40736	0	1		0	0	0	0	0	0	0	0	0	0	0	0.913445
Zfp382	523.517	-0.221734	0.0939074	-2.36119	0.0182162	0.0484612	490.456	565.848	589.749	488.213	433.834	490.414	565.866	568.738	545.423	523.599	545.992	474.078
LOC100912964	64.4969	-0.126896	0.228961	-0.554226	0.579424	0.720339	57.0298	56.7709	72.8513	52.3791	49.4908	68.8936	71.1637	58.8956	87.9105	59.0525	64.6223	74.9025
Cox7a1	11.5868	0.408174	0.53631	0.761079	0.44661		8.29524	10.2374	11.2746	20.754	14.7419	4.53248	11.478	9.66942	18.9055	8.85787	6.59411	13.7017
LOC100912380	58.5472	-0.302996	0.302013	-1.00325	0.315739	0.477344	45.6238	52.1175	62.444	64.2385	30.5369	35.3533	83.7895	30.7663	43.4826	87.5945	72.5352	94.0848
LOC108349558	42.4147	-0.201375	0.274176	-0.734474	0.46266	0.619828	37.3286	33.5041	46.833	31.6251	33.6959	37.1663	40.173	50.9842	63.3333	46.2578	48.7964	39.2781
Tbcb	1.73754	0.26485	1.14552	0.231204	0.817156		3.11071	0.93067	2.60183	3.95314	3.15899	0.906495	1.1478	0.879038	0.945274	0.984208	1.31882	0.913445
Polr2i	0.145526	-0.904228	4.40736	-0.205163	0.837444		0	0	0.867278	0	0	0	0	0.879038	0	0	0	0
LOC100912425	0	NA	NA	NA	NA		0	0	0	0	0	0	0	0	0	0	0	0
Wdr62	2.83418	0.350226	1.2264	0.285572	0.775206		2.07381	0.93067	2.60183	0	7.37097	0	4.59121	0	2.83582	2.95262	7.91293	2.74033
Thap8	0	NA	NA	NA	NA		0	0	0	0	0	0	0	0	0	0	0	0
Clip3	1.84429	0.705994	1.23105	0.573488	0.566314		2.07381	2.79201	0	2.96485	2.10599	2.71949	1.1478	3.51615	0.945274	2.95262	0	0.913445
Alkbh6	0.158682	-1.81243	4.34182	-0.417434	0.676361		1.0369	0	0.867278	0	0	0	0	0	0	0	0	0
Syne4	0	NA	NA	NA	NA		0	0	0	0	0	0	0	0	0	0	0	0
RGD1562079	0.472257	-2.81075	2.50125	-1.12374	0.261125		2.07381	0	1.73456	0	0	0	0	0	0.945274	0	0	0.913445
Lrfn3	24.3583	1.14054	0.355927	3.20442	0.00135336	0.00511	23.8488	13.0294	15.611	41.5079	38.9608	34.4468	17.217	18.4598	34.0299	16.7315	21.1011	17.3554
LOC108349559	7.40925	-0.290429	0.650549	-0.446436	0.655282		5.18452	16.7521	3.46911	8.89456	8.42397	3.62598	5.73901	4.39519	4.72637	9.84208	10.5506	7.30756
Tyrobp	81.1808	-0.016176	0.194915	-0.0829904	0.933859	0.962604	86.0631	71.6616	87.5951	78.0745	80.0277	84.304	92.9719	89.6619	94.5274	76.7682	80.4481	52.0663
Hcst	2.00565	2.13235	1.32699	1.6069	0.108075		2.07381	0.93067	0	8.89456	1.053	2.71949	0	1.75808	0.945274	2.95262	0	2.74033
Nfkbid	33.1631	0.303487	0.306772	0.989289	0.322522	0.484354	23.8488	29.7815	35.5584	44.4728	32.6429	33.5403	39.0252	30.7663	27.4129	24.6052	46.1588	30.1437
Aplp1	7253.78	0.235938	0.06216	3.79565	0.000147255	0.000701175	6578.12	6851.6	7320.69	8178.05	8024.88	8237.32	7904.91	6801.12	7100.9	6379.64	6915.9	6752.18
Kirrel2	18.3929	0.162856	0.409608	0.397589	0.690933	0.805882	12.4429	18.6134	19.9474	13.836	30.5369	13.5974	16.0692	19.3388	16.0697	16.7315	19.7823	23.7496
Nphs1	14.9521	-0.415933	0.445838	-0.932925	0.350859	0.513724	15.5536	13.9601	17.3456	11.8594	10.53	12.6909	13.7736	12.3065	13.2338	28.542	13.1882	16.442
Prodh2	16.5822	-0.475731	0.420354	-1.13174	0.257745	0.411428	24.8857	30.7121	11.2746	14.8243	14.7419	18.1299	11.478	11.4275	14.1791	14.7631	19.7823	12.7882
RGD1560986	3.25587	1.73427	1.04131	1.66548	0.0958171		3.11071	0.93067	0.867278	5.92971	7.37097	2.71949	1.1478	0	4.72637	6.88946	2.63764	2.74033
Arhgap33	63.1404	1.01902	0.220487	4.62168	3.8065e-06	2.47594e-05	47.6976	40.9495	52.9039	91.9105	102.141	93.369	43.6165	65.0488	71.8408	47.242	46.1588	54.8067
Proser3	58.6473	0.626807	0.229301	2.73356	0.00626541	0.019407	52.8821	46.5335	63.3113	73.1331	92.6636	86.117	45.9121	62.4117	48.209	50.1946	30.3329	52.0663
Hspb6	121.614	0.598258	0.158747	3.76862	0.000164155	0.000772129	96.4321	104.235	109.277	152.196	150.578	166.795	112.485	85.2667	108.706	115.152	123.969	134.276
Lin37	271.614	0.0106302	0.135222	0.0786133	0.93734	0.964876	232.267	231.737	290.538	257.942	250.613	252.912	337.454	253.163	223.085	295.262	328.387	306.004
Psenen	863.912	-0.0374126	0.172475	-0.216915	0.828274	0.896866	855.446	772.456	1084.96	841.03	948.749	854.825	923.98	686.529	825.224	924.171	695.019	954.55
U2af1l4	773.115	0.120513	0.0810785	1.48638	0.137178	0.254419	761.088	676.597	754.532	728.366	789.747	862.983	802.313	849.151	845.075	742.093	743.815	721.621
Igflr1	11.5055	0.0527698	0.533091	0.0989884	0.921148		13.4798	7.44536	9.54006	13.836	9.47696	8.15846	8.03461	11.4275	16.0697	22.6368	7.91293	10.0479
Kmt2b	185.193	1.42585	0.152735	9.33542	1.00588e-20	3.40119e-19	98.5059	111.68	109.277	271.778	305.369	282.826	168.727	226.792	199.453	121.058	145.07	181.775
Mir3569	0.231232	-1.78521	3.77511	-0.472889	0.636293		0	1.86134	0	0	0	0	0	0	0	0	0	0.913445
Zbtb32	19.3347	-0.170732	0.412593	-0.413803	0.679018	0.79755	20.7381	17.6827	18.2128	22.7305	16.8479	10.8779	22.956	14.9437	9.45274	34.4473	18.4635	24.663
Upk1a	2.23343	0.582809	1.15208	0.505874	0.612945		3.11071	0.93067	1.73456	0.988284	1.053	6.34547	5.73901	0.879038	1.89055	0.984208	1.31882	1.82689
LOC688869	1637.24	-0.346175	0.0851707	-4.06448	4.81403e-05	0.000251641	1667.34	1923.7	2002.54	1446.85	1379.42	1574.58	1474.92	1760.71	1748.76	1489.11	1685.45	1493.48
Etv2	3.05886	-0.272753	0.929291	-0.293507	0.769135		5.18452	3.72268	4.33639	5.92971	4.21198	0.906495	0	0	2.83582	1.96842	3.95646	3.65378
Rbm42	402.951	0.00471712	0.103037	0.045781	0.963485	0.979032	386.765	425.316	420.63	434.845	403.297	399.764	459.121	395.567	384.726	344.473	424.661	356.243
Haus5	85.1128	-0.0674241	0.194084	-0.347396	0.728294	0.830615	90.2107	93.9977	83.2587	89.9339	76.8687	87.93	72.3115	72.0812	65.2239	123.026	87.0422	79.4697
LOC100912333	1.08294	-2.20926	1.80286	-1.22542	0.220418		3.11071	1.86134	0	0	1.053	0	0	0.879038	1.89055	1.96842	1.31882	0.913445
LOC688924	4.16121	-0.830973	0.886361	-0.937511	0.348496		2.07381	5.58402	11.2746	7.90628	1.053	1.81299	1.1478	0.879038	5.67164	4.92104	3.95646	3.65378
Atp4a	25.9876	0.205756	0.352264	0.584095	0.559156	0.702685	27.9964	24.1974	24.2838	15.8126	36.8549	35.3533	26.3994	13.1856	23.6318	25.5894	32.9705	25.5764
Tmem147	290.762	0.114027	0.114987	0.991652	0.321367	0.483246	294.481	355.516	287.936	305.38	368.549	341.749	281.211	306.784	264.677	230.305	236.069	216.486
Gapdhs	76.1098	0.0740318	0.19659	0.376579	0.706486	0.816839	85.0262	74.4536	78.055	73.1331	78.9747	96.995	79.1983	75.5973	90.7463	55.1157	71.2164	54.8067
Sbsn	40.7463	0.462509	0.263755	1.75356	0.0795065	0.164856	26.9595	40.9495	35.5584	43.4845	53.7028	46.2312	35.5818	43.9519	43.4826	38.3841	39.5646	41.105
Dmkn	6.44554	0.0410826	0.664318	0.0618418	0.950689		6.22143	8.37603	5.20367	4.94142	5.26498	9.97145	3.4434	12.3065	8.50746	5.90525	2.63764	4.56722
Krtdap	0.447231	-0.904244	2.60043	-0.347729	0.728044		1.0369	0	0	0	0	0	1.1478	0.879038	0	0.984208	1.31882	0
LOC100361079	0.884068	-2.36598	2.01798	-1.17245	0.241018		1.0369	0	1.73456	0	0	0	2.2956	0.879038	2.83582	0	0	1.82689
Ffar2	3.10254	0.512642	0.97109	0.527904	0.597566		0	2.79201	5.20367	2.96485	4.21198	4.53248	0	3.51615	3.78109	3.93683	2.63764	3.65378
LOC102554169	4.10547	-0.621464	0.842931	-0.737265	0.460961		7.25833	3.72268	4.33639	3.95314	4.21198	1.81299	0	4.39519	0.945274	7.87367	5.27529	5.48067
Ffar3	2.00141	1.37198	1.54555	0.887697	0.374704		0	1.86134	0	0	2.10599	2.71949	2.2956	1.75808	1.89055	5.90525	0	5.48067
Ffar1	0.489199	1.01927	4.40736	0.231266	0.817108		0	0	0	0.988284	0	0	0	0	0.945274	3.93683	0	0
Cd22	11.3038	-0.385526	0.511964	-0.753033	0.45143		14.5167	13.0294	14.7437	17.7891	7.37097	7.25196	1.1478	6.15327	4.72637	12.7947	22.42	13.7017
LOC102554355	1.73598	1.09183	1.53915	0.70937	0.478095		1.0369	0	0.867278	0.988284	3.15899	0	2.2956	2.63712	2.83582	2.95262	1.31882	2.74033
Mag	702.601	0.375815	0.0844043	4.45256	8.48539e-06	5.16324e-05	669.84	674.736	641.786	912.187	785.535	877.487	668.02	711.142	649.403	600.367	568.412	672.295
LOC108349549	5.66053	0.824378	0.702577	1.17336	0.24065		7.25833	3.72268	2.60183	9.88284	8.42397	5.43897	4.59121	9.66942	6.61692	3.93683	3.95646	1.82689
Hamp	1.73985	-1.25553	1.58363	-0.792817	0.427884		2.07381	2.79201	0	0	2.10599	0	2.2956	0	0.945274	2.95262	1.31882	6.39411
Usf2	518.796	0.136592	0.0950169	1.43755	0.150562	0.274006	437.574	453.237	507.358	494.142	545.452	500.385	603.744	495.778	546.368	526.551	548.63	566.336
Lsr	278.039	0.288289	0.113947	2.53003	0.0114052	0.0325329	244.71	259.657	235.032	298.462	334.853	271.042	280.064	276.897	310.05	270.657	290.141	264.899
LOC100909893	3.99082	-0.277814	0.844734	-0.328877	0.742248		3.11071	7.44536	2.60183	2.96485	5.26498	2.71949	2.2956	1.75808	2.83582	4.92104	9.23175	2.74033
Fam187b	1.87458	-1.10932	1.31382	-0.84435	0.398474		4.14762	0	4.33639	1.97657	1.053	0.906495	1.1478	0	4.72637	1.96842	1.31882	0.913445
Fxyd5	80.1252	0.213857	0.191414	1.11725	0.263887	0.419037	60.1405	81.899	80.6568	88.9456	84.2397	86.117	83.7895	90.541	94.5274	68.8946	77.8105	63.9411
Fxyd7	246.448	0.2013	0.122233	1.64685	0.0995883	0.19709	214.639	229.876	261.051	287.591	234.818	289.172	267.438	239.098	254.279	210.621	241.344	227.448
Fxyd1	302.107	-0.168428	0.106781	-1.57732	0.114721	0.22034	403.356	344.348	344.309	307.356	322.217	339.936	286.95	276.018	252.388	237.194	254.533	256.678
Lgi4	1174.25	0.12295	0.10802	1.13822	0.25503	0.408281	1104.3	1057.24	1072.82	1147.4	1136.18	1237.37	1605.77	1133.08	1037.91	1184.99	1235.74	1138.15
Fxyd3	13.8027	-0.416721	0.468457	-0.889561	0.373702		16.5905	18.6134	12.1419	14.8243	11.583	9.06495	9.18241	9.66942	17.0149	20.6684	17.1447	9.13445
Hpn	3.75645	0.438885	0.880625	0.498379	0.618217		3.11071	2.79201	3.46911	5.92971	3.15899	3.62598	5.73901	2.63712	2.83582	2.95262	7.91293	0.913445
Scn1b	449.127	0.167643	0.0979577	1.71138	0.0870109	0.177099	472.829	418.802	460.525	518.849	469.636	528.487	422.391	467.648	402.687	387.778	387.734	452.155
Gramd1a	822.197	0.0130813	0.0759358	0.172268	0.863226	0.918787	808.786	827.366	842.994	852.89	790.8	857.544	850.521	848.272	913.134	703.709	805.8	764.553
LOC108349560	3.72725	-1.04861	0.882271	-1.18853	0.234623		7.25833	4.65335	4.33639	0.988284	3.15899	3.62598	0	2.63712	3.78109	3.93683	3.95646	6.39411
RGD1561430	1.73794	-1.09705	1.40731	-0.77954	0.435662		0	3.72268	2.60183	0.988284	2.10599	0	2.2956	2.63712	0	2.95262	2.63764	0.913445
RGD1563307	16.2837	0.644572	0.424072	1.51996	0.128521	0.241376	16.5905	15.8214	15.611	23.7188	22.1129	29.0078	9.18241	17.5808	26.4677	8.85787	1.31882	9.13445
LOC100910258	130.171	-0.208956	0.174754	-1.19571	0.231808	0.379684	148.277	154.491	129.224	117.606	132.677	123.283	135.441	125.703	93.5821	100.389	142.433	158.939
Scgb1b24	0.0877497	1.01931	4.40736	0.231275	0.817102		0	0	0	0	1.053	0	0	0	0	0	0	0
Scgb2b2	2.45536	0.644657	1.20645	0.53434	0.593106		1.0369	0.93067	1.73456	0.988284	2.10599	2.71949	0	0	0	7.87367	6.59411	5.48067
Scgb2b24	2.01009	-0.188511	1.22395	-0.154019	0.877595		5.18452	2.79201	0	0.988284	3.15899	2.71949	0	1.75808	0.945274	3.93683	2.63764	0
Apbh	1.67773	-0.00157287	1.47177	-0.00106869	0.999147		4.14762	0	0	0.988284	2.10599	0.906495	0	0	0	2.95262	2.63764	6.39411
LOC494538	1.81316	-1.10949	1.29161	-0.859	0.390341		4.14762	1.86134	2.60183	2.96485	1.053	0	3.4434	0	1.89055	1.96842	0	1.82689
Scgb1b30	1.46738	-2.03221	1.63563	-1.24246	0.214066		4.14762	3.72268	0	0	0	1.81299	0	0	0	2.95262	1.31882	3.65378
Wtip	82.4497	-0.0773617	0.191022	-0.404989	0.685486	0.80184	89.1738	87.483	73.7186	69.1799	83.1867	84.304	94.1197	82.6296	69.9503	83.6577	87.0422	84.9503
Uba2	2037.69	-0.260254	0.0684468	-3.80228	0.00014337	0.000684741	2101.81	2125.65	2359.86	1705.78	1856.43	1938.99	1970.77	2089.47	2132.54	2121.95	2085.06	1963.91
Pdcd2l	176.667	-0.042934	0.137195	-0.312941	0.754326	0.84993	166.942	167.521	200.341	171.961	167.426	180.393	208.9	196.905	177.711	169.284	170.128	142.497
Gpi	5220.61	0.284747	0.0684187	4.16183	3.15714e-05	0.000171526	4421.36	5081.46	5431.76	6049.29	5739.88	6408.01	4980.31	5176.66	5154.58	4569.68	4767.54	4866.83
RGD1308428	1003.52	0.0602116	0.0770382	0.781581	0.434461	0.592834	911.439	934.393	1052.01	1013.98	1007.72	1002.58	1106.48	1028.48	939.602	994.05	1033.96	1017.58
Lsm14a	1328.55	0.197168	0.0756854	2.6051	0.00918473	0.026992	1061.79	1119.6	1315.66	1288.72	1396.27	1329.83	1457.71	1486.45	1486.92	1322.78	1303	1373.82
LOC100910905	17.5549	0.254407	0.406604	0.625689	0.531519	0.678744	14.5167	16.7521	14.7437	15.8126	21.0599	18.1299	25.2516	12.3065	19.8507	13.7789	21.1011	17.3554
Kctd15	164.517	-0.131907	0.139724	-0.944056	0.345141	0.508352	159.683	163.798	196.005	172.95	154.79	147.759	162.988	150.316	172.985	164.363	159.577	168.987
Chst8	137.85	-0.0771651	0.149547	-0.515991	0.605861	0.742062	152.425	137.739	163.048	151.208	128.466	149.572	117.076	111.638	137.065	124.994	138.476	142.497
LOC108349467	6.99291	0.463143	0.622798	0.743649	0.457089		5.18452	7.44536	5.20367	8.89456	9.47696	6.34547	2.2956	3.51615	4.72637	13.7789	7.91293	9.13445
LOC108349466	4.95277	-1.0492	0.857652	-1.22334	0.2212		2.07381	5.58402	10.4073	1.97657	4.21198	2.71949	0	4.39519	3.78109	8.85787	2.63764	12.7882
LOC103690062	0	NA	NA	NA	NA		0	0	0	0	0	0	0	0	0	0	0	0
Pepd	746.428	-0.363811	0.0877334	-4.14678	3.3719e-05	0.000181773	809.823	777.11	951.404	678.951	618.109	676.245	684.09	733.118	789.304	761.777	746.453	730.756
LOC108348197	0.45505	-0.760768	2.53283	-0.300363	0.763901		0	0	1.73456	0.988284	0	0	0	0.879038	0.945274	0	0	0.913445
LOC108348111	0.0877497	1.01931	4.40736	0.231275	0.817102		0	0	0	0	1.053	0	0	0	0	0	0	0
LOC108348128	0	NA	NA	NA	NA		0	0	0	0	0	0	0	0	0	0	0	0
LOC108348106	0.505755	-1.89445	2.59227	-0.730809	0.464896		2.07381	0	0	0	0	0	1.1478	0.879038	0	1.96842	0	0
LOC108348122	0.825998	1.97104	1.9623	1.00445	0.31516		1.0369	0	0	0.988284	2.10599	0.906495	1.1478	1.75808	0	1.96842	0	0
Wdr62_1	0	NA	NA	NA	NA		0	0	0	0	0	0	0	0	0	0	0	0
Ovol3	0	NA	NA	NA	NA		0	0	0	0	0	0	0	0	0	0	0	0
LOC103690054	0.0722732	-0.904219	4.40736	-0.205161	0.837446		0	0	0.867278	0	0	0	0	0	0	0	0	0
LOC103690005	1.87833	-0.741018	1.31262	-0.564532	0.572392		4.14762	0	2.60183	1.97657	2.10599	0	2.2956	1.75808	1.89055	3.93683	0	1.82689
Capns1	0.337329	-0.904241	2.932	-0.308404	0.757775		1.0369	0	0	0	0	0	1.1478	0.879038	0	0.984208	0	0
LOC108349561	214.572	-0.406775	0.250686	-1.62265	0.104665	0.204836	233.304	218.708	212.483	196.669	148.472	155.917	254.812	140.646	125.721	315.931	259.808	312.398
LOC687508	12.5399	0.287831	0.513987	0.559997	0.575482		13.4798	11.168	13.0092	16.8008	13.6889	15.4104	5.73901	15.8227	11.3433	5.90525	5.27529	22.8361
LOC100912070	0	NA	NA	NA	NA		0	0	0	0	0	0	0	0	0	0	0	0
LOC100912309	39.2704	0.328314	0.279592	1.17426	0.24029	0.390522	30.0702	29.7815	37.2929	42.4962	51.5968	29.0078	35.5818	42.1938	39.7015	46.2578	46.1588	41.105
Pdcd5	0.0820173	0	4.40736	0	1		0	0	0	0	0	0	0	0	0	0.984208	0	0
LOC100912350	0.0877497	1.01931	4.40736	0.231275	0.817102		0	0	0	0	1.053	0	0	0	0	0	0	0
Cebpg	1385.46	-0.074332	0.0627637	-1.18432	0.236288	0.385315	1364.57	1398.8	1384.18	1260.06	1360.47	1319.86	1434.75	1372.18	1438.71	1439.9	1376.85	1475.21
LOC102555648	8.67389	-0.226245	0.563503	-0.401497	0.688054		13.4798	9.3067	8.67278	10.8711	11.583	4.53248	5.73901	4.39519	6.61692	10.8263	5.27529	12.7882
Cebpa	24.6221	-0.616212	0.352936	-1.74596	0.0808181	0.167105	29.0333	30.7121	39.8948	16.8008	20.0069	28.1013	22.956	12.3065	27.4129	24.6052	17.1447	26.4899
LOC108349562	1.69956	-0.64028	1.20844	-0.529838	0.596224		3.11071	2.79201	1.73456	1.97657	1.053	1.81299	1.1478	2.63712	0	0.984208	1.31882	1.82689
LOC102555707	1.26847	-1.13811	1.59196	-0.714915	0.474662		0	1.86134	4.33639	0.988284	0	1.81299	0	1.75808	0	0	2.63764	1.82689
LOC102555770	1.65395	-1.45773	1.73821	-0.838641	0.401671		2.07381	0.93067	0	0.988284	0	0	4.59121	2.63712	0.945274	0.984208	3.95646	2.74033
Slc7a10	249.715	0.0317964	0.128092	0.24823	0.803956	0.880118	229.156	275.478	290.538	272.767	263.249	278.294	280.064	214.485	231.592	236.21	234.75	189.996
Lrp3	585.479	0.20372	0.0832218	2.44792	0.0143685	0.0396389	564.076	632.856	594.085	717.495	636.01	708.879	557.831	584.561	547.313	486.199	507.746	488.693
Trnat-agu	4.5057	1.06457	0.908345	1.17199	0.241202		4.14762	4.65335	0	5.92971	10.53	1.81299	8.03461	2.63712	9.45274	0.984208	1.31882	4.56722
Wdr88	13.5334	0.288989	0.461602	0.626056	0.531278		13.4798	13.9601	7.8055	15.8126	9.47696	17.2234	13.7736	9.66942	8.50746	18.7	18.4635	15.5286
Gpatch1	883.474	0.00587781	0.0749985	0.0783724	0.937532	0.964987	789.084	797.585	837.79	781.733	792.906	859.357	976.779	1060.12	974.577	875.945	911.306	944.502
LOC687679	78.3186	-0.377452	0.370352	-1.01917	0.308122	0.469463	65.325	69.8003	71.1168	47.4377	66.3387	45.3248	107.893	59.7746	55.7711	131.884	154.302	64.8546
Rhpn2	259.919	-0.00573656	0.113812	-0.0504038	0.959801	0.976634	238.488	252.212	269.723	240.153	259.037	259.258	272.029	243.494	272.239	257.863	291.46	263.072
Faap24	43.1145	-0.164329	0.276055	-0.595275	0.55166	0.696437	36.2917	45.6029	47.7003	37.5548	33.6959	44.4183	49.3555	43.0729	34.0299	61.0209	31.6517	52.9798
Cep89	231.501	0.314119	0.116703	2.69161	0.0071108	0.0216324	218.787	205.678	215.952	261.895	257.984	275.575	246.777	232.066	236.318	226.368	185.954	214.659
Slc7a9	14.4723	-0.212881	0.44856	-0.474587	0.635081	0.764226	20.7381	21.4054	10.4073	10.8711	17.9009	16.3169	6.88681	13.1856	10.398	19.6842	15.8259	10.0479
Tdrd12	27.4669	-0.657956	0.333115	-1.97516	0.0482496	0.10969	27.9964	55.8402	32.9566	24.7071	22.1129	27.1949	10.3302	14.9437	17.9602	33.4631	35.6082	26.4899
Nudt19	387.621	-0.348312	0.115825	-3.00724	0.00263634	0.00915659	371.212	438.346	516.03	350.841	355.913	337.216	336.306	406.995	386.617	399.589	406.197	346.195
Rgs9bp	0.649298	1.04906	2.12908	0.492732	0.622202		1.0369	0	0.867278	0	2.10599	1.81299	0	0	0	1.96842	0	0
Ankrd27	398.33	-0.127915	0.0950889	-1.34521	0.178557	0.312771	422.02	386.228	445.781	373.572	408.562	367.131	386.809	384.14	393.234	405.494	411.472	395.521
Pdcd5_1	0.0956501	0	4.40736	0	1		0	0	0	0	0	0	1.1478	0	0	0	0	0
Dpy19l3	1122.86	0.261586	0.0792737	3.29978	0.000967616	0.0037962	942.546	987.441	1068.49	1221.52	1248.85	1128.59	1279.8	1095.28	1079.5	1109.2	1189.58	1123.54
Zfp507	520.861	0.0495218	0.0906423	0.546343	0.58483	0.724641	480.087	521.175	471.799	504.025	513.862	506.731	529.136	500.173	512.338	517.693	565.774	627.536
LOC108349563	2.31353	-1.2726	1.13177	-1.12443	0.260829		4.14762	2.79201	2.60183	1.97657	1.053	0.906495	0	0.879038	0.945274	3.93683	3.95646	4.56722
LOC103691086	4.65053	-0.643075	0.791753	-0.812217	0.416667		5.18452	5.58402	6.07094	6.91799	2.10599	1.81299	3.4434	0.879038	1.89055	9.84208	6.59411	5.48067
LOC108348721	5.05611	-1.01191	0.778882	-1.29919	0.19388		11.406	5.58402	5.20367	5.92971	4.21198	0.906495	1.1478	4.39519	6.61692	4.92104	3.95646	6.39411
Tshz3	93.3068	0.770675	0.188527	4.08788	4.35325e-05	0.00022948	66.3619	76.315	55.5058	96.8519	118.989	121.47	123.963	102.848	105.871	89.5629	87.0422	74.9025
LOC108349564	30.4656	0.0288899	0.326402	0.0885101	0.929471	0.959846	32.144	27.9201	36.4257	38.5431	36.8549	23.5689	36.7296	23.734	23.6318	16.7315	38.2458	31.0571
LOC108349565	11.5457	-0.0861691	0.569725	-0.151247	0.879781		17.6274	15.8214	6.07094	10.8711	10.53	15.4104	10.3302	9.66942	4.72637	24.6052	9.23175	3.65378
LOC100912426	0	NA	NA	NA	NA		0	0	0	0	0	0	0	0	0	0	0	0
RGD1562402	12.3858	-0.558391	0.49724	-1.12298	0.261445		7.25833	19.5441	14.7437	8.89456	10.53	9.06495	13.7736	11.4275	17.9602	15.7473	10.5506	9.13445
Zfp536	435.87	0.389844	0.0973805	4.0033	6.24641e-05	0.000320055	334.92	401.119	385.071	495.131	487.537	488.601	484.372	399.963	440.498	429.115	436.53	447.588
LOC108349103	20.2597	0.306204	0.364949	0.839032	0.401451	0.562731	19.7012	21.4054	14.7437	21.7423	27.3779	19.9429	21.8082	18.4598	16.0697	20.6684	21.1011	20.0958
LOC103691087	7.97964	-0.760607	0.639214	-1.18991	0.234082		11.406	12.0987	8.67278	6.91799	10.53	1.81299	5.73901	6.15327	9.45274	1.96842	11.8694	9.13445
LOC108349449	29.6611	-0.0231021	0.327211	-0.0706029	0.943714	0.968082	30.0702	35.3655	29.4874	28.6602	26.3249	38.0728	16.0692	19.3388	34.9751	27.5578	43.5211	26.4899
Uri1	1065.41	-0.268401	0.0740031	-3.62689	0.000286851	0.00127148	1156.15	1159.62	1156.08	880.561	979.286	1021.62	1027.28	1107.59	1164.58	1032.43	1086.71	1013.01
LOC108349566	8.79109	-1.2066	0.599326	-2.01325	0.0440879		17.6274	14.8907	7.8055	4.94142	2.10599	9.97145	5.73901	7.03231	3.78109	11.8105	7.91293	11.8748
Ccne1	163.8	0.0682174	0.135667	0.502831	0.615083	0.749765	163.831	173.105	157.845	169.985	171.638	176.767	138.884	140.646	168.259	176.173	162.215	166.247
LOC690000	732.948	0.257095	0.078435	3.27781	0.00104617	0.00407497	660.508	707.31	710.301	798.534	844.503	842.134	704.75	727.844	772.289	653.514	730.627	643.065
Plekhf1	47.4918	-0.340769	0.249685	-1.36479	0.172318	0.304494	66.3619	48.3949	49.4348	42.4962	42.1198	44.4183	44.7643	61.5327	43.4826	37.3999	47.4776	42.0184
LOC108349450	4.60487	1.28602	0.905103	1.42085	0.15536		1.0369	3.72268	1.73456	5.92971	8.42397	1.81299	8.03461	8.79038	1.89055	3.93683	2.63764	7.30756
Pop4	710.895	-0.338571	0.0785189	-4.31196	1.6181e-05	9.31351e-05	832.634	763.15	792.692	656.221	599.155	631.827	669.168	694.44	712.736	758.824	681.831	738.063
LOC690114	8.38616	-0.0974222	0.590733	-0.164918	0.869009		6.22143	10.2374	9.54006	6.91799	8.42397	9.06495	3.4434	1.75808	8.50746	16.7315	7.91293	11.8748
LOC365238	14.8035	0.196468	0.432536	0.454223	0.649668	0.774911	17.6274	12.0987	19.0801	22.7305	17.9009	15.4104	5.73901	8.79038	12.2886	22.6368	10.5506	12.7882
LOC108348090	37.1068	0.0329328	0.285083	0.11552	0.908033	0.947465	30.0702	40.9495	31.222	34.59	34.7489	35.3533	44.7643	54.5004	41.592	23.621	38.2458	35.6243
RGD1584023	0.0775559	-0.904219	4.40736	-0.205161	0.837446		0	0.93067	0	0	0	0	0	0	0	0	0	0
LOC102548231	279.482	-0.27869	0.115289	-2.41731	0.0156356	0.0426271	300.702	265.241	326.964	256.954	243.242	236.595	261.699	270.744	312.886	287.389	295.416	295.956
LOC102548320	819.629	-0.145299	0.0824576	-1.7621	0.0780519	0.162558	808.786	760.358	871.614	673.022	787.641	747.858	928.571	840.361	888.557	833.624	884.929	810.225
LOC100362023	5.13937	-0.408771	0.732366	-0.55815	0.576742		7.25833	5.58402	9.54006	7.90628	7.37097	1.81299	0	4.39519	3.78109	5.90525	2.63764	5.48067
LOC102548696	2.5352	0.415784	1.03257	0.402668	0.687192		2.07381	1.86134	2.60183	2.96485	2.10599	3.62598	0	1.75808	3.78109	2.95262	3.95646	2.74033
LOC102548133	0.233679	1.01932	3.50043	0.291197	0.770901		0	0	0	0	0	0.906495	0	0	0	0.984208	0	0.913445
LOC102548014	0.42654	3.29213	2.93206	1.1228	0.261521		0	0	0	0	4.21198	0.906495	0	0	0	0	0	0
Zfp939	12.1895	-0.287362	0.493883	-0.581842	0.560673		13.4798	13.0294	14.7437	6.91799	8.42397	18.1299	9.18241	14.0646	6.61692	13.7789	10.5506	17.3554
LOC102553491	0.152026	0	4.40736	0	1		0	0	0	0	0	0	0	0.879038	0.945274	0	0	0
LOC102548815	2.19379	-0.09367	1.04266	-0.0898375	0.928416		3.11071	3.72268	2.60183	2.96485	3.15899	2.71949	0	2.63712	0.945274	0	2.63764	1.82689
LOC108349567	2.97037	0.9671	0.959917	1.00748	0.313703		1.0369	3.72268	1.73456	3.95314	5.26498	3.62598	3.4434	3.51615	0.945274	3.93683	2.63764	1.82689
LOC102549042	2.54865	-1.40652	1.17492	-1.19713	0.231257		4.14762	1.86134	4.33639	2.96485	0	0.906495	1.1478	5.27423	0.945274	0.984208	5.27529	2.74033
LOC108349455	44.4724	-0.108838	0.255861	-0.425379	0.670561	0.791144	48.7345	52.1175	48.5676	34.59	60.0208	44.4183	37.8774	28.1292	34.9751	54.1314	43.5211	46.5857
Vstm2b	340.031	0.301417	0.117117	2.57365	0.0100633	0.029189	219.824	314.567	289.671	344.911	321.164	351.72	399.435	356.89	363.93	348.41	391.69	378.166
MGC114499	6.40459	-0.729888	0.69651	-1.04792	0.294674		9.33214	14.8907	5.20367	4.94142	7.37097	5.43897	3.4434	7.03231	0.945274	6.88946	1.31882	10.0479
LOC690284	10.9759	-0.654053	0.534163	-1.22444	0.220785		25.9226	12.0987	13.8764	13.836	3.15899	15.4104	5.73901	7.91135	4.72637	12.7947	5.27529	10.9613
LOC499136	1.95684	0.415765	1.16198	0.357806	0.720488		3.11071	2.79201	0.867278	2.96485	4.21198	1.81299	1.1478	0	0	3.93683	2.63764	0
LOC690299	0.901727	0.82584	1.7282	0.477862	0.632749		1.0369	0	1.73456	0	3.15899	1.81299	1.1478	0	0.945274	0.984208	0	0
LOC100912656	7.03515	0.356103	0.654078	0.544436	0.586142		10.369	3.72268	5.20367	7.90628	7.37097	9.06495	6.88681	8.79038	1.89055	3.93683	9.23175	10.0479
LOC100912659	235.277	-0.523971	0.125876	-4.16259	3.14662e-05	0.000171008	250.931	270.825	256.714	149.231	190.592	201.242	280.064	250.526	241.045	244.084	250.576	237.496
Zfp141	703.09	-0.351859	0.0859915	-4.09179	4.28064e-05	0.000225995	716.501	763.15	834.321	595.936	603.367	615.51	637.03	711.142	757.164	689.93	753.047	759.986
LOC102555672	756.412	-0.306229	0.0779149	-3.9303	8.48416e-05	0.000423355	734.129	814.337	858.605	633.49	652.857	662.648	779.357	780.586	784.577	765.714	803.162	807.485
LOC102556043	0	NA	NA	NA	NA		0	0	0	0	0	0	0	0	0	0	0	0
Cd33	60.6107	0.167709	0.236462	0.70924	0.478175	0.633968	54.9559	71.6616	66.7804	60.2854	84.2397	73.4261	42.4686	50.9842	71.8408	52.163	61.9846	36.5378
Siglecl1	2.94027	-0.241122	0.893135	-0.269972	0.787182		5.18452	6.51469	3.46911	3.95314	5.26498	3.62598	1.1478	0	2.83582	1.96842	1.31882	0
LOC690483	6.2856	-0.0194489	0.648747	-0.0299791	0.976084		10.369	5.58402	5.20367	9.88284	6.31798	4.53248	3.4434	1.75808	2.83582	8.85787	6.59411	10.0479
Iglon5	43.2622	1.34479	0.268945	5.00023	5.72607e-07	4.34581e-06	23.8488	32.5735	23.4165	74.1213	66.3387	62.5482	44.7643	46.589	33.0846	31.4947	35.6082	44.7588
Vsig10l	270.882	1.25866	0.122194	10.3005	7.01162e-25	3.43273e-23	148.277	173.105	183.863	412.115	431.728	369.85	281.211	280.413	275.075	200.778	234.75	259.418
Etfb	892.551	-0.0209631	0.0794191	-0.263956	0.791814	0.872498	837.819	837.603	869.88	786.674	914	810.407	985.961	949.362	899.901	1006.84	929.769	882.387
Cldnd2	2.12303	-0.527136	1.15328	-0.457077	0.647616		2.07381	4.65335	1.73456	0	3.15899	2.71949	2.2956	1.75808	0	3.93683	1.31882	1.82689
Nkg7	1.01312	0.0325651	1.8421	0.0176782	0.985896		2.07381	0	0.867278	2.96485	0	0	2.2956	2.63712	0	0	1.31882	0
Lim2	1.2913	-1.5408	1.5761	-0.977602	0.328271		1.0369	3.72268	0.867278	0.988284	0	0.906495	1.1478	1.75808	2.83582	0	1.31882	0.913445
C1H19orf84	5.37061	-0.733693	0.755453	-0.971195	0.331451		5.18452	8.37603	13.8764	10.8711	2.10599	3.62598	4.59121	0.879038	0	5.90525	2.63764	6.39411
LOC102550061	4.08345	-0.537632	0.945417	-0.568672	0.569579		12.4429	5.58402	2.60183	7.90628	6.31798	0	0	0.879038	3.78109	4.92104	0	4.56722
Siglec10	7.02666	-0.400886	0.630677	-0.635645	0.525008		13.4798	10.2374	5.20367	6.91799	9.47696	5.43897	3.4434	6.15327	1.89055	7.87367	10.5506	3.65378
Siglec5	27.2879	-0.133188	0.329047	-0.404768	0.685648	0.801976	31.1071	24.1974	24.2838	18.7774	25.2719	28.1013	34.434	23.734	33.0846	31.4947	23.7388	29.2302
Dzf17	487.764	0.073061	0.099576	0.733721	0.463119	0.620156	498.751	471.85	451.852	478.33	504.385	512.17	420.095	543.246	539.751	469.467	456.312	506.962
LOC100912689	0.0722732	-0.904219	4.40736	-0.205161	0.837446		0	0	0.867278	0	0	0	0	0	0	0	0	0
LOC100912683	14.8313	-0.560476	0.421776	-1.32885	0.183898	0.319903	30.0702	20.4748	17.3456	15.8126	11.583	18.1299	9.18241	7.91135	4.72637	15.7473	10.5506	16.442
Vom2r38	33.7715	-0.192375	0.299052	-0.64328	0.520042	0.669457	52.8821	37.2268	32.0893	44.4728	36.8549	25.3819	11.478	11.4275	14.1791	54.1314	42.2023	42.9319
Vom2r37	9.1182	0.0897773	0.528221	0.169962	0.86504		14.5167	8.37603	7.8055	8.89456	12.636	10.8779	4.59121	7.91135	5.67164	8.85787	9.23175	10.0479
LOC100911353	57.504	-0.115629	0.239188	-0.483423	0.628795	0.759607	88.1369	74.4536	50.3021	63.2502	63.1798	68.8936	27.5472	26.3712	24.5771	85.6261	50.1152	67.5949
LOC108349760	207.865	-0.213486	0.158359	-1.34811	0.177622	0.311734	291.37	260.588	193.403	244.106	213.758	184.018	92.9719	95.8152	86.0199	335.615	228.156	268.553
LOC103691104	4.42831	0.263243	0.858726	0.30655	0.759186		1.0369	5.58402	5.20367	3.95314	2.10599	8.15846	1.1478	1.75808	5.67164	4.92104	2.63764	10.9613
LOC100912942	10.1102	-0.289628	0.523578	-0.553171	0.580146		18.6643	8.37603	9.54006	10.8711	12.636	6.34547	4.59121	4.39519	4.72637	13.7789	11.8694	15.5286
LOC108349568	1.65357	1.40505	1.59237	0.882363	0.37758		1.0369	0	0.867278	2.96485	2.10599	0	0	1.75808	0	4.92104	5.27529	0.913445
Klk1c12	0	NA	NA	NA	NA		0	0	0	0	0	0	0	0	0	0	0	0
LOC108349761	0.185443	1.01931	4.11982	0.247415	0.804587		0	0	0	0	0	0.906495	0	0	0	0	1.31882	0
LOC100911689	0	NA	NA	NA	NA		0	0	0	0	0	0	0	0	0	0	0	0
Klk1c8	0.15561	1.0193	4.40736	0.231272	0.817103		0	0	0	0.988284	0	0	0	0.879038	0	0	0	0
Klk15	0.0722732	-0.904219	4.40736	-0.205161	0.837446		0	0	0.867278	0	0	0	0	0	0	0	0	0
LOC100911976	0	NA	NA	NA	NA		0	0	0	0	0	0	0	0	0	0	0	0
LOC102546648	279.133	-0.168646	0.116319	-1.44985	0.147099	0.269086	261.3	285.716	320.026	231.259	259.037	281.92	305.315	291.841	309.105	287.389	266.402	250.284
LOC102556967	720.014	-0.232666	0.0839802	-2.77049	0.00559716	0.0176261	729.981	778.041	790.957	600.877	711.825	646.331	765.583	732.239	764.726	688.946	663.367	767.293
Zfp819	180.988	-0.113814	0.133859	-0.85025	0.395186	0.556817	204.27	192.649	169.119	156.149	175.85	189.457	168.727	183.719	163.532	185.031	195.186	188.17
Ceacam18	32.0598	0.018338	0.319594	0.0573793	0.954243	0.974013	33.1809	23.2668	26.8856	23.7188	29.4839	30.8208	43.6165	35.1615	23.6318	36.4157	47.4776	31.0571
Siglec8	31.6815	0.00382821	0.333104	0.0114926	0.99083	0.994516	37.3286	21.4054	30.3547	21.7423	33.6959	33.5403	45.9121	27.2502	28.3582	28.542	26.3764	45.6722
Ctu1	106.924	-0.109851	0.176807	-0.621302	0.534401	0.68103	113.023	106.096	127.49	118.594	94.7696	107.873	87.2329	116.033	104.925	81.6893	112.1	113.267
Klk14	2.5627	-1.24461	1.08766	-1.1443	0.252499		5.18452	4.65335	1.73456	0.988284	1.053	2.71949	0	0.879038	2.83582	4.92104	3.95646	1.82689
Klk13	5.79557	-0.633538	0.694159	-0.912671	0.361416		10.369	6.51469	6.07094	7.90628	3.15899	3.62598	2.2956	1.75808	2.83582	4.92104	11.8694	8.221
Klk12	3.15133	0.370352	1.00066	0.37011	0.711301		4.14762	2.79201	0.867278	5.92971	3.15899	0.906495	4.59121	3.51615	1.89055	0.984208	2.63764	6.39411
Klk11	2.79679	-0.450565	0.986873	-0.456558	0.647989		7.25833	5.58402	0.867278	3.95314	4.21198	1.81299	3.4434	0.879038	0.945274	1.96842	2.63764	0
Klk10	3.35911	-0.0482102	0.927378	-0.0519855	0.95854		1.0369	2.79201	6.93822	2.96485	2.10599	5.43897	0	0.879038	0.945274	7.87367	6.59411	2.74033
Klk9	1.0864	0.059165	1.79168	0.0330221	0.973657		1.0369	0	1.73456	1.97657	0	0.906495	0	3.51615	0	2.95262	0	0.913445
Klk8	1.73164	-3.01657	1.566	-1.9263	0.0540672		3.11071	3.72268	1.73456	0	0	0.906495	1.1478	0	0	2.95262	2.63764	4.56722
Klk7	3.59649	-1.06193	0.915691	-1.15971	0.246169		6.22143	5.58402	2.60183	3.95314	1.053	1.81299	0	1.75808	0.945274	4.92104	7.91293	6.39411
Klk6	83.6199	0.0410875	0.203688	0.201718	0.840137	0.904179	63.2512	92.1364	104.073	98.8284	74.7627	94.2755	90.6763	79.1135	81.2935	89.5629	63.3034	72.1621
Klk5	1.60594	0.0819611	1.22534	0.0668884	0.946671		3.11071	0.93067	4.33639	3.95314	3.15899	1.81299	0	0	0	1.96842	0	0
Klk4	3.06357	-0.338996	0.974861	-0.347738	0.728037		5.18452	2.79201	4.33639	6.91799	0	2.71949	1.1478	1.75808	1.89055	0.984208	2.63764	6.39411
LOC687880	0.0820173	0	4.40736	0	1		0	0	0	0	0	0	0	0	0	0.984208	0	0
Klk1c10	0	NA	NA	NA	NA		0	0	0	0	0	0	0	0	0	0	0	0
LOC103691108	1.00745	0.109227	1.8783	0.058152	0.953628		0	0.93067	0.867278	0.988284	1.053	0	0	0.879038	2.83582	0.984208	2.63764	0.913445
LOC102546874	1.84801	0.602988	1.34941	0.446854	0.654981		1.0369	0.93067	2.60183	3.95314	3.15899	0	0	0.879038	3.78109	4.92104	0	0.913445
Klk1c6	2.47511	-0.626622	1.08884	-0.575497	0.564955		2.07381	3.72268	1.73456	1.97657	1.053	1.81299	1.1478	1.75808	1.89055	4.92104	3.95646	3.65378
Klk1c2	1.9127	-0.962073	1.14324	-0.841533	0.400049		6.22143	1.86134	3.46911	1.97657	2.10599	1.81299	2.2956	0	1.89055	0	1.31882	0
LOC103690048	0	NA	NA	NA	NA		0	0	0	0	0	0	0	0	0	0	0	0
Klk5l	0	NA	NA	NA	NA		0	0	0	0	0	0	0	0	0	0	0	0
Klk1c9	1.94412	-2.99848	1.52922	-1.96079	0.0499033		2.07381	3.72268	2.60183	0.988284	0	0	2.2956	0.879038	0.945274	3.93683	1.31882	4.56722
Klk1	1.36924	0.802909	1.54519	0.519618	0.60333		1.0369	0	1.73456	3.95314	0	0.906495	0	0	0.945274	1.96842	1.31882	4.56722
LOC108349762	2.15713	1.1691	1.16801	1.00093	0.31686		3.11071	0.93067	0.867278	2.96485	4.21198	3.62598	3.4434	1.75808	0	0	1.31882	3.65378
Klk1c3	0	NA	NA	NA	NA		0	0	0	0	0	0	0	0	0	0	0	0
LOC108348116	0	NA	NA	NA	NA		0	0	0	0	0	0	0	0	0	0	0	0
LOC108349569	0.963361	2.27498	1.87046	1.21627	0.223883		0	0	0.867278	0.988284	2.10599	1.81299	1.1478	0	0	0.984208	0	3.65378
LOC103691133	1.79273	0.915646	1.28232	0.714056	0.475193		0	0.93067	2.60183	1.97657	3.15899	1.81299	1.1478	0.879038	2.83582	3.93683	1.31882	0.913445
LOC102553035	0.541747	-1.36302	2.35727	-0.578217	0.563118		0	0.93067	1.73456	0.988284	0	0	0	0.879038	0	1.96842	0	0
Klk1b3	1.53635	1.32845	1.45974	0.910058	0.362792		0	1.86134	0.867278	4.94142	2.10599	0	0	1.75808	0.945274	0.984208	1.31882	3.65378
LOC102552731	2.75496	-0.271031	1.04009	-0.260585	0.794413		1.0369	3.72268	3.46911	3.95314	2.10599	0.906495	0	1.75808	2.83582	3.93683	6.59411	2.74033
LOC102552485	5.46052	-0.0403956	0.736025	-0.0548835	0.956231		5.18452	5.58402	3.46911	6.91799	4.21198	2.71949	9.18241	5.27423	5.67164	7.87367	3.95646	5.48067
Fv1	873.977	-0.275143	0.0710043	-3.87501	0.000106619	0.000522718	1027.57	983.719	998.237	815.335	797.118	872.048	758.697	798.167	792.139	911.377	878.335	854.984
Acpt	28.8741	0.43533	0.33939	1.28268	0.199603	0.340441	27.9964	27.9201	22.5492	27.672	51.5968	27.1949	32.1384	26.3712	26.4677	20.6684	18.4635	37.4512
LOC103691109	2.35812	0.716092	1.07592	0.665562	0.505691		1.0369	2.79201	2.60183	0.988284	4.21198	5.43897	1.1478	0	1.89055	0.984208	2.63764	4.56722
LOC102552286	1.60856	0.846625	1.38851	0.609734	0.542038		3.11071	0.93067	0	3.95314	3.15899	0	2.2956	2.63712	0	0.984208	1.31882	0.913445
Gpr32	1.53335	-0.998925	1.4548	-0.686639	0.49231		4.14762	0.93067	0.867278	1.97657	0	0.906495	0	0	1.89055	0.984208	3.95646	2.74033
Clec11a	95.4317	0.416791	0.187246	2.2259	0.0260212	0.0655844	73.6202	80.0377	80.6568	90.9222	101.088	120.564	96.4153	106.364	123.831	73.8156	102.868	94.9982
Shank1	701.095	1.3424	0.092749	14.4735	1.78244e-47	4.34033e-45	370.175	471.85	421.497	1062.41	1135.13	1012.55	707.046	769.159	686.269	540.33	623.803	612.921
RGD1309036	59.2538	0.221188	0.222155	0.995647	0.319422	0.481112	49.7714	49.3255	58.1076	65.2268	66.3387	52.5767	64.2769	69.444	65.2239	62.9893	47.4776	60.2873
Syt3	419.283	0.176427	0.0959494	1.83875	0.0659524	0.142074	372.249	442.068	409.355	456.587	457	470.471	399.435	403.479	420.647	363.173	428.617	408.31
LOC108349570	64.1626	0.0987238	0.215319	0.4585	0.646594	0.77267	59.1036	66.0776	65.9131	57.3205	67.3917	79.7716	58.5379	67.686	81.2935	61.0209	50.1152	55.7201
Lrrc4b	2812.16	0.249576	0.080829	3.08771	0.00201708	0.00726567	2572.56	2683.12	2538.52	3190.18	2935.75	3139.19	3023.31	2384.83	2369.8	2767.59	3144.07	2997.01
Aspdh	12.9674	0.722754	0.467567	1.54578	0.122158		10.369	16.7521	6.07094	13.836	17.9009	22.6624	11.478	13.1856	9.45274	12.7947	9.23175	11.8748
Josd2	135.02	-0.173047	0.152721	-1.13309	0.257176	0.410812	163.831	161.006	144.835	147.254	133.73	135.068	141.18	135.372	111.542	98.4208	117.375	130.623
LOC100909904	13.7681	0.371323	0.46325	0.801562	0.422806		10.369	13.9601	12.1419	14.8243	20.0069	12.6909	16.0692	14.9437	9.45274	20.6684	11.8694	8.221
Emc10	406.994	0.277773	0.100034	2.7768	0.0054897	0.0173097	407.504	423.455	385.071	477.341	484.378	511.263	398.287	387.656	359.204	303.136	354.763	391.868
Fam71e1	108.206	-0.130608	0.181851	-0.718212	0.472626	0.628722	109.912	97.7204	129.224	98.8284	81.0807	126.909	122.815	96.6942	107.761	115.152	105.506	106.873
Mybpc2	37.924	0.779061	0.303801	2.56438	0.010336	0.0298951	33.1809	31.6428	19.9474	68.1916	43.1728	33.5403	42.4686	34.2825	42.5373	36.4157	39.5646	30.1437
Spib	7.19304	0.112303	0.646779	0.173635	0.862153		5.18452	13.9601	2.60183	7.90628	7.37097	8.15846	4.59121	7.03231	8.50746	9.84208	6.59411	4.56722
Pold1	39.21	0.701536	0.274547	2.55525	0.0106111	0.0305434	29.0333	29.7815	30.3547	35.5782	58.9678	50.7637	41.3208	37.7987	40.6468	36.4157	36.927	42.9319
Nr1h2	252.864	-0.0559541	0.121776	-0.459485	0.645886	0.772239	247.82	272.686	283.6	222.364	262.196	289.172	273.177	259.316	268.458	193.889	224.2	237.496
Napsa	10.2918	0.144268	0.556472	0.259254	0.795439		13.4798	14.8907	6.07094	9.88284	10.53	17.2234	5.73901	14.0646	8.50746	13.7789	6.59411	2.74033
Kcnc3	80.8032	1.5685	0.200117	7.83791	4.58108e-15	9.25805e-14	46.6607	40.0188	46.833	119.582	153.737	123.283	75.7549	70.3231	80.3483	71.8472	67.2599	73.989
Myh14	878.929	0.653274	0.0877717	7.44287	9.8521e-14	1.73837e-12	614.884	668.221	658.264	973.46	1100.38	982.641	1042.2	838.603	910.299	854.293	942.957	960.944
Izumo2	0	NA	NA	NA	NA		0	0	0	0	0	0	0	0	0	0	0	0
Zfp473	45.2291	-0.105152	0.256861	-0.409372	0.682267	0.799851	37.3286	56.7709	52.9039	47.4377	47.3848	42.6053	30.9906	48.3471	40.6468	38.3841	48.7964	51.1529
Vrk3	327.134	0.173535	0.109475	1.58516	0.11293	0.217669	290.333	335.041	314.822	342.935	343.277	374.382	366.149	310.301	309.105	286.405	346.85	306.004
Atf5	368.396	0.524284	0.102289	5.12551	2.9673e-07	2.35058e-06	308.998	332.249	339.973	443.74	526.498	444.183	334.01	349.857	366.766	312.978	312.561	348.936
Nup62	627.73	-0.0891972	0.106894	-0.834447	0.404029	0.565016	718.575	630.995	570.669	620.643	586.519	595.567	694.42	525.665	505.721	655.483	706.888	721.621
Il4i1	42.4148	0.63077	0.278387	2.2658	0.0234633	0.060111	25.9226	34.4348	46.833	54.3556	54.7558	58.0157	26.3994	50.1052	43.4826	32.4789	35.6082	46.5857
Tbc1d17	380.101	0.222834	0.110628	2.01426	0.0439818	0.101771	323.514	388.09	398.081	479.318	380.132	436.931	426.982	372.712	352.587	332.662	346.85	323.359
Akt1s1	306.747	0.668942	0.12928	5.17438	2.28673e-07	1.84767e-06	166.942	207.54	266.254	337.005	366.443	320.899	337.454	372.712	395.124	298.215	307.285	305.09
Pnkp	181.383	-0.220474	0.133617	-1.65004	0.0989339	0.19613	198.049	214.985	203.81	173.938	167.426	187.644	171.022	198.663	159.751	179.126	147.708	174.468
Ptov1	724.825	-0.0403658	0.0921315	-0.438133	0.66129	0.783557	731.018	769.664	869.012	784.698	720.249	800.435	645.064	821.901	760	591.509	622.484	581.864
Med25	191.726	1.30771	0.144434	9.05397	1.3786e-19	4.24823e-18	102.654	120.987	122.286	284.626	277.991	295.517	193.978	221.518	256.169	153.536	113.419	158.026
Fuz	230.407	-0.374445	0.121108	-3.09184	0.00198922	0.0071787	264.411	269.894	280.998	204.575	188.486	234.782	224.969	232.945	221.194	205.699	238.707	198.217
Ap2a1	831.908	0.803341	0.10002	8.03181	9.6042e-16	2.08651e-14	503.936	644.955	700.76	1027.82	1025.62	1179.35	879.216	909.805	819.552	701.74	789.974	800.177
Tsks	15.7429	-0.544186	0.437866	-1.24281	0.213937	0.358072	10.369	15.8214	26.0183	10.8711	12.636	12.6909	13.7736	13.1856	14.1791	22.6368	18.4635	18.2689
Cpt1c	411.935	0.348371	0.0937428	3.71625	0.000202203	0.000931184	384.692	356.447	372.062	509.955	460.159	446.902	401.73	407.874	410.249	377.936	399.603	415.617
Prmt1	972.45	0.0932518	0.0823492	1.1324	0.257468	0.411109	902.107	945.561	1023.39	958.636	1027.72	1077.82	918.241	1097.04	958.508	922.203	871.741	966.424
Bcl2l12	19.009	0.125477	0.376732	0.333067	0.739083	0.838713	22.8119	24.1974	16.4783	23.7188	28.4309	17.2234	18.3648	11.4275	16.0697	20.6684	13.1882	15.5286
Irf3	449.652	-0.259312	0.0994382	-2.60777	0.00911342	0.0268142	500.825	451.375	446.648	401.243	347.489	416.988	480.929	471.165	452.786	429.115	486.645	510.616
Scaf1	561.937	1.27477	0.104095	12.2462	1.76146e-34	1.6198e-32	299.665	346.209	370.328	798.534	866.616	799.529	610.63	593.351	624.826	400.573	484.007	548.98
Rras	30.5752	0.49682	0.303243	1.63835	0.101348	0.200094	29.0333	34.4348	20.8147	43.4845	37.9079	37.1663	27.5472	27.2502	29.3035	29.5262	18.4635	31.9706
Prr12	143.74	0.68002	0.146706	4.63525	3.56506e-06	2.33286e-05	120.281	119.126	117.083	190.739	182.168	197.616	144.623	121.307	129.502	150.584	135.839	116.007
Prrg2	27.4897	0.465967	0.317519	1.46752	0.142234	0.261867	16.5905	26.9894	29.4874	36.5665	31.5899	33.5403	32.1384	25.4921	24.5771	24.6052	26.3764	21.9227
Nosip	445.106	-0.463264	0.100453	-4.61173	3.99328e-06	2.58774e-05	534.006	515.591	455.321	347.876	349.595	391.606	493.555	435.124	409.304	462.578	494.558	452.155
Rcn3	423.498	0.534511	0.191343	2.79348	0.00521449	0.0165621	374.323	344.348	368.593	510.943	559.141	504.918	453.382	452.705	312.886	320.852	369.27	510.616
Fcgrt	447.516	-0.342679	0.113978	-3.00653	0.00264249	0.00917323	552.67	492.325	444.914	423.974	367.496	381.634	564.718	440.398	405.522	427.146	439.168	430.232
Mir150	0.149829	-1.73992	4.37317	-0.397864	0.690731		0	0.93067	0.867278	0	0	0	0	0	0	0	0	0
Rps11	4332.68	-0.382805	0.0667284	-5.73676	9.65076e-09	9.50312e-08	4861.01	5059.12	5184.59	3490.62	4074.04	4021.21	3644.27	4015.45	4158.26	4502.75	4614.56	4366.26
Rpl13a	8298.06	-0.469043	0.0597421	-7.85112	4.12332e-15	8.36211e-14	9456.57	9249.93	9547.86	6495.99	6872.9	7042.56	9097.47	9483.95	9674.88	8043.93	7715.11	6895.59
Flt3lg	51.2693	0.311037	0.243359	1.2781	0.201213	0.342248	41.4762	45.6029	46.833	67.2033	48.4378	50.7637	68.8681	52.7423	45.3731	46.2578	51.434	50.2395
Aldh16a1	187.553	-0.252624	0.141315	-1.78766	0.0738307	0.15548	220.861	233.598	199.474	185.797	163.214	198.522	207.752	174.05	158.806	196.842	146.389	165.333
Pih1d1	154.897	-0.21606	0.148653	-1.45345	0.146098	0.267535	161.757	173.105	156.977	143.301	133.73	145.946	177.909	133.614	147.463	139.758	166.172	179.035
LOC108349571	5.61093	-0.213858	0.766105	-0.279149	0.78013		5.18452	3.72268	6.07094	5.92971	6.31798	0.906495	8.03461	10.5485	3.78109	6.88946	2.63764	7.30756
Slc17a7	14.7876	0.923056	0.454054	2.03292	0.0420603	0.098043	18.6643	8.37603	7.8055	26.6837	13.6889	24.4754	9.18241	14.9437	15.1244	14.7631	11.8694	11.8748
Gfy	6.81886	0.623367	0.669763	0.930729	0.351994		7.25833	4.65335	3.46911	6.91799	7.37097	9.06495	2.2956	6.15327	12.2886	8.85787	5.27529	8.221
Pth2	1.51767	3.73277	1.65501	2.25544	0.0241058		0	0	0	1.97657	3.15899	1.81299	3.4434	0.879038	0	1.96842	1.31882	3.65378
Ccdc155	20.8416	-0.414063	0.384286	-1.07748	0.281264	0.438536	29.0333	23.2668	26.8856	22.7305	13.6889	22.6624	27.5472	13.1856	13.2338	18.7	26.3764	12.7882
Dkkl1	2.22438	-0.244019	1.24482	-0.196027	0.844589		6.22143	0	0.867278	3.95314	0	1.81299	1.1478	0.879038	0	1.96842	5.27529	4.56722
Tead2	15.8729	-0.0777407	0.426828	-0.182136	0.855476	0.913844	21.775	16.7521	15.611	13.836	21.0599	16.3169	5.73901	18.4598	19.8507	13.7789	14.507	12.7882
Cd37	13.2196	0.303464	0.507554	0.597895	0.54991		9.33214	13.9601	12.1419	14.8243	12.636	16.3169	4.59121	13.1856	17.0149	16.7315	22.42	5.48067
Slc6a16	8.12205	-0.423732	0.608233	-0.69666	0.486016		10.369	12.0987	5.20367	9.88284	4.21198	6.34547	6.88681	3.51615	4.72637	8.85787	17.1447	8.221
RGD1562492	17.455	-0.668846	0.451745	-1.48058	0.138718	0.256699	23.8488	18.6134	15.611	3.95314	18.9539	13.5974	21.8082	26.3712	15.1244	18.7	11.8694	21.0092
LOC108349572	1.98655	-0.48998	1.21234	-0.404162	0.686094		6.22143	0	3.46911	3.95314	1.053	1.81299	4.59121	0.879038	0.945274	0	0	0.913445
Trpm4	37.1047	0.330954	0.295747	1.11905	0.263121	0.41806	45.6238	31.6428	31.222	34.59	58.9678	42.6053	43.6165	27.2502	34.0299	25.5894	29.0141	41.105
Hrc	8.05571	0.251874	0.630639	0.399395	0.689602		6.22143	6.51469	6.93822	14.8243	3.15899	5.43897	12.6258	8.79038	5.67164	9.84208	6.59411	10.0479
Ppfia3	1520.16	0.332458	0.0688488	4.82881	1.3735e-06	9.74741e-06	1220.44	1260.13	1338.21	1543.7	1631.09	1636.22	1779.09	1588.42	1665.57	1430.05	1575.99	1572.95
Lin7b	286.493	-0.188374	0.150474	-1.25187	0.210617	0.353708	363.954	344.348	274.06	330.087	214.811	314.554	277.768	275.139	226.866	254.91	325.749	235.669
Snrnp70	3179.95	0.810587	0.0788607	10.2787	8.78865e-25	4.27862e-23	2454.35	2569.58	2305.22	3986.74	4781.65	4087.39	3204.66	2812.92	3017.31	2694.76	3142.75	3102.06
Kcna7	3.31298	-2.16083	1.14492	-1.88731	0.0591184		2.07381	5.58402	5.20367	0.988284	0	1.81299	3.4434	1.75808	4.72637	7.87367	2.63764	3.65378
Ntf4	3.89029	-0.444831	0.857134	-0.518974	0.603779		5.18452	3.72268	4.33639	2.96485	2.10599	4.53248	3.4434	1.75808	3.78109	1.96842	9.23175	3.65378
Lhb	65.9737	0.474801	0.21642	2.19389	0.0282434	0.0703858	52.8821	61.4243	56.3731	83.0159	61.0738	92.4625	66.5725	58.0165	66.1692	75.784	56.7093	61.2008
Ruvbl2	876.217	-0.39404	0.0825086	-4.77574	1.79045e-06	1.23927e-05	1026.54	1005.12	1034.66	771.85	788.694	773.24	852.816	807.836	740.149	793.272	987.797	932.627
Gys1	395.108	0.0746297	0.0986176	0.756758	0.449195	0.607265	357.732	430.9	397.213	412.115	402.244	435.118	445.347	401.721	393.234	339.552	365.314	360.811
Ftl1	420.345	-0.0251285	0.115475	-0.21761	0.827733	0.896548	370.175	397.396	517.765	442.751	376.973	445.089	428.13	477.318	424.428	398.604	362.676	402.829
Bax	105.006	0.155465	0.179466	0.866264	0.386345	0.54881	85.0262	103.304	89.3296	117.606	85.2927	106.06	103.302	118.67	132.338	94.484	118.694	105.96
Dhdh	346.714	-0.0134242	0.105653	-0.127059	0.898893	0.941641	375.359	354.585	326.964	320.204	358.019	367.131	394.844	352.494	331.791	305.105	341.575	332.494
Tulp2	35.9153	-0.106655	0.297646	-0.358328	0.720098	0.825493	31.1071	36.2961	26.8856	25.6954	35.8019	26.2884	32.1384	41.3148	38.7562	35.4315	50.1152	51.1529
Nucb1	5662.65	-0.128209	0.0650697	-1.97033	0.0488008	0.110754	5618.99	5876.25	6400.51	5207.27	5827.28	5344.69	5303.99	5724.3	5627.21	5329.49	5743.47	5948.35
Ppp1r15a	443.732	0.13968	0.104469	1.33705	0.181207	0.316507	409.577	410.426	453.586	437.81	463.318	502.198	428.13	530.06	503.831	355.299	393.009	437.54
Plekha4	18.3631	-0.272558	0.393537	-0.692585	0.48857	0.642652	19.7012	25.1281	15.611	21.7423	13.6889	14.5039	14.9214	21.976	16.0697	16.7315	21.1011	19.1823
Hsd17b14	13.0139	0.213223	0.465681	0.457874	0.647043		9.33214	14.8907	14.7437	11.8594	22.1129	11.7844	10.3302	13.1856	9.45274	15.7473	14.507	8.221
LOC102556190	13.9003	0.520897	0.470499	1.10711	0.268244		10.369	13.9601	8.67278	12.8477	21.0599	13.5974	9.18241	23.734	17.0149	11.8105	14.507	10.0479
Bcat2	94.4407	0.479756	0.186548	2.57176	0.0101184	0.0293342	69.4726	73.523	99.737	117.606	104.247	117.844	92.9719	108.122	111.542	69.8788	75.1728	93.1713
Fgf21	1.86564	-0.235914	1.379	-0.171076	0.864164		0	2.79201	1.73456	0	2.10599	1.81299	2.2956	3.51615	1.89055	4.92104	1.31882	0
Fut1	13.3455	-0.164765	0.467157	-0.352697	0.724315		10.369	15.8214	13.0092	11.8594	9.47696	13.5974	18.3648	10.5485	14.1791	9.84208	18.4635	14.6151
Izumo1	14.4035	-0.346137	0.448599	-0.771596	0.440354	0.598504	12.4429	22.3361	12.1419	12.8477	8.42397	15.4104	14.9214	13.1856	16.0697	12.7947	15.8259	16.442
LOC103691112	1.50233	0.576107	1.46658	0.392824	0.694449		4.14762	0	0	0.988284	3.15899	1.81299	0	1.75808	1.89055	2.95262	1.31882	0
Rasip1	136.748	0.385891	0.16204	2.38146	0.0172442	0.0463435	110.949	120.987	123.153	144.29	126.36	192.177	146.919	166.138	149.353	117.121	114.737	128.796
Mamstr	20.965	0.301719	0.3582	0.842319	0.399609	0.561003	21.775	18.6134	19.9474	29.6485	20.0069	24.4754	18.3648	13.1856	20.796	18.7	25.0576	21.0092
Fut2	19.8664	0.884071	0.39061	2.26331	0.0236168	0.0604328	8.29524	22.3361	13.0092	28.6602	24.2189	28.1013	22.956	14.9437	17.0149	22.6368	19.7823	16.442
Sec1	8.1982	-0.295402	0.59551	-0.496049	0.61986		12.4429	6.51469	7.8055	5.92971	9.47696	6.34547	4.59121	5.27423	6.61692	9.84208	17.1447	6.39411
Ntn5	6.44012	0.613511	0.681648	0.90004	0.368099		3.11071	5.58402	5.20367	9.88284	4.21198	7.25196	8.03461	2.63712	6.61692	6.88946	10.5506	7.30756
Car11	505.184	-0.0603871	0.109087	-0.55357	0.579873	0.720694	542.301	531.413	492.614	493.154	484.378	523.048	541.762	430.729	409.304	457.657	601.383	554.461
Dbp	486.633	0.137842	0.11922	1.15619	0.247602	0.399158	385.729	426.247	568.934	517.861	441.205	562.027	499.294	539.73	542.587	428.131	451.037	476.818
Sphk2	332.256	0.10973	0.0985118	1.11388	0.26533	0.420598	350.474	345.279	338.238	366.654	378.026	370.756	332.862	328.76	296.816	302.152	299.372	277.687
Rpl18	1696.44	-0.298276	0.0732765	-4.07055	4.6902e-05	0.000245751	1921.38	1832.49	2064.12	1614.86	1448.92	1666.14	1542.64	1687.75	1634.38	1773.54	1570.72	1600.35
Fam83e	8.12376	-0.130243	0.613231	-0.212387	0.831805		9.33214	5.58402	9.54006	1.97657	8.42397	11.7844	8.03461	9.66942	5.67164	10.8263	6.59411	10.0479
Spaca4	0.639717	1.01516	2.33996	0.433838	0.664406		0	0.93067	0	0	2.10599	0	0	1.75808	0	1.96842	0	0.913445
Sult2b1	82.7224	0.112505	0.187662	0.599509	0.548834	0.693928	88.1369	79.107	72.8513	77.0862	85.2927	96.0885	78.0505	83.5087	72.7861	78.7367	89.6799	91.3445
Lmtk3	255.045	1.43809	0.144786	9.93256	3.00454e-23	1.26745e-21	127.539	167.521	176.925	424.962	461.212	397.951	182.5	226.792	278.856	182.079	203.099	231.101
Cyth2	688.199	0.012583	0.0837968	0.150161	0.880638	0.930538	675.025	662.637	725.044	660.174	684.447	736.074	649.656	742.788	753.383	684.025	623.803	661.334
Kcnj14	189.401	0.0111036	0.140415	0.0790771	0.936971	0.964611	181.458	182.411	177.792	198.645	166.373	180.393	205.456	220.639	209.851	215.542	142.433	191.823
Grwd1	207.377	0.0047304	0.126959	0.0372591	0.970278	0.983291	190.79	221.5	235.9	228.294	199.016	223.904	207.752	210.969	221.194	194.873	189.91	164.42
Grin2d	217.582	0.489351	0.133211	3.67351	0.000239246	0.00108171	173.163	183.342	168.252	217.423	266.408	252.912	258.255	204.816	221.194	193.889	246.62	224.707
Kdelr1	1064.51	-0.0175338	0.0806368	-0.217441	0.827864	0.896634	1115.71	1142.86	1090.17	1016.94	1140.39	1150.34	1106.48	989.797	892.338	993.066	1044.51	1091.57
Syngr4	6.3389	0.446342	0.665958	0.670225	0.502714		4.14762	10.2374	5.20367	10.8711	11.583	4.53248	2.2956	7.91135	3.78109	3.93683	7.91293	3.65378
Tmem143	114.597	0.0966807	0.166374	0.581104	0.56117	0.704249	118.207	119.126	104.941	106.735	124.254	134.161	127.406	107.243	91.6915	106.294	120.013	115.094
Emp3	12.4115	0.241632	0.484751	0.498466	0.618156		9.33214	13.0294	14.7437	24.7071	9.47696	9.97145	9.18241	10.5485	12.2886	11.8105	9.23175	14.6151
Ccdc114	139.348	0.167902	0.161864	1.0373	0.299594	0.45949	110.949	150.769	156.11	162.079	146.366	162.263	105.598	146.799	155.025	128.931	123.969	123.315
Abcc6	60.7837	-0.101667	0.229555	-0.442885	0.657849	0.78081	69.4726	77.2456	48.5676	46.4494	72.6567	62.5482	49.3555	50.9842	49.1542	67.9104	61.9846	73.0756
Nomo1	1669.4	0.185267	0.0724555	2.55698	0.0105585	0.0304222	1459.96	1590.52	1594.06	1719.61	1749.03	1813.9	1656.28	1910.15	1830.05	1441.86	1595.77	1671.6
LOC103691113	1.46281	-0.18325	1.30324	-0.140611	0.888177		4.14762	0	2.60183	1.97657	2.10599	1.81299	1.1478	0.879038	0	1.96842	0	0.913445
Ncr3lg1	2.75762	-1.23336	1.15421	-1.06858	0.28526		1.0369	5.58402	2.60183	2.96485	1.053	0	3.4434	0.879038	1.89055	1.96842	5.27529	6.39411
Kcnj11	160.035	0.232307	0.13865	1.6755	0.0938372	0.187912	157.61	161.937	132.694	174.926	173.744	181.299	157.249	163.501	167.313	136.805	163.534	149.805
Abcc8	176.434	0.562808	0.137178	4.10274	4.08281e-05	0.000216273	135.835	144.254	143.101	194.692	228.5	203.055	189.387	192.509	179.602	149.6	164.853	191.823
Ush1c	14.969	0.416098	0.438987	0.947859	0.343201	0.50674	17.6274	13.0294	13.0092	22.7305	20.0069	15.4104	21.8082	7.91135	11.3433	15.7473	11.8694	9.13445
Otog	17.8009	0.259358	0.407281	0.636805	0.524252	0.672833	17.6274	18.6134	13.8764	23.7188	18.9539	17.2234	19.5126	10.5485	11.3433	26.5736	11.8694	23.7496
LOC103691114	0.603439	-1.78893	2.49258	-0.717703	0.472941		0	1.86134	0	0	0	0	0	1.75808	0	0.984208	2.63764	0
Myod1	2.94374	-0.110739	1.0235	-0.108196	0.91384		5.18452	2.79201	2.60183	1.97657	3.15899	4.53248	0	0	0.945274	8.85787	5.27529	0
Kcnc1	275.969	1.22965	0.128118	9.59783	8.16446e-22	3.10499e-20	169.015	181.481	187.332	410.138	479.113	375.289	231.856	291.841	308.159	213.573	216.287	247.543
Sergef	2016.36	-0.424807	0.0766356	-5.54321	2.9698e-08	2.73358e-07	2569.45	2456.04	2243.65	1745.31	1710.07	1955.31	2219.85	2016.51	1847.06	1866.06	1735.57	1831.46
Tph1	27.2453	-0.136008	0.320439	-0.424441	0.671244	0.791602	38.3655	32.5735	23.4165	32.6134	28.4309	24.4754	19.5126	24.6131	23.6318	27.5578	19.7823	31.9706
LOC691143	98.758	0.945385	0.177733	5.31913	1.04263e-07	8.86541e-07	72.5833	76.315	67.6477	158.126	133.73	125.096	92.9719	104.606	102.09	92.5156	69.8975	89.5176
Saal1	5.93141	-0.0266577	0.739937	-0.036027	0.971261		6.22143	11.168	2.60183	7.90628	5.26498	6.34547	0	1.75808	4.72637	15.7473	3.95646	5.48067
LOC108349573	0.341293	0	2.9058	0	1		0	0	0	0	0	0	0	0.879038	0	0.984208	1.31882	0.913445
Saa4	3.84917	-0.817457	0.962942	-0.848915	0.395928		10.369	3.72268	1.73456	4.94142	2.10599	1.81299	9.18241	1.75808	0	2.95262	3.95646	3.65378
Hps5	267.387	0.1811	0.113032	1.6022	0.109111	0.21186	257.152	243.836	244.572	278.696	271.673	293.704	321.384	257.558	285.473	247.036	254.533	253.024
Gtf2h1	1399.76	-0.340878	0.0653554	-5.21576	1.83069e-07	1.50437e-06	1433	1451.85	1556.76	1175.07	1115.12	1216.52	1487.55	1483.82	1500.15	1512.73	1465.21	1399.4
LOC102552634	7.53591	-0.123008	0.645839	-0.190462	0.848947		12.4429	10.2374	3.46911	11.8594	8.42397	3.62598	1.1478	7.91135	5.67164	10.8263	6.59411	8.221
Ldha	4012.79	-0.193781	0.0518346	-3.73845	0.000185156	0.000862042	4278.27	4424.41	4407.51	3757.46	3713.92	3989.48	4011.57	4106.87	3850.1	3905.34	3883.93	3824.59
Ldhc	11.589	0.165882	0.480914	0.344931	0.730146		15.5536	8.37603	13.8764	18.7774	13.6889	9.97145	9.18241	4.39519	6.61692	10.8263	13.1882	14.6151
Tsg101	2025.55	-0.0927617	0.0637477	-1.45514	0.145631	0.266849	1977.38	1973.02	2123.96	2045.75	1849.06	1803.93	2072.93	1956.74	2038.01	2208.56	2144.4	2112.8
Uevld	108.423	0.0625178	0.165861	0.376929	0.706226	0.816593	105.764	112.611	109.277	112.664	111.618	117.844	114.78	111.638	123.831	89.5629	79.1293	112.354
LOC100911574	9.21061	-0.866246	0.597508	-1.44976	0.147124		17.6274	6.51469	8.67278	4.94142	9.47696	3.62598	10.3302	9.66942	7.56219	11.8105	6.59411	13.7017
Vom1r70	2.12404	0.477748	1.08892	0.438736	0.660853		4.14762	1.86134	1.73456	3.95314	2.10599	4.53248	0	0	0	4.92104	1.31882	0.913445
LOC100365259	238.764	0.0225859	0.118887	0.189977	0.849327	0.909787	213.602	219.638	257.582	222.364	246.401	234.782	242.186	250.526	267.512	243.099	240.026	227.448
LOC108349285	4.46064	-0.540331	0.862843	-0.626221	0.53117		6.22143	5.58402	4.33639	1.97657	8.42397	0.906495	4.59121	0.879038	6.61692	6.88946	5.27529	1.82689
Tmem86a	60.4541	0.0985596	0.215894	0.456518	0.648018	0.773792	51.8452	62.3549	74.5859	61.2736	65.2857	76.1456	61.9813	65.9279	57.6617	51.1788	48.7964	48.4126
Igsf22	11.0761	0.227662	0.49941	0.455862	0.648489		9.33214	13.0294	13.0092	19.7657	15.7949	6.34547	5.73901	5.27423	4.72637	15.7473	13.1882	10.9613
Ptpn5	758.611	0.727022	0.0892737	8.14374	3.83252e-16	8.60584e-15	509.12	608.658	585.413	995.202	920.318	907.402	836.747	885.192	900.846	603.32	618.527	732.583
Mrgprx3	8.26749	0.00665477	0.580841	0.0114571	0.990859		8.29524	8.37603	6.93822	10.8711	8.42397	4.53248	3.4434	7.03231	5.67164	12.7947	11.8694	10.9613
LOC108349574	3.24849	0.706443	0.917326	0.770111	0.441234		4.14762	4.65335	0.867278	1.97657	6.31798	7.25196	0	1.75808	2.83582	1.96842	2.63764	4.56722
Mrgprx1	7.61797	-0.105494	0.599049	-0.176102	0.860214		10.369	11.168	7.8055	7.90628	7.37097	11.7844	2.2956	5.27423	1.89055	13.7789	2.63764	9.13445
Mrgprb4	2.20993	-2.52486	1.36339	-1.85189	0.064041		5.18452	2.79201	3.46911	0.988284	1.053	0	0	0	1.89055	3.93683	2.63764	4.56722
Mrgprb5	2.66225	-0.599227	1.01045	-0.593032	0.55316		2.07381	2.79201	6.93822	2.96485	3.15899	1.81299	0	3.51615	2.83582	0.984208	3.95646	0.913445
LOC100360209	5.06284	-0.29671	0.856914	-0.346254	0.729151		13.4798	6.51469	0	5.92971	8.42397	1.81299	5.73901	2.63712	1.89055	5.90525	6.59411	1.82689
LOC100361204	0.246071	-1.91749	3.68687	-0.520086	0.603004		2.07381	0	0	0	0	0	0	0.879038	0	0	0	0
Mrgprb13	0	NA	NA	NA	NA		0	0	0	0	0	0	0	0	0	0	0	0
LOC100912474	0	NA	NA	NA	NA		0	0	0	0	0	0	0	0	0	0	0	0
Mrgprx2	5.08576	-0.122926	0.769651	-0.159716	0.873105		8.29524	4.65335	4.33639	4.94142	6.31798	4.53248	1.1478	1.75808	7.56219	8.85787	1.31882	7.30756
Mrgprx2l	3.17772	-0.245998	1.02117	-0.240898	0.809634		10.369	0.93067	2.60183	4.94142	1.053	5.43897	0	0.879038	3.78109	5.90525	1.31882	0.913445
Mrgprb3	8.97695	-0.118199	0.583715	-0.202495	0.83953		12.4429	8.37603	6.07094	10.8711	7.37097	6.34547	6.88681	3.51615	10.398	8.85787	9.23175	17.3554
RGD1560730	11.3013	0.0212146	0.514152	0.0412612	0.967088		9.33214	15.8214	13.0092	11.8594	10.53	16.3169	17.217	8.79038	9.45274	14.7631	3.95646	4.56722
Mrgprb2	19.6862	-0.841339	0.391402	-2.14955	0.0315907	0.0774615	27.9964	29.7815	28.6202	20.754	16.8479	10.8779	21.8082	11.4275	9.45274	25.5894	18.4635	14.6151
Zdhhc13	527.736	-0.153262	0.0955989	-1.60318	0.108895	0.211533	521.563	538.858	610.564	469.435	500.173	533.926	516.511	494.02	520.846	499.978	522.253	604.7
Csrp3	6.59536	-0.866682	0.729566	-1.18794	0.234856		4.14762	11.168	7.8055	0	7.37097	5.43897	10.3302	4.39519	8.50746	6.88946	3.95646	9.13445
E2f8	12.4877	0.0655116	0.510699	0.128278	0.897929		9.33214	15.8214	9.54006	20.754	8.42397	7.25196	12.6258	4.39519	8.50746	18.7	17.1447	17.3554
LOC102546649	11.2968	-0.0365861	0.477906	-0.0765551	0.938977		10.369	20.4748	12.1419	14.8243	12.636	14.5039	9.18241	8.79038	3.78109	11.8105	7.91293	9.13445
Nav2	367.081	0.922371	0.101781	9.0623	1.27726e-19	3.94295e-18	232.267	272.686	269.723	457.576	519.127	494.946	351.227	363.043	335.572	378.92	350.807	379.079
Dbx1	1.00398	-0.991822	1.81739	-0.545739	0.585245		1.0369	1.86134	0.867278	0	0	1.81299	0	0.879038	0	2.95262	2.63764	0
LOC102546796	2.26538	-1.75354	1.29882	-1.3501	0.176984		3.11071	0.93067	6.07094	0	3.15899	0	0	2.63712	1.89055	4.92104	2.63764	1.82689
Htatip2	65.3114	-0.0190514	0.212649	-0.0895905	0.928613	0.959284	66.3619	61.4243	81.5241	73.1331	72.6567	61.6417	72.3115	74.7183	55.7711	55.1157	60.6658	48.4126
Prmt3	620.575	-0.246771	0.0877538	-2.81208	0.00492223	0.0157577	685.394	568.64	628.776	509.955	514.915	559.307	738.036	708.505	682.488	587.572	621.165	642.152
Slc6a5	38.5797	0.15428	0.299147	0.515734	0.60604	0.74223	63.2512	40.9495	26.8856	60.2854	48.4378	36.2598	28.695	29.0083	21.7413	36.4157	40.8835	30.1437
Nell1	2380.4	-0.286408	0.074042	-3.86818	0.000109653	0.00053623	2623.37	2557.48	2899.31	2058.6	2127.05	2438.47	2217.55	2528.11	2463.38	2217.42	2271.01	2163.04
LOC100125384	0	NA	NA	NA	NA		0	0	0	0	0	0	0	0	0	0	0	0
LOC103690168	0.0732532	0	4.40736	0	1		0	0	0	0	0	0	0	0.879038	0	0	0	0
Ano5	165.661	-0.0110357	0.15784	-0.0699169	0.94426	0.9685	205.307	172.174	140.499	171.961	163.214	176.767	148.066	187.235	143.682	171.252	130.563	177.208
Slc17a6	6195.19	-0.034781	0.064457	-0.5396	0.589473	0.728407	6318.9	5831.58	6417.86	5502.77	6037.88	6582.97	6356.52	6625.31	6634.88	5830.45	6218.24	5984.89
LOC102550756	7.24158	0.347464	0.652431	0.532569	0.594332		7.25833	8.37603	6.93822	11.8594	11.583	5.43897	1.1478	0.879038	3.78109	2.95262	18.4635	8.221
Fancf	100.694	-0.155503	0.185562	-0.838012	0.402024	0.563301	85.0262	102.374	105.808	100.805	75.8157	87.0235	125.11	89.6619	120.995	100.389	100.23	115.094
Gas2	290.094	-0.0801841	0.114067	-0.702958	0.482082	0.636864	304.85	274.548	320.893	307.356	262.196	281.92	288.098	325.244	296.816	287.389	241.344	290.475
Svip	1288.71	-0.137604	0.0742842	-1.85239	0.0639696	0.138541	1207.99	1218.25	1319.13	1097	1206.73	1104.11	1549.53	1329.99	1381.99	1344.43	1401.91	1303.49
Ccdc179	6.7469	-0.58825	0.679347	-0.865905	0.386543		5.18452	14.8907	5.20367	8.89456	6.31798	1.81299	5.73901	3.51615	4.72637	5.90525	10.5506	8.221
LOC108349576	0	NA	NA	NA	NA		0	0	0	0	0	0	0	0	0	0	0	0
LOC108349577	0	NA	NA	NA	NA		0	0	0	0	0	0	0	0	0	0	0	0
LOC102552153	5.06877	-0.638303	0.726762	-0.878283	0.37979		10.369	7.44536	5.20367	5.92971	4.21198	4.53248	2.2956	1.75808	2.83582	2.95262	10.5506	2.74033
LOC102552287	12.0355	-0.691384	0.500951	-1.38014	0.167542		15.5536	19.5441	11.2746	13.836	10.53	4.53248	10.3302	10.5485	4.72637	15.7473	13.1882	14.6151
LOC102552387	7.9808	-0.692893	0.621825	-1.11429	0.265155		23.8488	13.0294	6.07094	8.89456	7.37097	9.97145	3.4434	1.75808	1.89055	12.7947	3.95646	2.74033
LOC108349461	0	NA	NA	NA	NA		0	0	0	0	0	0	0	0	0	0	0	0
LOC108349462	0	NA	NA	NA	NA		0	0	0	0	0	0	0	0	0	0	0	0
LOC103691117	0.848906	0.734383	1.70515	0.430684	0.666698		1.0369	0.93067	0.867278	0.988284	0	3.62598	0	0.879038	0.945274	0	0	0.913445
LOC103691118	0	NA	NA	NA	NA		0	0	0	0	0	0	0	0	0	0	0	0
LOC103691119	0	NA	NA	NA	NA		0	0	0	0	0	0	0	0	0	0	0	0
LOC103691120	1.18936	-0.643892	1.36064	-0.473228	0.63605		3.11071	2.79201	1.73456	1.97657	1.053	1.81299	0	0.879038	0	0	0	0.913445
LOC108349550	4.22199	0.663849	0.941544	0.705064	0.480771		5.18452	7.44536	0	13.836	4.21198	1.81299	0	1.75808	4.72637	5.90525	3.95646	1.82689
Luzp2	968.098	-0.256984	0.0820613	-3.13161	0.00173851	0.00636244	967.432	968.828	1084.1	792.604	879.252	857.544	963.005	1068.91	1160.8	987.161	975.928	911.618
Gabrg3	255.522	0.14896	0.126964	1.17324	0.240699	0.390931	240.562	254.073	230.696	250.036	252.719	300.05	245.629	272.502	271.294	221.447	229.475	297.783
Gabra5	655.034	-0.0290318	0.0921367	-0.315095	0.75269	0.848858	596.22	600.282	680.813	611.748	600.208	629.108	718.524	680.376	786.468	652.53	581.6	722.535
Gabrb3	1060.94	0.0356841	0.0824078	0.433019	0.665001	0.786775	911.439	984.649	1162.15	1047.58	1035.09	1056.07	1092.71	1189.34	1206.17	997.003	990.435	1058.68
Luzp2_1	4129.27	-0.0733461	0.0615235	-1.19216	0.233197	0.381456	3939.2	4307.14	4339.86	3813.79	4231.99	3921.5	4074.69	4179.83	4380.4	3945.69	4323.1	4094.06
LOC108348964	2.36075	-0.791673	1.10288	-0.71782	0.472868		4.14762	1.86134	2.60183	1.97657	2.10599	0.906495	0	0.879038	0	4.92104	5.27529	3.65378
Siglech	2.16662	0.409905	1.07276	0.382105	0.702384		3.11071	0.93067	2.60183	1.97657	3.15899	3.62598	0	0	0.945274	2.95262	3.95646	2.74033
LOC108349722	0.536148	1.5091	2.49156	0.605685	0.544724		0	0.93067	0	0	1.053	1.81299	0	2.63712	0	0	0	0
Tubgcp5	1404.95	-0.109491	0.0661156	-1.65605	0.0977122	0.194084	1342.79	1406.24	1478.71	1308.49	1338.36	1275.44	1398.02	1447.78	1487.86	1420.21	1546.98	1408.53
Cyfip1	1275.06	0.210656	0.0889257	2.3689	0.0178413	0.0476389	964.321	1148.45	1307.85	1274.89	1265.7	1421.38	1330.3	1459.2	1470.85	1229.28	1241.01	1187.48
Nipa2	1175.57	-0.0475553	0.0687261	-0.691954	0.488966	0.642978	1133.34	1134.49	1247.15	1123.68	1083.53	1193.85	1197.16	1235.93	1271.39	1172.19	1139.46	1174.69
LOC108348727	98.7063	0.059661	0.181375	0.328938	0.742202	0.840905	89.1738	101.443	104.941	116.618	97.9286	94.2755	96.4153	80.8715	95.4726	112.2	79.1293	116.007
Nipa1	1559.91	-0.0489582	0.0654842	-0.747634	0.454681	0.612301	1393.6	1514.2	1555.03	1406.33	1424.7	1484.84	1726.29	1682.48	1707.16	1606.23	1524.56	1693.53
LOC108349578	36.3036	0.0170205	0.283537	0.0600292	0.952132	0.973129	38.3655	40.9495	31.222	39.5314	35.8019	36.2598	21.8082	29.8873	39.7015	34.4473	47.4776	40.1916
Herc2	11218.1	0.121943	0.0565956	2.15464	0.0311897	0.0766619	9988.5	10648.7	10226.1	10339.4	11453.4	11792.6	11810.9	12172	12490.8	11078.2	11624.1	10992.4
LOC100365773	19.839	-0.474203	0.390704	-1.21372	0.224856	0.370989	30.0702	17.6827	19.0801	18.7774	11.583	17.2234	19.5126	11.4275	17.0149	29.5262	22.42	23.7496
LOC108349768	1.21841	0.587883	1.71393	0.343002	0.731597		1.0369	0.93067	0	0.988284	0	1.81299	0	0.879038	1.89055	3.93683	1.31882	1.82689
LOC108349579	9.7636	0.00974088	0.545643	0.0178521	0.985757		10.369	11.168	6.07094	11.8594	10.53	5.43897	11.478	10.5485	8.50746	11.8105	6.59411	12.7882
Trnae-uuc	0.0722732	-0.904219	4.40736	-0.205161	0.837446		0	0	0.867278	0	0	0	0	0	0	0	0	0
LOC103691123	0.651899	-1.09172	2.27107	-0.480709	0.630723		3.11071	0.93067	0	0	0	1.81299	0	0	0	1.96842	0	0
Atp10a	291.316	0.0945031	0.110902	0.85213	0.394142	0.556022	264.411	266.172	296.609	291.544	279.044	312.741	319.089	300.631	302.488	279.515	320.474	263.072
Fpr3	4.6385	0.147245	0.734743	0.200404	0.841165		6.22143	5.58402	5.20367	2.96485	10.53	5.43897	2.2956	0.879038	2.83582	2.95262	5.27529	5.48067
LOC100912195	3244.17	-0.148893	0.0852952	-1.74562	0.0808768	0.167199	2941.7	2993.04	2870.69	2488.5	2889.42	2565.38	4109.13	3262.99	3047.56	3928.96	3955.15	3877.57
Ube3a	7489.5	-0.303297	0.0536215	-5.65626	1.54709e-08	1.48967e-07	7944.76	7675.24	7579.14	5882.27	6398	6517.7	8685.41	8417.67	8226.72	7786.07	7362.98	7397.99
LOC103691125	1812.17	-0.162284	0.0609102	-2.66432	0.00771437	0.0232246	1846.73	1838.07	1808.27	1560.5	1663.73	1683.36	1963.89	1883.78	1835.72	1801.1	1954.49	1906.36
LOC103691124	1205	-0.126131	0.069447	-1.81622	0.0693371	0.147844	1328.27	1283.39	1182.97	1124.67	1181.46	1168.47	1303.9	1255.27	1256.27	1054.09	1144.74	1176.52
LOC102548730	828.718	0.0913282	0.0818516	1.11578	0.264517	0.419769	805.675	836.673	760.603	801.499	817.125	938.222	940.049	901.893	834.677	742.093	762.279	803.831
LOC102551177	793.196	-0.268754	0.114726	-2.34256	0.0191519	0.0505712	728.944	671.013	784.019	613.725	498.067	698.908	943.493	925.628	917.861	999.955	731.946	1004.79
LOC102551957	28.9684	0.587417	0.319589	1.83804	0.0660571	0.142247	22.8119	19.5441	20.8147	30.6368	29.4839	34.4468	39.0252	30.7663	31.194	22.6368	34.2894	31.9706
LOC102552061	1271.9	0.171477	0.092451	1.85479	0.0636258	0.1379	1182.07	1105.64	1127.46	1217.57	1284.66	1342.52	1236.18	1678.96	1595.62	1217.47	1064.29	1210.31
LOC103691138	0.335847	-1.70454	3.33688	-0.510818	0.609479		0	0	1.73456	0	0	0	2.2956	0	0	0	0	0
LOC102552154	455.751	-0.323024	0.116515	-2.77239	0.00556466	0.0175301	496.677	410.426	431.904	320.204	399.085	350.814	607.187	454.463	484.925	523.599	527.529	462.203
LOC108349812	8.7134	-0.568701	0.595346	-0.955243	0.339455		10.369	12.0987	7.8055	2.96485	6.31798	10.8779	9.18241	9.66942	9.45274	4.92104	14.507	6.39411
LOC102552486	214.412	-0.430156	0.129522	-3.32109	0.000896662	0.00354504	260.263	226.153	219.421	176.903	162.161	183.112	243.334	188.993	203.234	236.21	234.75	238.409
LOC108349813	1.21537	-1.4234	1.87782	-0.758007	0.448447		1.0369	0.93067	0.867278	0	0	0.906495	8.03461	0.879038	0.945274	0.984208	0	0
LOC108349811	0	NA	NA	NA	NA		0	0	0	0	0	0	0	0	0	0	0	0
LOC102552904	275.123	-0.440482	0.112984	-3.89864	9.67335e-05	0.000477893	342.179	316.428	297.476	234.223	219.023	249.286	260.551	303.268	293.035	274.594	261.127	250.284
LOC102553036	1.29963	-1.985	1.62438	-1.222	0.221708		2.07381	3.72268	1.73456	0	0	1.81299	2.2956	2.63712	0	0	1.31882	0
LOC102553108	8.93238	-0.959905	0.571634	-1.67923	0.0931073		12.4429	19.5441	13.0092	7.90628	3.15899	11.7844	2.2956	1.75808	5.67164	6.88946	14.507	8.221
LOC103690151	2.10167	-0.894929	1.22434	-0.730946	0.464812		1.0369	2.79201	3.46911	0	3.15899	0.906495	3.4434	5.27423	2.83582	0.984208	1.31882	0
LOC102553228	22.624	-0.0107087	0.360851	-0.0296763	0.976325	0.986772	21.775	20.4748	21.6819	20.754	18.9539	23.5689	22.956	25.4921	31.194	29.5262	13.1882	21.9227
LOC108349809	6.88854	-0.546756	0.713921	-0.765849	0.443766		10.369	12.0987	3.46911	1.97657	8.42397	7.25196	4.59121	7.91135	8.50746	9.84208	0	8.221
LOC102553398	0	NA	NA	NA	NA		0	0	0	0	0	0	0	0	0	0	0	0
LOC103691140	66.8397	-0.294003	0.224439	-1.30995	0.190214	0.328164	87.1	67.9389	63.3113	58.3088	50.5438	67.9871	63.1291	61.5327	51.9901	81.6893	90.9987	57.547
LOC108349637	6.24714	-1.96192	0.847696	-2.31442	0.0206449		18.6643	13.0294	2.60183	3.95314	1.053	3.62598	3.4434	9.66942	1.89055	6.88946	9.23175	0.913445
LOC103691145	0	NA	NA	NA	NA		0	0	0	0	0	0	0	0	0	0	0	0
LOC102553695	0	NA	NA	NA	NA		0	0	0	0	0	0	0	0	0	0	0	0
LOC108348211	0	NA	NA	NA	NA		0	0	0	0	0	0	0	0	0	0	0	0
LOC102553799	0	NA	NA	NA	NA		0	0	0	0	0	0	0	0	0	0	0	0
LOC102554833	564.542	-0.266115	0.0984717	-2.70245	0.00688299	0.0210351	632.512	601.213	495.216	458.564	455.947	519.422	674.907	610.932	627.662	598.399	564.456	535.279
LOC108349810	24.4309	-0.166527	0.36923	-0.451012	0.651981	0.776569	27.9964	28.8508	14.7437	24.7071	15.7949	22.6624	32.1384	23.734	26.4677	20.6684	19.7823	35.6243
LOC102555470	2298.32	-0.147953	0.0782288	-1.89129	0.0585853	0.128986	2067.59	1968.37	2265.33	1699.85	2103.89	1886.42	2988.87	2705.68	2650.55	2322.73	2421.36	2499.18
LOC108349459	3.09195	0.337998	0.926407	0.364848	0.715225		2.07381	2.79201	4.33639	6.91799	2.10599	2.71949	2.2956	4.39519	5.67164	1.96842	0	1.82689
LOC103691146	571.202	0.0612707	0.0918626	0.666982	0.504784	0.656525	485.271	506.285	536.845	518.849	545.452	532.113	724.263	669.827	599.304	532.457	590.832	612.921
LOC102555617	3882.42	0.119775	0.061031	1.96253	0.0497006	0.112459	3278.69	3505.84	3611.34	3621.07	3917.14	3761.95	4514.3	4091.05	4321.79	3960.45	4187.26	3818.2
LOC108349441	13.3996	-0.265194	0.465574	-0.569607	0.568944		10.369	19.5441	13.0092	10.8711	7.37097	17.2234	13.7736	14.9437	14.1791	11.8105	15.8259	11.8748
Mir344b-1	1.10576	0.0884107	1.95602	0.0451993	0.963948		0	0	1.73456	0.988284	0	0.906495	0	0.879038	2.83582	1.96842	3.95646	0
LOC102555775	77.0347	-0.281943	0.21381	-1.31866	0.187282	0.324362	98.5059	78.1763	59.8422	50.4025	68.4447	74.3326	81.4939	80.8715	93.5821	81.6893	83.0858	73.989
LOC102555866	853.118	-0.388616	0.0832306	-4.66914	3.02458e-06	2.0133e-05	1060.75	928.809	891.562	689.823	702.348	804.061	915.945	885.192	863.98	852.324	803.162	839.456
LOC103691147	44.2304	-0.0717613	0.285527	-0.251329	0.80156	0.878214	61.1774	37.2268	34.6911	40.5197	36.8549	48.0442	42.4686	62.4117	34.9751	53.1472	40.8835	38.3647
LOC102556159	6.32301	1.11795	0.751202	1.48822	0.136693		1.0369	6.51469	2.60183	4.94142	6.31798	10.8779	9.18241	11.4275	6.61692	5.90525	1.31882	9.13445
LOC102555987	185.784	-0.249847	0.141041	-1.77145	0.0764863	0.159987	221.898	188.926	172.588	153.184	167.426	168.608	167.579	166.138	200.398	182.079	226.837	213.746
LOC108349582	0.530718	-0.795921	2.43238	-0.327218	0.743503		0	0.93067	0.867278	0.988284	0	0	0	2.63712	0.945274	0	0	0
LOC108349583	105.278	-0.529238	0.175607	-3.01376	0.00258028	0.00898975	126.502	148.907	111.012	84.0042	95.8226	87.93	103.302	110.759	133.284	94.484	77.8105	89.5176
Mir344a-2	13.1381	-0.235693	0.477937	-0.493146	0.621909		11.406	12.0987	13.0092	8.89456	7.37097	14.5039	16.0692	16.7017	10.398	15.7473	13.1882	18.2689
LOC102547060	656.608	-0.282916	0.0989506	-2.85917	0.00424753	0.0138425	813.97	656.123	611.431	543.556	581.254	582.876	690.976	727.844	631.443	636.783	692.381	710.66
Mir344g	33.5744	-0.701593	0.322405	-2.17612	0.0295462	0.0732231	39.4024	40.0188	25.1511	18.7774	13.6889	30.8208	42.4686	38.6777	35.9204	37.3999	42.2023	38.3647
Mir344i	10.9627	0.485897	0.582673	0.833911	0.404331		9.33214	5.58402	6.07094	12.8477	5.26498	10.8779	28.695	9.66942	15.1244	13.7789	7.91293	6.39411
LOC102546835	1210.1	-0.0474576	0.0839263	-0.565468	0.571756	0.713822	1178.96	1180.09	1034.66	1033.75	1056.15	1190.23	1378.51	1332.62	1382.94	1102.31	1310.91	1340.02
LOC102547415	539.024	-0.134207	0.0925169	-1.45062	0.146885	0.26878	564.076	507.215	530.774	483.271	490.696	484.975	507.328	561.706	609.702	543.283	631.716	553.547
Ndn	7583.46	-0.420166	0.0507077	-8.28603	1.17087e-16	2.78001e-15	9706.46	9107.54	9408.23	6877.47	7198.28	7015.37	6728.41	6977.81	7254.98	6932.76	7100.53	6693.72
Magel2	216.334	0.641213	0.133792	4.79261	1.64629e-06	1.14633e-05	177.311	175.897	202.076	301.427	308.528	258.351	187.092	250.526	212.687	191.921	152.983	177.208
Mkrn3	45.4809	-0.309235	0.273952	-1.12879	0.258986	0.412991	68.4357	52.1175	38.1602	46.4494	29.4839	50.7637	44.7643	44.831	40.6468	38.3841	36.927	54.8067
Peg12	11.7431	-0.459223	0.511578	-0.89766	0.369367		12.4429	15.8214	18.2128	14.8243	5.26498	13.5974	12.6258	7.03231	12.2886	16.7315	6.59411	5.48067
LOC108349584	3.31115	-0.165124	0.880203	-0.187598	0.851192		5.18452	1.86134	5.20367	3.95314	5.26498	1.81299	1.1478	1.75808	0.945274	5.90525	3.95646	2.74033
LOC103690135	30.1247	0.0144832	0.307017	0.0471738	0.962375	0.978247	38.3655	36.2961	26.0183	38.5431	24.2189	38.0728	27.5472	22.855	30.2488	23.621	23.7388	31.9706
LOC680017	1.03774	2.94778	1.84877	1.59445	0.110835		0	0.93067	0	4.94142	1.053	1.81299	0	0.879038	2.83582	0	0	0
LOC102548067	11.6072	-0.111427	0.523222	-0.212964	0.831355		20.7381	8.37603	10.4073	14.8243	10.53	10.8779	14.9214	4.39519	9.45274	17.7157	7.91293	9.13445
Chrna7	1138.08	0.150524	0.0871993	1.7262	0.0843106	0.172812	1077.34	1049.8	1192.51	1162.22	1336.25	1189.32	1055.98	1235.93	1168.36	1000.94	994.391	1193.87
LOC102548165	3.96542	-1.54329	0.928091	-1.66287	0.096339		6.22143	9.3067	1.73456	1.97657	2.10599	1.81299	1.1478	5.27423	2.83582	4.92104	6.59411	3.65378
LOC102548323	55.9472	-0.292918	0.238776	-1.22675	0.219917	0.365162	81.9155	54.9096	56.3731	49.4142	57.9148	49.8572	52.7989	41.3148	51.0448	72.8314	52.7529	50.2395
Otud7a	469.16	0.413279	0.0927473	4.45597	8.35162e-06	5.08767e-05	374.323	398.327	398.081	505.013	488.59	564.746	527.989	551.157	518.01	442.894	402.241	458.549
Hmgn5b	16.1652	0.654861	0.518501	1.26299	0.206594	0.348873	11.406	14.8907	6.07094	11.8594	17.9009	20.8494	29.8428	4.39519	10.398	22.6368	26.3764	17.3554
Klf13	39.4653	0.968795	0.266733	3.63208	0.000281145	0.00124815	26.9595	35.3655	25.1511	56.3322	55.8088	58.9222	40.173	42.1938	51.9901	25.5894	27.6953	27.4033
LOC108349585	3.27458	-0.0721059	0.929848	-0.0775459	0.938189		8.29524	0.93067	3.46911	2.96485	6.31798	2.71949	3.4434	1.75808	5.67164	0.984208	0	2.74033
LOC102548601	4.11582	0.701141	0.927509	0.75594	0.449685		4.14762	4.65335	1.73456	6.91799	8.42397	1.81299	0	1.75808	2.83582	7.87367	9.23175	0
Trpm1	40.2361	0.0684	0.269832	0.253491	0.799889	0.877268	43.55	31.6428	39.0275	39.5314	41.0668	38.9793	45.9121	36.0406	32.1393	36.4157	50.1152	48.4126
Mir211	0.317581	0.951193	2.92526	0.325165	0.745056		0	0	0.867278	0	1.053	0.906495	0	0	0	0.984208	0	0
Mtmr10	904.983	-0.2748	0.0746158	-3.68286	0.000230628	0.00104793	911.439	979.065	1047.67	803.475	819.231	808.594	922.832	912.442	977.413	850.356	928.45	898.829
Fan1	473.526	-0.268242	0.08854	-3.02961	0.00244868	0.0085976	465.57	513.73	496.083	420.021	406.456	399.764	479.781	472.044	512.338	493.088	518.297	505.135
Mphosph10	940.475	-0.195188	0.0861146	-2.26661	0.0234141	0.0600115	930.103	902.75	1014.72	788.651	896.1	804.968	1041.06	926.507	1115.42	948.777	1026.04	890.608
Mcee	280.728	-0.149747	0.108895	-1.37515	0.169085	0.300081	263.374	280.132	312.22	256.954	252.719	262.884	311.054	320.849	315.721	270.657	266.402	255.764
LOC108349006	7.97406	-1.08387	0.625918	-1.73164	0.083337		11.406	7.44536	10.4073	3.95314	6.31798	3.62598	4.59121	7.03231	9.45274	9.84208	7.91293	13.7017
Apba2	1704.69	0.321164	0.0655719	4.89789	9.68706e-07	7.05916e-06	1441.3	1569.11	1656.5	1931.11	1866.96	2035.08	1690.71	1811.7	1727.96	1571.78	1562.8	1591.22
Fam189a1	61.0293	1.15919	0.240459	4.82074	1.4303e-06	1.01133e-05	39.4024	41.8802	42.4966	73.1331	91.6106	111.499	40.173	58.8956	71.8408	53.1472	46.1588	62.1142
Ndnl2	550.437	-0.365019	0.106114	-3.43986	0.000582017	0.00240672	647.029	577.016	646.122	441.763	485.431	523.954	468.303	603.02	651.294	537.378	528.847	495.087
Tjp1	2242.26	0.79915	0.0677935	11.788	4.50117e-32	3.49243e-30	1586.46	1604.48	1712.01	2837.36	2993.67	2705.89	2274.94	2522.84	2604.23	1923.14	2028.35	2113.71
LOC102546680	24.1104	-0.382334	0.354308	-1.0791	0.280544	0.437688	38.3655	27.9201	28.6202	24.7071	25.2719	22.6624	5.73901	18.4598	19.8507	29.5262	17.1447	31.0571
LOC102546538	7.50507	-0.260085	0.596795	-0.435803	0.662979		8.29524	10.2374	13.0092	11.8594	7.37097	7.25196	6.88681	3.51615	0	5.90525	6.59411	9.13445
Tarsl2	557.229	0.00606013	0.0954511	0.0634894	0.949377	0.971455	492.53	548.165	563.731	475.365	582.307	555.681	624.404	607.416	534.08	563.951	549.949	589.172
Tm2d3	274.033	-0.381167	0.12248	-3.11209	0.0018577	0.00675315	387.802	327.596	333.902	229.282	271.673	302.769	250.221	227.671	260.896	239.163	251.895	205.525
LOC108349769	208.775	0.0889129	0.131852	0.67434	0.500095	0.652722	189.754	155.422	187.332	183.821	194.804	187.644	239.89	217.123	237.264	267.705	218.924	225.621
LOC108349586	8.30671	-0.221401	0.642182	-0.344763	0.730272		5.18452	10.2374	6.93822	2.96485	4.21198	11.7844	12.6258	6.15327	3.78109	13.7789	9.23175	12.7882
LOC102547214	4.44962	-0.384108	0.815618	-0.470941	0.637683		4.14762	8.37603	5.20367	6.91799	2.10599	4.53248	2.2956	3.51615	1.89055	9.84208	0	4.56722
LOC102549305	24.2741	-0.10803	0.380849	-0.283657	0.776674	0.862899	33.1809	26.9894	20.8147	36.5665	22.1129	16.3169	6.88681	16.7017	19.8507	41.3367	27.6953	22.8361
LOC102549468	3.01491	1.08322	1.02648	1.05527	0.291301		2.07381	0.93067	2.60183	4.94142	5.26498	1.81299	0	4.39519	1.89055	6.88946	2.63764	2.74033
Pcsk6	232.701	0.128076	0.124085	1.03217	0.301994	0.462559	250.931	194.51	231.563	263.872	233.765	241.128	231.856	217.123	254.279	225.384	212.33	235.669
Snrpa1	581.391	-0.206796	0.100419	-2.05933	0.0394624	0.0931363	543.338	549.096	546.385	487.224	443.311	488.601	759.844	613.569	570.945	705.677	611.933	656.767
Vimp	741.569	-0.318757	0.0871459	-3.65773	0.000254456	0.00114364	811.896	764.08	786.621	643.373	610.738	639.079	919.389	736.634	801.592	741.109	770.192	674.122
LOC108349588	2.15274	-0.828893	1.20439	-0.688228	0.491309		5.18452	0	3.46911	0.988284	1.053	2.71949	0	3.51615	1.89055	2.95262	1.31882	2.74033
Chsy1	596.626	-0.142176	0.0943653	-1.50665	0.131899	0.246443	637.696	514.661	666.069	528.732	574.936	544.804	647.36	578.407	619.154	624.972	607.977	614.748
LOC102549532	5.39065	0.972318	0.773672	1.25676	0.208841		3.11071	2.79201	2.60183	3.95314	6.31798	6.34547	5.73901	5.27423	6.61692	5.90525	10.5506	5.48067
LOC102549616	8.28354	-0.743644	0.595438	-1.2489	0.211701		17.6274	12.0987	8.67278	9.88284	9.47696	3.62598	3.4434	3.51615	0	12.7947	11.8694	6.39411
LOC108349001	1.76863	2.70219	1.51117	1.78814	0.0737534		0	0	1.73456	7.90628	3.15899	0.906495	0	0.879038	0.945274	2.95262	0	2.74033
Lrrk1	103.714	0.384872	0.171519	2.2439	0.0248389	0.0630431	98.5059	89.3444	92.7987	130.454	116.883	118.751	99.8587	92.299	108.706	119.089	88.361	89.5176
LOC108349000	1.88752	0.869327	1.51346	0.574398	0.565699		0	0.93067	1.73456	0	4.21198	0.906495	3.4434	0	4.72637	0	3.95646	2.74033
Aldh1a3	16.545	-0.877481	0.43352	-2.02408	0.0429614	0.0997555	18.6643	21.4054	19.0801	6.91799	11.583	13.5974	21.8082	12.3065	10.398	20.6684	21.1011	21.0092
LOC102549748	7.06172	0.0270095	0.660998	0.0408617	0.967406		12.4429	7.44536	6.07094	12.8477	4.21198	9.06495	0	6.15327	0.945274	6.88946	13.1882	5.48067
Asb7	209.169	0.186416	0.127906	1.45744	0.144994	0.265935	177.311	201.025	182.128	209.516	224.288	204.868	237.595	237.34	229.702	230.305	174.084	201.871
Lins1	106.484	0.102288	0.171195	0.597491	0.550179	0.694984	102.654	105.166	105.808	128.477	91.6106	116.031	94.1197	111.638	114.378	109.247	105.506	93.1713
Cers3	11.1881	0.124435	0.50514	0.246337	0.805421		15.5536	11.168	7.8055	15.8126	11.583	9.97145	6.88681	7.03231	7.56219	6.88946	18.4635	15.5286
Adamts17	67.4298	0.0210509	0.213938	0.0983972	0.921617	0.955482	67.3988	76.315	64.1786	71.1565	74.7627	65.2676	80.3461	59.7746	46.3184	65.9419	64.6223	73.0756
Lysmd4	227.52	-0.0832933	0.124839	-0.667207	0.50464	0.656436	223.971	267.102	259.316	227.305	249.56	232.969	176.761	218.002	239.154	213.573	209.693	212.833
Mef2a	2063.36	0.45082	0.0975221	4.62275	3.7869e-06	2.46503e-05	1372.86	1579.35	1824.75	1922.21	2147.06	2462.95	2322	2445.49	2623.13	1905.43	2234.08	1920.97
LOC103691157	3.64911	0.0628994	0.8211	0.0766039	0.938939		4.14762	3.72268	5.20367	4.94142	4.21198	4.53248	1.1478	2.63712	1.89055	6.88946	2.63764	1.82689
Lrrc28	321.356	-0.214792	0.0989217	-2.17133	0.0299059	0.0739563	370.175	346.209	358.186	315.263	309.581	300.956	304.167	297.115	297.761	317.899	328.387	310.571
Ttc23	156.253	-0.361144	0.148055	-2.43926	0.0147175	0.0404346	151.388	176.827	204.678	122.547	150.578	143.226	157.249	172.292	150.299	154.521	139.795	151.632
LOC108349234	132.36	-0.317268	0.151331	-2.09652	0.0360357	0.0863148	146.204	138.67	157.845	116.618	123.201	116.031	109.041	119.549	135.174	153.536	134.52	137.93
Synm	1041.01	1.42537	0.104768	13.6051	3.73463e-42	6.36352e-40	516.379	539.789	641.786	1394.47	1666.89	1505.69	1052.53	1322.07	1453.83	815.909	757.004	825.754
LOC102556885	2.49608	-0.785802	1.12938	-0.695781	0.486566		4.14762	3.72268	0.867278	1.97657	3.15899	0	0	0.879038	0.945274	4.92104	6.59411	2.74033
Igf1r	746.232	0.748335	0.0826751	9.05152	1.40992e-19	4.33707e-18	507.046	587.253	548.12	862.772	981.392	918.28	831.008	898.377	823.333	636.783	672.599	687.824
Pgpep1l	7.47274	-0.250346	0.648936	-0.38578	0.69966		7.25833	15.8214	2.60183	7.90628	6.31798	7.25196	1.1478	2.63712	5.67164	13.7789	9.23175	10.0479
Fam169b	27.0814	-0.25279	0.320178	-0.789531	0.429802	0.588808	34.2179	29.7815	29.4874	23.7188	27.3779	27.1949	25.2516	14.9437	27.4129	24.6052	29.0141	31.9706
LOC102551020	4.99207	0.55257	0.755094	0.73179	0.464297		5.18452	2.79201	6.93822	3.95314	13.6889	4.53248	0	0.879038	0	5.90525	10.5506	5.48067
LOC682259	2.4214	-2.25456	1.24138	-1.81617	0.0693439		4.14762	7.44536	2.60183	1.97657	1.053	0	4.59121	0.879038	0	0.984208	2.63764	2.74033
Arrdc4	288.165	-0.353133	0.13051	-2.7058	0.00681406	0.0208464	307.961	290.369	358.186	219.399	285.362	245.66	272.029	246.131	293.035	352.347	324.43	263.072
LOC108349473	12.4727	0.521788	0.484049	1.07797	0.281049		11.406	6.51469	11.2746	14.8243	10.53	16.3169	11.478	8.79038	6.61692	20.6684	18.4635	12.7882
LOC108349589	4.61555	0.204192	0.709368	0.287851	0.773461		8.29524	5.58402	6.07094	5.92971	12.636	4.53248	2.2956	1.75808	2.83582	0.984208	2.63764	1.82689
LOC102553173	182.099	0.228694	0.134108	1.7053	0.0881388	0.179038	167.979	172.174	160.446	200.622	191.645	193.99	204.309	199.542	188.109	172.236	192.548	141.584
Nr2f2	491.09	0.727303	0.10388	7.00136	2.5349e-12	3.86462e-11	291.37	369.476	396.346	631.514	593.89	531.206	545.206	576.649	570	457.657	484.007	445.761
LOC102553329	936.204	-0.250937	0.0858985	-2.92132	0.00348551	0.0116889	1001.65	1012.57	916.713	915.151	721.302	824.004	1019.25	1010.89	905.572	1008.81	928.45	970.078
LOC108349002	1.1831	1.51115	1.56256	0.9671	0.333494		0	0.93067	1.73456	4.94142	1.053	1.81299	0	0	0	0.984208	0	2.74033
LOC102553462	1.91276	0.399926	1.11862	0.357519	0.720703		1.0369	2.79201	3.46911	0.988284	4.21198	4.53248	0	0.879038	0	0.984208	1.31882	2.74033
LOC102553647	9.06244	-0.108934	0.622475	-0.175001	0.861079		11.406	8.37603	6.93822	10.8711	8.42397	5.43897	3.4434	5.27423	8.50746	26.5736	5.27529	8.221
LOC108349476	7.93657	-0.897466	0.62582	-1.43406	0.151554		11.406	10.2374	9.54006	5.92971	6.31798	4.53248	4.59121	2.63712	10.398	15.7473	6.59411	7.30756
Mctp2	277.606	-0.0573032	0.114407	-0.500869	0.616463	0.750559	304.85	257.796	293.14	263.872	254.825	301.863	267.438	281.292	291.144	283.452	282.228	249.37
LOC108349591	3.29031	-0.924141	0.959295	-0.963354	0.33537		5.18452	3.72268	4.33639	1.97657	4.21198	0.906495	0	1.75808	3.78109	2.95262	7.91293	2.74033
LOC102553828	0.399858	-2.36127	2.6779	-0.881762	0.377906		1.0369	0	1.73456	0	0	0	1.1478	0.879038	0	0	0	0
LOC108349592	4.12487	0.209104	0.905705	0.230874	0.817412		3.11071	7.44536	3.46911	7.90628	0	8.15846	0	1.75808	2.83582	9.84208	1.31882	3.65378
LOC103691162	8.83427	-0.210438	0.527257	-0.399118	0.689806		14.5167	13.9601	10.4073	12.8477	12.636	8.15846	5.73901	6.15327	6.61692	7.87367	5.27529	1.82689
LOC102554078	5.41693	-0.408479	0.710539	-0.574886	0.565369		7.25833	4.65335	8.67278	3.95314	4.21198	7.25196	1.1478	4.39519	5.67164	8.85787	5.27529	3.65378
Rgma	302.766	1.55991	0.110529	14.1131	3.15199e-45	6.76315e-43	149.314	187.065	174.323	522.802	502.279	484.975	323.68	315.575	296.816	217.51	226.837	232.015
Chd2	4937.17	-0.0236199	0.0562091	-0.420214	0.674329	0.793758	4594.52	4768.76	4545.4	4278.28	4771.12	4634	5571.43	5428.94	5289.75	5004.7	5357.05	5002.02
LOC108349594	325.317	-0.152031	0.109499	-1.38843	0.165005	0.294283	324.551	322.943	329.566	328.11	254.825	295.517	323.68	358.648	330.846	333.647	329.705	371.772
LOC108349595	53.5683	0.0524173	0.250523	0.209232	0.834267	0.900512	43.55	47.4642	58.1076	60.2854	41.0668	53.4832	68.8681	47.4681	53.8806	62.0051	64.6223	42.0184
LOC499179	34.4706	0.763035	0.294253	2.59313	0.00951074	0.0277886	32.144	25.1281	23.4165	43.4845	48.4378	44.4183	42.4686	24.6131	42.5373	31.4947	29.0141	26.4899
Fam174b	327.322	0.12712	0.106984	1.18821	0.234749	0.383308	299.665	331.319	307.884	323.169	331.694	369.85	376.479	341.067	307.214	301.168	320.474	317.879
LOC103691163	89.3545	-0.262184	0.181032	-1.44827	0.14754	0.269722	92.2845	99.5817	84.126	73.1331	76.8687	79.7716	97.5631	97.5733	97.3632	94.484	81.7669	97.7386
LOC108349596	40.9267	1.04012	0.270039	3.85175	0.000117278	0.000570469	27.9964	35.3655	24.2838	68.1916	53.7028	58.0157	39.0252	27.2502	37.8109	34.4473	44.8399	40.1916
St8sia2	30.7238	-0.12504	0.304824	-0.410203	0.681657	0.799568	38.3655	31.6428	48.5676	41.5079	36.8549	30.8208	12.6258	24.6131	27.4129	30.5105	21.1011	24.663
LOC102555053	13.8161	-0.492234	0.449539	-1.09498	0.273527		16.5905	22.3361	12.1419	12.8477	11.583	11.7844	4.59121	9.66942	6.61692	19.6842	22.42	15.5286
Slco3a1	87.6218	1.05368	0.185132	5.69149	1.25937e-08	1.22142e-07	65.325	65.1469	66.7804	139.348	138.995	131.442	74.6071	94.0571	63.3333	73.8156	64.6223	73.989
LOC108348469	43.9491	-0.190113	0.279323	-0.680621	0.496111	0.649083	51.8452	58.6322	39.0275	37.5548	31.5899	60.7352	44.7643	34.2825	25.5224	47.242	51.434	44.7588
LOC102549240	12.624	-0.415225	0.493081	-0.842102	0.399731		12.4429	9.3067	26.0183	15.8126	8.42397	11.7844	13.7736	6.15327	12.2886	10.8263	11.8694	12.7882
Sv2b	2335.09	-0.0667493	0.0853258	-0.782288	0.434046	0.592803	2338.22	2209.41	2577.55	2021.04	2166.01	2614.33	2294.45	2460.43	2501.19	2261.71	2441.14	2135.63
LOC108349288	6.61968	0.0241838	0.660788	0.0365984	0.970805		13.4798	4.65335	10.4073	10.8711	4.21198	13.5974	5.73901	0.879038	6.61692	4.92104	1.31882	2.74033
LOC108349287	3.64151	-1.08103	0.893668	-1.20965	0.226412		3.11071	4.65335	8.67278	3.95314	2.10599	1.81299	1.1478	2.63712	4.72637	5.90525	1.31882	3.65378
Akap13	1009.28	0.364815	0.0734045	4.96992	6.69788e-07	5.04224e-06	812.933	885.068	903.704	1045.6	1157.24	1150.34	1029.58	1127.81	1118.26	959.603	942.957	978.299
Klhl25	162.109	-0.262475	0.140199	-1.87216	0.0611842	0.133574	183.532	186.134	173.456	160.102	148.472	144.133	133.145	170.533	144.627	183.063	158.259	159.853
LOC103691164	0.519924	2.91856	2.30892	1.26403	0.206218		0	0	0	1.97657	1.053	0.906495	0	0	0	0.984208	1.31882	0
LOC103691165	120.909	0.440023	0.160294	2.74509	0.00604942	0.0188522	91.2476	118.195	108.41	147.254	137.942	146.852	142.327	140.646	114.378	96.4524	109.462	97.7386
LOC108349597	3.61247	-0.801095	0.88643	-0.903732	0.366137		5.18452	9.3067	2.60183	4.94142	2.10599	2.71949	1.1478	2.63712	0	5.90525	1.31882	5.48067
Agbl1	22.5307	0.289861	0.362054	0.800602	0.423362	0.583319	24.8857	20.4748	22.5492	25.6954	25.2719	31.7273	8.03461	18.4598	16.0697	33.4631	14.507	29.2302
LOC102553800	11.6581	0.837117	0.532869	1.57096	0.116192		5.18452	14.8907	8.67278	19.7657	13.6889	18.1299	8.03461	5.27423	11.3433	12.7947	18.4635	3.65378
LOC108348644	4.20634	-0.265918	0.855425	-0.31086	0.755907		4.14762	2.79201	6.07094	4.94142	4.21198	1.81299	0	0.879038	5.67164	7.87367	6.59411	5.48067
LOC102553862	4.05165	-0.127451	0.870095	-0.14648	0.883542		2.07381	3.72268	6.93822	4.94142	4.21198	2.71949	0	2.63712	2.83582	10.8263	1.31882	6.39411
Ntrk3	1487.62	0.175207	0.0733197	2.38963	0.0168651	0.0455291	1526.32	1410.9	1334.74	1646.48	1560.54	1612.65	1613.81	1473.27	1340.4	1412.34	1449.38	1470.65
LOC108349598	3.20694	0.93883	0.92959	1.00994	0.312524		3.11071	1.86134	1.73456	3.95314	4.21198	4.53248	2.2956	1.75808	4.72637	4.92104	2.63764	2.74033
LOC103691168	3.84437	-0.877919	0.856921	-1.02451	0.305597		5.18452	10.2374	2.60183	4.94142	2.10599	2.71949	1.1478	0	2.83582	4.92104	3.95646	5.48067
Mrpl46	394.515	-0.319129	0.107903	-2.95757	0.00310077	0.0105483	419.946	377.852	437.975	306.368	305.369	377.102	412.061	404.358	364.876	415.336	435.211	477.731
Mrps11	545.666	-0.149105	0.11105	-1.34268	0.179375	0.313888	566.15	539.789	495.216	485.248	511.756	446.902	627.847	477.318	429.154	625.956	683.15	659.507
Det1	71.0094	-0.0112645	0.207198	-0.0543661	0.956643	0.975216	77.7679	69.8003	79.7896	78.0745	78.9747	68.8936	43.6165	66.8069	63.3333	88.5787	72.5352	63.9411
LOC102547416	2.22413	-0.396051	1.02786	-0.385317	0.700002		3.11071	2.79201	4.33639	2.96485	2.10599	2.71949	0	1.75808	0.945274	0.984208	1.31882	3.65378
Mir7a-2	6.90706	0.74987	0.718915	1.04306	0.296921		2.07381	1.86134	8.67278	9.88284	7.37097	4.53248	3.4434	11.4275	13.2338	6.88946	5.27529	8.221
Aen	290.137	-0.170787	0.121049	-1.4109	0.158275	0.284632	315.219	318.289	302.68	276.72	290.627	264.697	336.306	269.865	246.716	325.773	271.677	263.072
Isg20	9.74489	0.168712	0.565738	0.298215	0.765539		11.406	10.2374	6.07094	10.8711	5.26498	14.5039	11.478	14.9437	4.72637	11.8105	9.23175	6.39411
LOC102547609	2.42495	-1.32693	1.15807	-1.14581	0.251874		11.406	3.72268	0	2.96485	2.10599	0.906495	0	0.879038	0.945274	3.93683	1.31882	0.913445
Acan	45.0008	0.56698	0.272366	2.08168	0.0373714	0.088955	34.2179	44.6722	33.8238	70.1682	43.1728	53.4832	42.4686	42.1938	52.9353	46.2578	26.3764	50.2395
Hapln3	20.2865	0.758406	0.400207	1.89503	0.0580879	0.128004	14.5167	20.4748	8.67278	19.7657	28.4309	25.3819	33.2862	20.2179	17.0149	20.6684	15.8259	19.1823
Mfge8	2039.43	0.172127	0.140805	1.22245	0.221538	0.367187	1733.7	1950.69	2019.02	1974.59	2126	2326.07	2357.58	2450.76	1824.38	1762.72	1719.74	2227.89
LOC103691170	1.9468	0.402206	1.13728	0.353658	0.723595		2.07381	1.86134	2.60183	4.94142	0	3.62598	0	0.879038	0.945274	1.96842	2.63764	1.82689
LOC108348916	67.7849	-0.118939	0.219364	-0.542197	0.587683	0.726815	67.3988	66.0776	78.055	79.0628	48.4378	67.0806	75.7549	53.6213	74.6766	71.8472	61.9846	69.4218
Abhd2	417.405	0.631206	0.100811	6.26126	3.81875e-10	4.56464e-09	306.924	334.111	374.664	526.756	483.325	564.746	435.017	470.286	409.304	359.236	374.545	369.945
Rlbp1	657.496	0.388449	0.0824163	4.71325	2.43799e-06	1.64808e-05	593.109	509.077	561.996	764.932	680.235	730.635	734.593	744.546	733.532	629.893	590.832	616.575
Fanci	84.9901	-0.0630885	0.182985	-0.344774	0.730264	0.832316	85.0262	91.2057	89.3296	83.0159	84.2397	87.0235	78.0505	101.089	81.2935	80.7051	83.0858	75.8159
Polg	616.484	-0.0256247	0.0881905	-0.290561	0.771387	0.860397	572.371	620.757	681.68	595.936	581.254	665.367	643.917	646.972	598.358	614.146	607.977	569.076
Trnar-ucg	1.88891	-0.994926	1.60946	-0.618174	0.536461		3.11071	0.93067	0	0	1.053	0.906495	3.4434	0.879038	3.78109	1.96842	6.59411	0
LOC102547943	5.08601	0.269153	0.822933	0.327065	0.743619		4.14762	1.86134	9.54006	9.88284	7.37097	1.81299	3.4434	0.879038	7.56219	5.90525	1.31882	7.30756
LOC102555346	380.193	0.280105	0.10412	2.6902	0.00714089	0.0217087	307.961	355.516	323.495	388.396	447.523	365.318	414.356	410.511	428.209	344.473	383.777	392.781
Mir3597-3	0.549136	2.8513	2.40955	1.18333	0.236677		0	0	0	0.988284	0	2.71949	0	0	0	1.96842	0	0.913445
Mir9-3	0	NA	NA	NA	NA		0	0	0	0	0	0	0	0	0	0	0	0
Rhcg	7.75355	0.47782	0.686108	0.696422	0.486165		2.07381	11.168	6.07094	3.95314	9.47696	13.5974	6.88681	7.91135	6.61692	15.7473	1.31882	8.221
LOC103691171	1.30113	-1.7372	1.6406	-1.05888	0.289656		2.07381	3.72268	0.867278	0.988284	1.053	0	0	2.63712	0	2.95262	1.31882	0
Ticrr	29.8719	-0.69702	0.314791	-2.21423	0.0268129	0.0672936	53.919	38.1575	33.8238	31.6251	21.0599	24.4754	14.9214	14.9437	17.9602	45.2736	30.3329	31.9706
Kif7	126.017	0.222514	0.157159	1.41586	0.156817	0.282667	116.133	120.987	120.552	130.454	150.578	136.881	131.997	110.759	149.353	124.01	108.143	112.354
Plin1	8.63347	-0.61645	0.57505	-1.07199	0.283723		8.29524	13.9601	7.8055	7.90628	6.31798	5.43897	10.3302	7.91135	5.67164	8.85787	9.23175	11.8748
Pex11a	42.8706	0.769392	0.268595	2.8645	0.00417668	0.0136372	37.3286	23.2668	42.4966	53.3674	58.9678	63.4547	40.173	50.1052	33.0846	33.4631	42.2023	36.5378
Wdr93	123.461	-0.193233	0.179501	-1.0765	0.281704	0.439037	135.835	134.017	134.428	108.711	125.307	119.657	99.8587	100.21	132.338	124.994	96.274	169.901
Mesp1	1.70434	0.629845	1.46448	0.43008	0.667138		2.07381	1.86134	0	0	4.21198	1.81299	0	0	0.945274	2.95262	6.59411	0
Mesp2	4.33803	-0.488046	0.772783	-0.631544	0.527685		6.22143	9.3067	3.46911	3.95314	2.10599	7.25196	4.59121	1.75808	2.83582	2.95262	3.95646	3.65378
Anpep	24.0268	1.08726	0.363242	2.99321	0.00276059	0.00953102	13.4798	18.6134	16.4783	33.6017	43.1728	27.1949	21.8082	22.855	26.4677	22.6368	11.8694	30.1437
Ap3s2	790.906	-0.345532	0.0764127	-4.52191	6.12837e-06	3.8272e-05	938.399	993.956	907.173	754.061	706.56	772.334	783.948	783.223	703.284	730.282	704.251	713.4
Arpin	229.106	-0.350324	0.135385	-2.5876	0.00966462	0.0281595	244.71	205.678	280.998	176.903	196.91	200.335	282.359	230.308	219.303	244.084	222.881	244.803
Zfp710	500.211	0.415516	0.0960212	4.32733	1.50925e-05	8.76111e-05	398.171	424.386	461.392	533.674	602.314	579.25	556.684	527.423	500.05	453.72	528.847	436.626
LOC100911186	1.49305	-0.226699	1.31456	-0.172452	0.863082		2.07381	2.79201	0.867278	1.97657	1.053	1.81299	2.2956	1.75808	0	1.96842	1.31882	0
LOC100911225	0.31658	0.0108308	2.8726	0.00377039	0.996992		1.0369	0	0.867278	0.988284	0	0.906495	0	0	0	0	0	0
Idh2	1723.18	-0.174039	0.0642535	-2.70863	0.00675612	0.0207019	1718.15	1735.7	1862.05	1470.57	1601.61	1640.76	1728.59	1821.37	1724.18	1739.1	1826.57	1809.53
LOC102548818	2.87893	-1.48469	1.02926	-1.44248	0.149167		1.0369	6.51469	6.07094	1.97657	2.10599	0.906495	1.1478	2.63712	2.83582	3.93683	2.63764	2.74033
LOC102548889	4.59798	-0.266675	0.785281	-0.339591	0.734164		4.14762	7.44536	5.20367	2.96485	9.47696	1.81299	3.4434	2.63712	0.945274	4.92104	3.95646	8.221
Sema4b	213.655	0.193152	0.129114	1.49599	0.134657	0.250652	223.971	207.54	215.952	260.907	215.864	261.977	207.752	204.816	206.07	153.536	213.649	191.823
Cib1	91.1608	-0.0486686	0.175742	-0.276933	0.781832	0.866356	107.838	93.067	91.0642	97.8402	87.3987	96.0885	95.2675	84.3877	78.4577	84.6419	88.361	89.5176
Gdpgp1	87.5237	0.0500399	0.187998	0.266173	0.790106	0.871333	86.0631	89.3444	91.0642	101.793	86.3457	87.93	80.3461	94.0571	86.9652	62.0051	97.5928	86.7772
LOC102549117	54.6589	0.0147783	0.227056	0.0650864	0.948105	0.970897	52.8821	53.0482	61.5767	55.3439	60.0208	54.3897	65.4247	50.9842	52.9353	41.3367	54.0717	53.8932
Ttll13	181.837	-0.00850439	0.145553	-0.0584283	0.953407	0.973747	159.683	226.153	189.067	193.704	168.479	209.4	161.84	166.138	193.781	172.236	154.302	187.256
Ngrn	1007.45	0.52916	0.075951	6.96712	3.23495e-12	4.86362e-11	724.796	771.526	860.34	1105.89	1110.91	1187.51	1227	1195.49	1117.31	928.108	917.9	942.675
Vps33b	777.698	-0.14447	0.078942	-1.83008	0.0672382	0.1442	735.165	808.753	804.834	673.022	725.514	727.916	857.408	871.127	780.796	779.493	751.728	816.619
Prc1	629.073	-0.371772	0.097958	-3.79522	0.000147516	0.000701886	668.804	749.19	666.069	439.787	582.307	588.315	589.97	638.182	623.881	685.993	666.005	650.373
Rccd1	88.6137	0.0964509	0.186602	0.516882	0.605239	0.741561	87.1	77.2456	71.9841	78.0745	80.0277	93.369	102.154	89.6619	100.199	100.389	81.7669	101.392
Unc45a	368.117	0.527166	0.107329	4.91168	9.03014e-07	6.6249e-06	331.809	319.22	287.069	385.431	489.643	475.003	392.548	388.535	350.697	327.741	336.299	333.407
Hddc3	967.956	-0.174569	0.111862	-1.56058	0.118623	0.226146	965.358	989.303	869.012	803.475	844.503	853.012	1035.32	756.852	701.393	1225.34	1440.15	1131.76
Man2a2	2049.71	0.168724	0.0587704	2.87091	0.00409296	0.0134092	1881.98	1980.47	1947.91	2083.3	2262.89	2187.37	2156.72	1999.81	2083.38	1965.46	2011.2	2036.07
Fes	35.4202	-0.192424	0.291072	-0.661089	0.508555	0.659402	38.3655	32.5735	48.5676	37.5548	34.7489	32.6338	24.1038	32.5244	30.2488	43.3052	44.8399	25.5764
LOC102553801	3.82331	-0.707264	1.00486	-0.703843	0.48153		0	6.51469	6.07094	0	4.21198	3.62598	3.4434	1.75808	7.56219	2.95262	7.91293	1.82689
Furin	197.816	1.84843	0.145103	12.7388	3.60063e-37	4.22831e-35	90.2107	110.75	85.8605	333.052	332.747	366.224	180.205	237.34	238.209	130.9	123.969	144.324
LOC102553864	0.248938	-1.9173	3.67067	-0.522329	0.601441		2.07381	0	0	0	0	0	0	0	0	0	0	0.913445
LOC108349447	2.93071	-0.723056	0.951916	-0.75958	0.447506		4.14762	2.79201	4.33639	1.97657	2.10599	2.71949	2.2956	2.63712	0.945274	4.92104	2.63764	3.65378
Blm	155.148	-0.0928651	0.144824	-0.641229	0.521374	0.670723	186.643	157.283	179.527	158.126	167.426	164.982	121.667	136.251	158.806	156.489	150.346	124.228
LOC100909455	0.109902	0	4.40736	0	1		0	0	0	0	0	0	0	0	0	0	1.31882	0
Crtc3	49.5053	0.776774	0.23862	3.25527	0.00113285	0.00436464	33.1809	45.6029	36.4257	64.2385	67.3917	66.1741	58.5379	52.7423	55.7711	34.4473	44.8399	34.7109
Iqgap1	646.542	0.770483	0.0987903	7.79918	6.23123e-15	1.24054e-13	426.168	459.751	499.552	775.803	776.058	814.033	690.976	644.335	781.741	597.414	571.05	721.621
Zscan2	259.638	0.0614464	0.123506	0.497517	0.618825	0.751806	237.451	249.42	253.245	219.399	275.885	277.387	242.186	268.107	311.94	248.02	267.721	264.899
Wdr73	271.104	-0.279792	0.116308	-2.40561	0.0161456	0.0438385	299.665	286.647	302.68	225.329	245.348	261.071	319.089	287.446	245.771	258.847	251.895	269.466
Nmb	8.68591	-0.257101	0.535656	-0.479973	0.631246		13.4798	11.168	11.2746	6.91799	7.37097	15.4104	6.88681	7.91135	9.45274	4.92104	3.95646	5.48067
Sec11a	942.221	-0.342051	0.0785315	-4.35559	1.32711e-05	7.78179e-05	1047.27	995.817	1052.88	749.12	818.178	873.861	967.597	1031.99	921.642	1014.72	919.219	914.358
Zfp592	466.209	0.302854	0.0888597	3.40823	0.000653858	0.00267012	425.131	447.652	451.852	553.439	573.883	509.45	449.938	456.221	483.98	394.667	429.936	418.358
LOC108349600	1.06299	0.483496	1.72062	0.281001	0.778709		0	0.93067	1.73456	0	1.053	2.71949	3.4434	0	1.89055	0.984208	0	0
Alpk3	55.999	-0.203441	0.240541	-0.845763	0.397685	0.559476	59.1036	50.2562	46.833	33.6017	53.7028	48.0442	63.1291	61.5327	68.0597	71.8472	61.9846	53.8932
LOC102555867	3.72906	-1.27355	0.872897	-1.45899	0.144568		7.25833	6.51469	5.20367	4.94142	1.053	1.81299	1.1478	4.39519	0.945274	2.95262	3.95646	4.56722
LOC102555804	3.08202	-0.605735	0.981913	-0.616893	0.537306		3.11071	5.58402	1.73456	1.97657	2.10599	2.71949	5.73901	0.879038	2.83582	4.92104	2.63764	2.74033
Slc28a1	6.52562	-0.48529	0.669289	-0.725083	0.468401		6.22143	13.0294	5.20367	6.91799	3.15899	7.25196	1.1478	1.75808	0	8.85787	9.23175	15.5286
Pde8a	260.235	0.226698	0.114823	1.97434	0.0483436	0.109889	233.304	252.212	231.563	280.673	260.09	297.33	243.334	290.962	252.388	253.926	270.358	256.678
Rps17	2302.05	-0.400481	0.0669517	-5.98163	2.20912e-09	2.37884e-08	2779.94	2657.99	2613.98	1931.11	2112.31	2055.93	2132.61	2409.44	2250.7	2171.16	2400.26	2109.14
Cpeb1	952.391	0.255565	0.0774903	3.29803	0.00097366	0.00381905	809.823	951.145	927.12	1074.27	1107.75	1031.59	919.389	1002.98	990.647	818.861	898.117	897.003
Ap3b2	2105.29	0.24589	0.077277	3.18193	0.00146298	0.00547163	1715.04	1946.03	1979.13	2059.58	2267.1	2364.14	2210.67	2343.52	2553.18	1932	2077.14	1815.93
LOC102555928	8.37499	-0.978106	0.572304	-1.70907	0.0874387		12.4429	15.8214	10.4073	5.92971	7.37097	6.34547	9.18241	4.39519	6.61692	10.8263	6.59411	4.56722
LOC100360933	33.2735	0.154222	0.288787	0.534032	0.59332	0.732171	32.144	33.5041	38.1602	41.5079	40.0138	34.4468	16.0692	27.2502	31.194	30.5105	34.2894	40.1916
LOC102556224	215.992	-0.0864524	0.135451	-0.638255	0.523308	0.672266	227.082	217.777	261.918	226.317	217.97	222.091	169.875	233.824	211.741	217.51	167.49	218.313
Scarna15	6.78204	-0.526885	0.679799	-0.77506	0.438304		14.5167	6.51469	6.07094	2.96485	8.42397	7.25196	9.18241	4.39519	3.78109	5.90525	10.5506	1.82689
Fsd2	32.5066	0.335959	0.311425	1.07878	0.280685	0.437831	23.8488	35.3655	22.5492	42.4962	34.7489	26.2884	44.7643	29.8873	33.0846	31.4947	29.0141	36.5378
Whamm	144.581	0.631942	0.154554	4.08881	4.33588e-05	0.000228703	91.2476	122.849	111.879	177.891	148.472	179.486	167.579	144.162	136.119	157.473	151.664	146.151
Homer2	273.731	-0.0915561	0.112647	-0.812772	0.416349	0.576767	260.263	278.27	275.794	256.954	268.514	240.221	303.02	276.018	317.612	249.005	291.46	267.639
Fam103a1	871.643	-0.585292	0.0948357	-6.17164	6.75858e-10	7.83094e-09	1074.23	1100.05	1117.92	676.975	756.051	761.456	705.898	915.958	992.537	784.414	788.655	785.562
RGD1305713	476.419	-0.0629172	0.0945347	-0.665546	0.505702	0.656937	425.131	458.821	466.595	421.997	416.986	454.154	532.58	500.173	466.965	539.346	556.543	477.731
Btbd1	6743.58	-0.308407	0.0591718	-5.21206	1.8676e-07	1.5318e-06	7002.22	7204.32	7438.64	5646.07	5918.89	5915.79	6899.43	7689.83	8014.03	6590.26	6400.24	6203.2
Tm6sf1	924.925	0.0881701	0.0823707	1.07041	0.284436	0.442095	806.712	840.395	977.422	949.741	916.106	927.344	1000.88	1034.63	979.304	874.961	824.263	967.338
LOC102556283	14.7208	0.0338369	0.426249	0.079383	0.936728	0.964418	22.8119	12.0987	19.0801	20.754	20.0069	14.5039	4.59121	6.15327	12.2886	15.7473	15.8259	12.7882
Hdgfrp3	2718.76	-0.221551	0.0621604	-3.56419	0.000364987	0.00158587	2676.25	2771.54	2967.82	2304.68	2536.67	2380.46	2720.29	2722.38	2918.06	2861.09	2984.49	2781.44
Bnc1	4.10765	-1.09238	0.912544	-1.19707	0.231279		2.07381	7.44536	6.93822	5.92971	0	1.81299	1.1478	1.75808	2.83582	10.8263	3.95646	4.56722
LOC102556513	25.9092	0.0624003	0.339078	0.184029	0.853991	0.913037	31.1071	25.1281	23.4165	29.6485	22.1129	30.8208	30.9906	17.5808	25.5224	19.6842	21.1011	33.7974
Bnc1_1	0	NA	NA	NA	NA		0	0	0	0	0	0	0	0	0	0	0	0
LOC103691175	2.88312	-0.745045	0.941371	-0.791447	0.428683		4.14762	4.65335	6.07094	2.96485	4.21198	1.81299	0	2.63712	0.945274	4.92104	1.31882	0.913445
Sh3gl3	1242.71	-0.218576	0.0701192	-3.11721	0.0018257	0.00665075	1258.8	1264.78	1359.89	1097	1114.07	1127.68	1302.75	1353.72	1279.9	1338.52	1260.79	1154.59
Adamtsl3	168.26	-0.343103	0.145703	-2.35481	0.0185324	0.0491221	181.458	210.332	158.712	143.301	155.843	135.068	142.327	167.017	172.04	202.747	176.722	173.554
Saxo2	217.146	-0.175296	0.118776	-1.47585	0.139985	0.258603	226.045	242.905	236.767	198.645	212.705	213.933	215.787	215.364	197.562	210.621	207.055	228.361
Efl1	557.771	-0.247312	0.0865909	-2.85609	0.00428893	0.0139643	543.338	528.621	588.882	431.88	481.219	486.788	568.162	587.198	563.383	614.146	662.048	637.584
LOC108348871	9.29837	0.0764994	0.550888	0.138866	0.889556		5.18452	11.168	12.1419	7.90628	11.583	10.8779	2.2956	5.27423	9.45274	13.7789	11.8694	10.0479
Mex3b	136.088	0.146382	0.151934	0.963458	0.335318	0.498105	124.429	138.67	137.03	141.325	151.631	150.478	126.258	138.888	133.284	124.994	110.781	155.286
LOC103691179	0	NA	NA	NA	NA		0	0	0	0	0	0	0	0	0	0	0	0
LOC103691180	0	NA	NA	NA	NA		0	0	0	0	0	0	0	0	0	0	0	0
LOC102552825	1.5225	2.35558	1.51615	1.55366	0.120266		1.0369	0.93067	0	4.94142	2.10599	2.71949	0	0	0.945274	2.95262	2.63764	0
LOC103691181	3.79447	-0.156836	0.926088	-0.169353	0.865519		10.369	1.86134	2.60183	3.95314	8.42397	0.906495	3.4434	1.75808	0	1.96842	6.59411	3.65378
LOC108349601	4.23083	-0.418271	0.905975	-0.461681	0.64431		11.406	4.65335	1.73456	2.96485	9.47696	0.906495	0	4.39519	1.89055	4.92104	6.59411	1.82689
Tmc3	18.1631	-0.148308	0.431469	-0.343728	0.731051	0.832831	25.9226	21.4054	14.7437	31.6251	9.47696	14.5039	14.9214	7.91135	14.1791	24.6052	15.8259	22.8361
Stard5	66.3002	-0.326061	0.211717	-1.54008	0.123542	0.233717	66.3619	76.315	78.9223	62.2619	56.8618	58.0157	53.9467	57.1375	69.9503	68.8946	61.9846	84.9503
Il16	54.5569	-0.0117194	0.248078	-0.0472409	0.962321	0.978247	86.0631	62.3549	41.6293	61.2736	54.7558	70.7066	41.3208	42.1938	30.2488	57.0841	54.0717	52.9798
Cfap161	422.763	-0.441188	0.10169	-4.33856	1.4342e-05	8.3507e-05	488.382	529.551	424.966	336.017	371.708	354.44	405.174	421.938	368.657	447.815	443.124	481.385
Mesdc1	135.719	0.697013	0.151468	4.60172	4.19024e-06	2.70328e-05	103.69	103.304	109.277	177.891	168.479	166.795	165.283	137.13	135.174	109.247	134.52	117.834
Mesdc2	2941.68	-0.292635	0.0684973	-4.27221	1.93545e-05	0.00010957	3103.46	3196.85	3287.85	2460.83	2756.74	2612.52	2868.36	3304.31	3095.77	2974.28	2991.09	2648.08
Cemip	184.914	0.604842	0.130021	4.65189	3.28912e-06	2.17522e-05	154.499	142.393	150.039	215.446	232.712	231.156	185.944	187.235	218.358	166.331	162.215	172.641
Abhd17c	112.376	0.223983	0.200066	1.11955	0.262906	0.417937	85.0262	89.3444	136.163	109.7	120.042	134.161	79.1983	114.275	137.065	99.405	122.65	121.488
LOC108349171	52.3946	0.366633	0.235034	1.55991	0.11878	0.22636	44.5869	42.8108	52.0367	57.3205	62.1268	60.7352	50.5033	49.2262	38.7562	47.242	56.7093	66.6815
LOC108349102	63.9834	0.0406235	0.220596	0.184153	0.853893	0.913037	59.1036	73.523	55.5058	63.2502	72.6567	58.0157	49.3555	58.8956	67.1144	67.9104	59.347	83.1235
Arnt2	3287.09	0.488288	0.0712232	6.85575	7.09402e-12	1.01896e-10	2481.31	2855.3	3029.4	3967.96	3940.31	3834.47	3290.75	3387.81	3728.16	2923.1	2881.62	3124.89
LOC102553298	145.153	0.114227	0.14806	0.771489	0.440417	0.598518	150.351	126.571	138.764	142.313	154.79	152.291	129.702	150.316	129.502	168.3	134.52	164.42
Fah	300.788	0.0990711	0.125845	0.787246	0.431138	0.590181	291.37	255.934	320.893	291.544	299.051	339.029	313.35	356.011	263.731	278.531	272.996	327.013
Zfand6	1605.77	-0.109833	0.142517	-0.770665	0.440905	0.598948	1624.83	1605.41	1399.79	1430.05	1494.2	1366.09	2070.63	1515.46	1393.33	1844.41	1863.49	1661.56
LOC108349602	23.9975	-0.311076	0.381004	-0.816462	0.414236	0.574758	21.775	27.9201	35.5584	23.7188	28.4309	17.2234	19.5126	21.0969	7.56219	41.3367	23.7388	20.0958
LOC690082	0.151046	-0.904228	4.40736	-0.205163	0.837444		0	0	0.867278	0	0	0	0	0	0.945274	0	0	0
LOC100911002	0.966367	1.11959	1.88767	0.593107	0.55311		0	1.86134	0	0.988284	3.15899	0	0	0.879038	0	1.96842	0	2.74033
LOC100911047	2.384	0.597075	1.24964	0.477797	0.632795		0	1.86134	2.60183	5.92971	1.053	0	0	0	1.89055	4.92104	3.95646	6.39411
F8a1	304.926	0.0947161	0.110228	0.859278	0.390187	0.552641	256.115	320.151	326.096	321.192	311.687	332.684	324.828	311.18	346.915	276.562	267.721	263.985
Xlr3a	3.37702	0.0932119	0.971691	0.0959276	0.923578		1.0369	3.72268	3.46911	2.96485	4.21198	1.81299	0	7.03231	4.72637	3.93683	3.95646	3.65378
LOC100366231	0.0732532	0	4.40736	0	1		0	0	0	0	0	0	0	0.879038	0	0	0	0
LOC100911148	0	NA	NA	NA	NA		0	0	0	0	0	0	0	0	0	0	0	0
Cyp2c7	11.4775	-0.604945	0.503206	-1.20218	0.229293		23.8488	13.0294	13.0092	9.88284	14.7419	8.15846	6.88681	10.5485	5.67164	16.7315	7.91293	7.30756
LOC100361434	2.28925	-0.780132	1.21778	-0.640618	0.521771		3.11071	2.79201	2.60183	1.97657	2.10599	0.906495	0	0	3.78109	4.92104	5.27529	0
[truncated: 30,012 more rows]

## Sheet: S2
source	term_id	term_name	term_id	highlighted	adjusted_p_value	negative_log10_of_adjusted_p_value	term_size	query_size	intersection_size	effective_domain_size	intersections
GO:MF	GO:0005515	protein binding	GO:0005515	TRUE	5.95715e-165	164.225	6862	4593	2556	17859	LRP11,NUP43,LATS1,KATNA1,SASH1,STXBP5,GRM1,SHPRH,UTRN,CITED2,REPS1,IFNGR1,AHI1,PTPRK,EPB41L2,STX7,NCOA7,PDCD6,TPPP,BRD9,CCDC170,SYNE1,TULP4,DYNLT1,WTAP,TCP1,IGF2R,PACRG,PDE10A,PRDM9,RGMB,PPP2R1A,PRPF31,CHMP2A,ZBTB45,SSC5D,SHISA7,KMT5C,BRSK1,SAE1,STRN4,PRKD2,CALM3,PPP5C,MYPOP,DMWD,FBXO46,ERCC1,MARK4,APOE,ARHGEF1,RABAC1,ATP1A3,DEDD2,GSK3A,PAFAH1B3,MEGF8,HNRNPUL1,LTBP4,SPTBN4,MAP3K10,FCGBP,LRFN1,GMF…
GO:MF	GO:0005488	binding	GO:0005488	FALSE	3.10038e-85	84.5086	12389	4593	3705	17859	LRP11,NUP43,LATS1,KATNA1,SASH1,STXBP5,GRM1,SHPRH,UTRN,PLAGL1,MCC,CITED2,REPS1,IFNGR1,AHI1,HBS1L,PTPRK,EPB41L2,ARG1,STX7,TBPL1,NCOA7,TRMT11,RNF146,SDHA,PDCD6,TPPP,BRD9,LPCAT1,SRD5A1,MTRR,CCDC170,SYNE1,MTRF1L,ARID1B,TULP4,TMEM181,DYNLT1,WTAP,TCP1,MRPL18,IGF2R,MAP3K4,PACRG,PDE10A,RNASET2,RPS6KA2,PRDM9,RGMB,RIOK2,PPP2R1A,PRPF31,PRKCG,CHMP2A,ZBTB45,RPS5,ZFP444,ZFP865,SSC5D,NAT14,SHISA7,UBE2S,KMT5C,BRS…
GO:MF	GO:0019899	enzyme binding	GO:0019899	FALSE	4.24735e-54	53.3719	1355	4593	607	17859	LATS1,SASH1,SHPRH,UTRN,CITED2,SYNE1,TCP1,PACRG,BRSK1,SAE1,STRN4,PRKD2,CALM3,APOE,GSK3A,HNRNPUL1,SPTBN4,SIRT2,ARHGAP33,UBA2,GPI,URI1,POLD1,ATF5,AP2A1,SCAF1,RUVBL2,RASIP1,CYFIP1,MEF2A,AKAP13,PRC1,FURIN,IQGAP1,WHAMM,FZD4,PICALM,DLG2,PCF11,GAB2,APBB1,ILK,DENND5A,MICAL2,YTHDC2,RBBP6,XPO6,STX1B,KAT8,TCERG1L,BNIP3,PHRF1,TOLLIP,TH,FADD,PPP6R3,PITPNM1,RELA,SYVN1,EHD1,JAK2,PPP1R3C,LCOR,ERLIN1,SUFU,SH3PXD2A…
GO:MF	GO:0043167	ion binding	GO:0043167	FALSE	4.67158e-42	41.3305	3615	4593	1266	17859	LATS1,KATNA1,SHPRH,UTRN,MCC,REPS1,HBS1L,ARG1,RNF146,SDHA,PDCD6,TPPP,LPCAT1,SRD5A1,MTRR,TCP1,MAP3K4,RPS6KA2,RIOK2,PRKCG,CHMP2A,KMT5C,BRSK1,ZC3H4,ARHGAP35,PRKD2,CALM3,PPP5C,IRF2BP1,DMPK,MARK4,APOE,IRGQ,ATP1A3,GSK3A,MEGF8,CYP2S1,EGLN2,RAB4B,LTBP4,HIPK4,MAP3K10,PSMC4,DYRK1B,SIRT2,ACTN4,APLP1,KMT2B,MAG,UBA2,PEPD,NUDT19,MYH14,RCN3,RUVBL2,LMTK3,ABCC8,NELL1,OTUD7A,IGF1R,NR2F2,LOC103691165,NTRK3,ANPEP,IDH…
GO:MF	GO:0003824	catalytic activity	GO:0003824	TRUE	3.80116e-40	39.4201	5177	4593	1699	17859	PCMT1,LATS1,KATNA1,UST,SHPRH,FUCA2,AIG1,HBS1L,ARG1,TRMT11,RNF146,SDHA,TPPP,LPCAT1,SRD5A1,MTRR,TFB1M,ZDHHC14,TCP1,MAP3K4,PDE10A,RNASET2,RPS6KA2,PRDM9,RIOK2,PPP2R1A,PRKCG,USP29,UBE2S,KMT5C,BRSK1,DHX34,SAE1,ARHGAP35,PRKD2,PPP5C,IRF2BP1,DMPK,ERCC1,MARK4,ETHE1,ATP1A3,GSK3A,LIPE,BCKDHA,CYP2S1,EGLN2,RAB4B,HIPK4,PLD3,MAP3K10,PSMC4,FBL,DYRK1B,SIRT2,KMT2B,UBA2,GPI,PEPD,NUDT19,DPY19L3,POLD1,CPT1C,NOSIP,RUVB…
GO:MF	GO:0036094	small molecule binding	GO:0036094	FALSE	8.41309e-39	38.075	3839	4593	1317	17859	LATS1,KATNA1,SHPRH,UTRN,MCC,REPS1,HBS1L,ARG1,RNF146,SDHA,PDCD6,TPPP,LPCAT1,SRD5A1,MTRR,TCP1,IGF2R,MAP3K4,RPS6KA2,RIOK2,PRKCG,CHMP2A,KMT5C,BRSK1,ZC3H4,ARHGAP35,PRKD2,CALM3,PPP5C,IRF2BP1,DMPK,MARK4,APOE,IRGQ,ATP1A3,GSK3A,MEGF8,CYP2S1,EGLN2,RAB4B,LTBP4,HIPK4,MAP3K10,PSMC4,DYRK1B,SIRT2,ACTN4,APLP1,KMT2B,MAG,UBA2,PEPD,NUDT19,POLD1,MYH14,RCN3,RUVBL2,LMTK3,ABCC8,NELL1,OTUD7A,IGF1R,NR2F2,LOC103691165,NTR…
GO:MF	GO:0030674	protein-macromolecule adaptor activity	GO:0030674	TRUE	2.2684e-33	32.6443	560	4593	280	17859	CITED2,STX7,NCOA7,PDCD6,ICE1,MED10,LOC102549842,SYNE1,IRF2BP1,MARK4,ACTN4,URI1,SHANK1,AP2A1,RUVBL2,UBE3A,ARRDC4,AKAP13,GAB2,NUP98,TRIM21,YTHDC2,SH2B1,STX1B,KAT8,TGFB1I1,TCERG1L,BET1L,SHANK2,AIP,RBM14,KAT5,MEN1,MTA2,DDB1,TLE4,SMARCA2,BTAF1,SORBS1,LCOR,BTRC,PPRC1,NOLC1,TRIM8,SFR1,ZFP366,AK6,SUB1,MAML3,MED12L,BCL9,SEC22B,DDX20,LMO4,ZZZ3,NOTCH1,DAB2IP,SCAI,RAPGEF4,CIR1,AMBRA1,MAPK8IP1,FBXO3,TP53BP1,C…
GO:MF	GO:0016740	transferase activity	GO:0016740	FALSE	3.6659e-31	30.4358	1972	4593	736	17859	PCMT1,LATS1,UST,SHPRH,TRMT11,RNF146,LPCAT1,TFB1M,ZDHHC14,MAP3K4,RPS6KA2,PRDM9,RIOK2,PRKCG,UBE2S,KMT5C,BRSK1,PRKD2,IRF2BP1,DMPK,MARK4,GSK3A,HIPK4,MAP3K10,FBL,DYRK1B,SIRT2,KMT2B,DPY19L3,POLD1,CPT1C,NOSIP,BCAT2,LMTK3,PRMT3,UBE3A,MAGEL2,IGF1R,NTRK3,PAK1,PGM2L1,LRTOMT,TRIM21,TRIM3,ILK,STK33,RNF141,GALNT18,PIK3C2A,XYLT1,SMG1,EEF2K,METTL9,RBBP6,LCMT1,NSMCE1,MAPK3,CDIPT,PHKG2,SETD1B,KAT8,OAT,STK32C,PTDSS…
GO:MF	GO:0044877	protein-containing complex binding	GO:0044877	FALSE	3.48177e-30	29.4582	1039	4593	438	17859	UTRN,CITED2,EPB41L2,IGF2R,PRPF31,UBE2S,KMT5C,MEIS3,DHX34,ZC3H4,STRN4,ERCC1,APOE,CIC,SPTBN4,GMFG,PAF1,SUPT5H,SIRT2,ACTN4,EIF3K,TSHZ3,URI1,POLD1,MYH14,ATF5,RUVBL2,ABCC8,PRMT3,NDN,MEF2A,WHAMM,EFL1,FZD4,SERPINH1,NUMA1,NUP98,APBB1,TUB,TRIM66,NDUFAB1,KDM8,CORO1A,IKZF5,CD81,NAP1L4,CORO1B,KAT5,RELA,MEN1,MTA2,DDB1,TLE4,VLDLR,PI4K2A,SHTN1,VCAN,NDUFAF2,FST,ITGA1,PELO,MYO10,ZFAND1,EIF5A2,SKIL,GNB4,ACTL6A,USP…
GO:MF	GO:0140096	catalytic activity, acting on a protein	GO:0140096	FALSE	1.18515e-27	26.9262	2046	4593	745	17859	PCMT1,LATS1,KATNA1,SHPRH,RNF146,MAP3K4,RPS6KA2,PRDM9,RIOK2,PPP2R1A,PRKCG,USP29,UBE2S,KMT5C,BRSK1,SAE1,PRKD2,PPP5C,IRF2BP1,DMPK,MARK4,GSK3A,EGLN2,HIPK4,MAP3K10,DYRK1B,SIRT2,KMT2B,UBA2,PEPD,NOSIP,LMTK3,PTPN5,PRMT3,UBE3A,MAGEL2,OTUD7A,IGF1R,NTRK3,ANPEP,FURIN,SEC11A,CTSC,PRSS23,PRCP,PAK1,CAPN5,TRIM21,TRIM3,ILK,STK33,NRIP3,RNF141,GALNT18,USP47,XYLT1,SMG1,UQCRC2,EEF2K,METTL9,USP31,RBBP6,LCMT1,KDM8,NSMC…
GO:MF	GO:0042802	identical protein binding	GO:0042802	FALSE	2.67155e-26	25.5732	1449	4593	557	17859	AHI1,PDCD6,TPPP,DYNLT1,WTAP,IGF2R,RGMB,PRPF31,PPP5C,MYPOP,APOE,RABAC1,PAFAH1B3,ACTN4,APLP1,MAG,IRF3,RUVBL2,RASIP1,IGF1R,NR2F2,PEX11A,BTBD1,SH3GL3,FZD4,TENM4,EMSY,UCP2,RRM1,TRIM21,TRIM3,SYT9,TRIM66,CORO1A,ZNF48,HTRA1,ACADSB,OAT,LHPP,GLRX3,BNIP3,FADD,CORO1B,PC,BANF1,RELA,EHD1,SF1,VEGFB,PRPF19,JAK2,IFIT3,IDE,ZFYVE27,CHUK,TRIM8,PRDX3,XRCC4,HOMER1,HEXB,FCHO2,TRIM23,IL6ST,HMGCS1,NADK2,DROSHA,RALYL,PCSK…
GO:MF	GO:0043168	anion binding	GO:0043168	FALSE	5.98745e-24	23.2228	1933	4593	696	17859	LATS1,KATNA1,SHPRH,HBS1L,SDHA,SRD5A1,MTRR,TCP1,MAP3K4,RPS6KA2,RIOK2,PRKCG,BRSK1,ARHGAP35,PRKD2,PPP5C,DMPK,MARK4,IRGQ,ATP1A3,GSK3A,EGLN2,RAB4B,HIPK4,MAP3K10,PSMC4,DYRK1B,SIRT2,MAG,UBA2,MYH14,RUVBL2,LMTK3,ABCC8,IGF1R,NR2F2,NTRK3,FURIN,EFL1,ME3,RAB30,PAK1,RAB6A,FCHSD2,ARAP1,RRM1,ILK,SYT9,STK33,SWAP70,MICAL2,YTHDC2,DNAH3,EEF2K,TUFM,MAPK3,SEPHS2,SRCAP,PHKG2,ACADSB,OAT,STK32C,NADSYN1,PITPNM1,PC,RELA,EH…
GO:MF	GO:0008092	cytoskeletal protein binding	GO:0008092	FALSE	1.97581e-22	21.7043	682	4593	297	17859	KATNA1,UTRN,EPB41L2,TPPP,CCDC170,SYNE1,PACRG,BRSK1,CALM3,MARK4,APOE,SPTBN4,GMFG,ACTN4,MYH14,ATF5,KCNC1,NDN,SYNM,PRC1,WHAMM,PICALM,MAP6,RAB6A,NUMA1,MICAL2,PARVA,CORO1A,STX1B,DPYSL4,TUBGCP2,CORO1B,CFL1,RELA,BLOC1S2,ABLIM1,SHTN1,JMY,TBCA,MAP1B,MYO10,CCT5,DCLK1,MAP9,ARHGEF2,RUSC1,ANKRD35,SYNPO2,ANK2,UNC5C,SSNA1,CAMSAP1,ABL1,DNM1,RAB14,GSN,STRBP,ERMN,COBLL1,WIPF1,PACSIN3,MAPK8IP1,LIN7C,RMDN3,INO80,MAP…
GO:MF	GO:1901363	heterocyclic compound binding	GO:1901363	FALSE	1.94112e-21	20.7119	1895	4593	674	17859	LATS1,KATNA1,SHPRH,HBS1L,SDHA,SRD5A1,MTRR,TCP1,MAP3K4,RPS6KA2,RIOK2,PRKCG,BRSK1,ARHGAP35,PRKD2,PPP5C,DMPK,MARK4,IRGQ,ATP1A3,GSK3A,EGLN2,RAB4B,HIPK4,MAP3K10,PSMC4,DYRK1B,SIRT2,ACTN4,UBA2,POLD1,MYH14,RUVBL2,LMTK3,ABCC8,IGF1R,NTRK3,IDH2,EFL1,ME3,RAB30,PAK1,RAB6A,RRM1,ILK,STK33,SWAP70,MICAL2,YTHDC2,DNAH3,EEF2K,TUFM,MAPK3,SEPHS2,SRCAP,PHKG2,ACADSB,OAT,STK32C,NADSYN1,PC,EHD1,PYGM,RPS6KA4,MARK2,SMARCA2,…
GO:MF	GO:1901265	nucleoside phosphate binding	GO:1901265	FALSE	5.62308e-21	20.25	1798	4593	643	17859	LATS1,KATNA1,SHPRH,HBS1L,SDHA,SRD5A1,MTRR,TCP1,MAP3K4,RPS6KA2,RIOK2,PRKCG,BRSK1,ARHGAP35,PRKD2,PPP5C,DMPK,MARK4,IRGQ,ATP1A3,GSK3A,RAB4B,HIPK4,MAP3K10,PSMC4,DYRK1B,SIRT2,UBA2,POLD1,MYH14,RUVBL2,LMTK3,ABCC8,IGF1R,NTRK3,IDH2,EFL1,ME3,RAB30,PAK1,RAB6A,RRM1,ILK,STK33,SWAP70,MICAL2,YTHDC2,DNAH3,EEF2K,TUFM,MAPK3,SEPHS2,SRCAP,PHKG2,ACADSB,STK32C,NADSYN1,PC,EHD1,RPS6KA4,MARK2,SMARCA2,AK3,JAK2,ATAD1,BTAF1,…
GO:MF	GO:0000166	nucleotide binding	GO:0000166	FALSE	5.62308e-21	20.25	1798	4593	643	17859	LATS1,KATNA1,SHPRH,HBS1L,SDHA,SRD5A1,MTRR,TCP1,MAP3K4,RPS6KA2,RIOK2,PRKCG,BRSK1,ARHGAP35,PRKD2,PPP5C,DMPK,MARK4,IRGQ,ATP1A3,GSK3A,RAB4B,HIPK4,MAP3K10,PSMC4,DYRK1B,SIRT2,UBA2,POLD1,MYH14,RUVBL2,LMTK3,ABCC8,IGF1R,NTRK3,IDH2,EFL1,ME3,RAB30,PAK1,RAB6A,RRM1,ILK,STK33,SWAP70,MICAL2,YTHDC2,DNAH3,EEF2K,TUFM,MAPK3,SEPHS2,SRCAP,PHKG2,ACADSB,STK32C,NADSYN1,PC,EHD1,RPS6KA4,MARK2,SMARCA2,AK3,JAK2,ATAD1,BTAF1,…
GO:MF	GO:0003712	transcription coregulator activity	GO:0003712	FALSE	6.36954e-21	20.1959	309	4593	161	17859	CITED2,NCOA7,MED10,IRF2BP1,ACTN4,URI1,RUVBL2,UBE3A,NUP98,TRIM21,KAT8,TGFB1I1,TCERG1L,AIP,RBM14,KAT5,MTA2,TLE4,SMARCA2,BTAF1,LCOR,PPRC1,TRIM8,SFR1,ZFP366,AK6,SUB1,MAML3,MED12L,BCL9,LMO4,NOTCH1,SCAI,CIR1,TP53BP1,COPS2,ASXL1,CBFA2T2,NCOA6,ZMYND8,NCOA3,SS18L1,HELZ2,KMT2E,JAZF1,KDM3A,ZXDC,TMF1,RYBP,SETD5,CHD4,ATF7IP,AEBP2,MED21,NCOA2,RUNX1T1,RNF20,SSBP3,MED8,MYCBP,TRIM62,RERE,PARK7,NOC2L,CEBPZ,NCOA1,D…
GO:MF	GO:0043169	cation binding	GO:0043169	FALSE	4.9521e-20	19.3052	1963	4593	688	17859	LATS1,UTRN,MCC,REPS1,ARG1,RNF146,PDCD6,TPPP,LPCAT1,RPS6KA2,PRKCG,CHMP2A,KMT5C,BRSK1,ZC3H4,CALM3,IRF2BP1,APOE,MEGF8,CYP2S1,EGLN2,LTBP4,SIRT2,ACTN4,APLP1,KMT2B,UBA2,PEPD,NUDT19,RCN3,NELL1,OTUD7A,NR2F2,LOC103691165,ANPEP,IDH2,ACER3,TRIM21,HBB,TRIM5,TRIM3,DCHS1,TRIM66,ERI2,UQCRC2,EEF2K,RBBP6,FBXL19,SEC23IP,IKZF5,PHRF1,TH,PITPNM1,KDM2A,PC,RBM4B,LTBP3,EHD1,SF1,RPS6KA4,MARK2,FTH1,VLDLR,IDE,SLIT1,ZFYVE27…
GO:MF	GO:0008134	transcription factor binding	GO:0008134	FALSE	2.47229e-19	18.6069	419	4593	198	17859	LATS1,GRM1,CITED2,NCOA7,ERCC1,MAP3K10,SIRT2,ACTN4,MED25,RUVBL2,GTF2H1,MEF2A,CRTC3,ANKRD42,KAT8,TGFB1I1,TACC2,AIP,BBS1,KAT5,RELA,MTA2,TLE4,UHRF2,BTAF1,LCOR,PPRC1,SUFU,TCF7L2,ZFP366,AK6,MEF2D,CRTC2,NOTCH2,DDX20,TAF13,LEF1,GTF2B,LMO4,ZNHIT6,RXRA,CDK9,SP3,TP53BP1,EBF4,DDRGK1,ASXL1,COMMD7,NCOA6,PTPRT,NCOA3,TAF4,PRDM5,KDM3A,ANXA4,GATA2,TMF1,FOXP1,BHLHE40,CAND2,CHD4,FKBP4,BHLHE41,NCOA2,RUNX1T1,NBN,DNAJA…
GO:MF	GO:0097367	carbohydrate derivative binding	GO:0097367	FALSE	3.1742e-19	18.4984	1780	4593	630	17859	LATS1,KATNA1,SHPRH,HBS1L,RNF146,MTRR,TCP1,MAP3K4,RPS6KA2,RIOK2,PRKCG,BRSK1,ARHGAP35,PRKD2,PPP5C,DMPK,MARK4,APOE,IRGQ,ATP1A3,GSK3A,RAB4B,HIPK4,MAP3K10,PSMC4,DYRK1B,ACTN4,APLP1,MAG,UBA2,MYH14,RUVBL2,LMTK3,ABCC8,NAV2,IGF1R,NTRK3,FURIN,EFL1,CEMIP,RAB30,PAK1,RAB6A,RRM1,ILK,STK33,SWAP70,YTHDC2,PSMA1,DNAH3,EEF2K,TUFM,MAPK3,SEPHS2,SRCAP,PHKG2,STK32C,NADSYN1,PC,EHD1,RPS6KA4,VEGFB,MARK2,SMARCA2,AK3,JAK2,AT…
GO:MF	GO:0032553	ribonucleotide binding	GO:0032553	FALSE	4.69453e-19	18.3284	1589	4593	572	17859	LATS1,KATNA1,SHPRH,HBS1L,MTRR,TCP1,MAP3K4,RPS6KA2,RIOK2,PRKCG,BRSK1,ARHGAP35,PRKD2,PPP5C,DMPK,MARK4,IRGQ,ATP1A3,GSK3A,RAB4B,HIPK4,MAP3K10,PSMC4,DYRK1B,UBA2,MYH14,RUVBL2,LMTK3,ABCC8,IGF1R,NTRK3,EFL1,RAB30,PAK1,RAB6A,RRM1,ILK,STK33,SWAP70,YTHDC2,DNAH3,EEF2K,TUFM,MAPK3,SEPHS2,SRCAP,PHKG2,STK32C,NADSYN1,PC,EHD1,RPS6KA4,MARK2,SMARCA2,AK3,JAK2,ATAD1,BTAF1,IDE,PI4K2A,CHUK,CNNM2,RHOBTB3,TRIM23,PDE4D,PLK2…
GO:MF	GO:0017076	purine nucleotide binding	GO:0017076	FALSE	1.53171e-18	17.8148	1693	4593	601	17859	LATS1,KATNA1,SHPRH,HBS1L,SRD5A1,MTRR,TCP1,MAP3K4,RPS6KA2,RIOK2,PRKCG,BRSK1,ARHGAP35,PRKD2,PPP5C,DMPK,MARK4,IRGQ,ATP1A3,GSK3A,RAB4B,HIPK4,MAP3K10,PSMC4,DYRK1B,SIRT2,UBA2,MYH14,RUVBL2,LMTK3,ABCC8,IGF1R,NTRK3,IDH2,EFL1,ME3,RAB30,PAK1,RAB6A,RRM1,ILK,STK33,SWAP70,YTHDC2,DNAH3,EEF2K,TUFM,MAPK3,SEPHS2,SRCAP,PHKG2,STK32C,NADSYN1,PC,EHD1,RPS6KA4,MARK2,SMARCA2,AK3,JAK2,ATAD1,BTAF1,IDE,PI4K2A,CHUK,CNNM2,RHO…
GO:MF	GO:0032555	purine ribonucleotide binding	GO:0032555	FALSE	2.47708e-18	17.6061	1576	4593	565	17859	LATS1,KATNA1,SHPRH,HBS1L,TCP1,MAP3K4,RPS6KA2,RIOK2,PRKCG,BRSK1,ARHGAP35,PRKD2,PPP5C,DMPK,MARK4,IRGQ,ATP1A3,GSK3A,RAB4B,HIPK4,MAP3K10,PSMC4,DYRK1B,UBA2,MYH14,RUVBL2,LMTK3,ABCC8,IGF1R,NTRK3,EFL1,RAB30,PAK1,RAB6A,RRM1,ILK,STK33,SWAP70,YTHDC2,DNAH3,EEF2K,TUFM,MAPK3,SEPHS2,SRCAP,PHKG2,STK32C,NADSYN1,PC,EHD1,RPS6KA4,MARK2,SMARCA2,AK3,JAK2,ATAD1,BTAF1,IDE,PI4K2A,CHUK,CNNM2,RHOBTB3,TRIM23,PDE4D,PLK2,NIM1…
GO:MF	GO:0046872	metal ion binding	GO:0046872	FALSE	3.44011e-18	17.4634	1880	4593	655	17859	LATS1,UTRN,MCC,REPS1,ARG1,RNF146,PDCD6,TPPP,LPCAT1,RPS6KA2,PRKCG,BRSK1,ZC3H4,CALM3,IRF2BP1,APOE,MEGF8,CYP2S1,EGLN2,LTBP4,SIRT2,ACTN4,APLP1,KMT2B,UBA2,PEPD,NUDT19,RCN3,NELL1,OTUD7A,NR2F2,LOC103691165,ANPEP,IDH2,ACER3,TRIM21,HBB,TRIM5,TRIM3,DCHS1,TRIM66,ERI2,UQCRC2,EEF2K,RBBP6,FBXL19,SEC23IP,IKZF5,PHRF1,TH,PITPNM1,KDM2A,PC,RBM4B,LTBP3,EHD1,SF1,RPS6KA4,MARK2,FTH1,VLDLR,IDE,SLIT1,ZFYVE27,SCD,TRIM8,MC…
GO:MF	GO:0035639	purine ribonucleoside triphosphate binding	GO:0035639	FALSE	1.13942e-17	16.9433	1529	4593	548	17859	LATS1,KATNA1,SHPRH,HBS1L,TCP1,MAP3K4,RPS6KA2,RIOK2,PRKCG,BRSK1,ARHGAP35,PRKD2,PPP5C,DMPK,MARK4,IRGQ,ATP1A3,GSK3A,RAB4B,HIPK4,MAP3K10,PSMC4,DYRK1B,UBA2,MYH14,RUVBL2,LMTK3,ABCC8,IGF1R,NTRK3,EFL1,RAB30,PAK1,RAB6A,RRM1,ILK,STK33,SWAP70,YTHDC2,DNAH3,EEF2K,TUFM,MAPK3,SEPHS2,SRCAP,PHKG2,STK32C,NADSYN1,PC,EHD1,RPS6KA4,MARK2,SMARCA2,AK3,JAK2,ATAD1,BTAF1,IDE,PI4K2A,CHUK,CNNM2,RHOBTB3,TRIM23,PLK2,NIM1K,MYO1…
GO:MF	GO:0060090	molecular adaptor activity	GO:0060090	FALSE	2.21155e-17	16.6553	785	4593	316	17859	SASH1,CITED2,STX7,NCOA7,PDCD6,ICE1,MED10,LOC102549842,SYNE1,IRF2BP1,MARK4,ACTN4,URI1,SHANK1,AP2A1,RUVBL2,UBE3A,ARRDC4,AKAP13,GAB2,NUP98,TRIM21,APBB1,YTHDC2,SH2B1,STX1B,KAT8,TGFB1I1,TCERG1L,BET1L,TOLLIP,SHANK2,FADD,AIP,RBM14,KAT5,MEN1,MTA2,DDB1,TLE4,SMARCA2,PPP1R3C,BTAF1,SORBS1,LCOR,BTRC,PPRC1,NOLC1,TRIM8,SFR1,ZFP366,AK6,SUB1,MAML3,MED12L,LAMTOR2,BCL9,SEC22B,DDX20,LAMTOR3,LMO4,ZZZ3,NOTCH1,MAPKAP1,…
GO:MF	GO:0032559	adenyl ribonucleotide binding	GO:0032559	FALSE	1.23355e-16	15.9088	1227	4593	452	17859	LATS1,KATNA1,SHPRH,TCP1,MAP3K4,RPS6KA2,RIOK2,PRKCG,BRSK1,PRKD2,PPP5C,DMPK,MARK4,ATP1A3,GSK3A,HIPK4,MAP3K10,PSMC4,DYRK1B,UBA2,MYH14,RUVBL2,LMTK3,ABCC8,IGF1R,NTRK3,PAK1,RRM1,ILK,STK33,SWAP70,YTHDC2,DNAH3,EEF2K,MAPK3,SEPHS2,SRCAP,PHKG2,STK32C,NADSYN1,PC,RPS6KA4,MARK2,SMARCA2,AK3,JAK2,ATAD1,BTAF1,IDE,PI4K2A,CHUK,CNNM2,RHOBTB3,PDE4D,PLK2,NIM1K,MYO10,TRIO,CCT5,HLTF,PRKCI,SPATA5,HSPA4L,DCLK1,DHX36,GMPS,…
GO:MF	GO:0030554	adenyl nucleotide binding	GO:0030554	FALSE	1.66938e-16	15.7774	1337	4593	485	17859	LATS1,KATNA1,SHPRH,SRD5A1,MTRR,TCP1,MAP3K4,RPS6KA2,RIOK2,PRKCG,BRSK1,PRKD2,PPP5C,DMPK,MARK4,ATP1A3,GSK3A,HIPK4,MAP3K10,PSMC4,DYRK1B,SIRT2,UBA2,MYH14,RUVBL2,LMTK3,ABCC8,IGF1R,NTRK3,IDH2,ME3,PAK1,RRM1,ILK,STK33,SWAP70,YTHDC2,DNAH3,EEF2K,MAPK3,SEPHS2,SRCAP,PHKG2,STK32C,NADSYN1,PC,RPS6KA4,MARK2,SMARCA2,AK3,JAK2,ATAD1,BTAF1,IDE,PI4K2A,CHUK,CNNM2,RHOBTB3,PDE4D,PLK2,NNT,NIM1K,MYO10,TRIO,CCT5,HLTF,PRKCI,…
GO:MF	GO:0140297	DNA-binding transcription factor binding	GO:0140297	FALSE	2.42191e-16	15.6158	349	4593	166	17859	LATS1,GRM1,CITED2,NCOA7,MAP3K10,SIRT2,ACTN4,MED25,GTF2H1,MEF2A,CRTC3,ANKRD42,KAT8,TGFB1I1,TACC2,AIP,BBS1,KAT5,RELA,MTA2,TLE4,UHRF2,LCOR,TCF7L2,ZFP366,AK6,MEF2D,CRTC2,NOTCH2,DDX20,LEF1,GTF2B,LMO4,RXRA,SP3,TP53BP1,EBF4,DDRGK1,ASXL1,COMMD7,NCOA6,PTPRT,NCOA3,TAF4,PRDM5,KDM3A,ANXA4,GATA2,TMF1,FOXP1,BHLHE40,CHD4,FKBP4,BHLHE41,NCOA2,RUNX1T1,NBN,DNAJA1,KDM4C,NFIA,FAF1,ARID1A,PADI2,PARK7,TP73,PRDM16,SKI,N…
GO:MF	GO:0005524	ATP binding	GO:0005524	FALSE	5.61537e-16	15.2506	1190	4593	438	17859	LATS1,KATNA1,SHPRH,TCP1,MAP3K4,RPS6KA2,RIOK2,PRKCG,BRSK1,PRKD2,PPP5C,DMPK,MARK4,ATP1A3,GSK3A,HIPK4,MAP3K10,PSMC4,DYRK1B,UBA2,MYH14,RUVBL2,LMTK3,ABCC8,IGF1R,NTRK3,PAK1,RRM1,ILK,STK33,SWAP70,YTHDC2,DNAH3,EEF2K,MAPK3,SEPHS2,SRCAP,PHKG2,STK32C,NADSYN1,PC,RPS6KA4,MARK2,SMARCA2,AK3,JAK2,ATAD1,BTAF1,IDE,PI4K2A,CHUK,CNNM2,RHOBTB3,PLK2,NIM1K,MYO10,TRIO,CCT5,HLTF,PRKCI,SPATA5,HSPA4L,DCLK1,DHX36,GMPS,CCT3,S…
GO:MF	GO:0004674	protein serine/threonine kinase activity	GO:0004674	FALSE	6.01229e-16	15.221	299	4593	147	17859	LATS1,MAP3K4,RPS6KA2,RIOK2,PRKCG,BRSK1,PRKD2,DMPK,MARK4,GSK3A,MAP3K10,NTRK3,PAK1,ILK,STK33,SMG1,EEF2K,MAPK3,PHKG2,RPS6KA4,MARK2,CHUK,PLK2,NIM1K,PRKCI,PKN2,CDK9,STK39,TLK1,EIF2AK4,PAK6,BUB1,STK35,TOP1,CDK5,SRPK2,CDK14,BRAF,RAF1,WNK1,STK38L,TGFBR1,PRKAA2,MAST2,PLK3,RPS6KA1,PINK1,MTOR,CDK11B,EIF2AK2,PRKD3,PRKCE,ROCK2,MAP3K9,NEK9,RPS6KA5,CCNK,CDC42BPB,MARK3,CSNK1G2,STK11,BRD4,NUAK1,DYRK2,TBK1,STK3,CS…
GO:MF	GO:0016772	transferase activity, transferring phosphorus-containing groups	GO:0016772	FALSE	1.97493e-14	13.7044	861	4593	330	17859	LATS1,MAP3K4,RPS6KA2,RIOK2,PRKCG,BRSK1,PRKD2,DMPK,MARK4,GSK3A,HIPK4,MAP3K10,DYRK1B,POLD1,LMTK3,IGF1R,NTRK3,PAK1,PGM2L1,ILK,STK33,PIK3C2A,SMG1,EEF2K,MAPK3,CDIPT,PHKG2,KAT8,STK32C,PTDSS2,RPS6KA4,MARK2,RFK,AK3,JAK2,PI4K2A,CHUK,POLK,PLK2,NIM1K,NADK2,TRIO,PRKCI,PIK3CA,DCLK1,SCAMP3,PMVK,NPR1,PI4KB,HIPK1,CEPT1,PAPSS1,PKN2,FPGT,ABL1,UCK1,AK1,CDK9,STK39,TLK1,PDK1,CLP1,DGKZ,EIF2AK4,PAK6,PPIP5K1,BUB1,STK35,…
GO:MF	GO:0016301	kinase activity	GO:0016301	FALSE	7.25435e-14	13.1394	719	4593	283	17859	LATS1,MAP3K4,RPS6KA2,RIOK2,PRKCG,BRSK1,PRKD2,DMPK,MARK4,GSK3A,HIPK4,MAP3K10,DYRK1B,LMTK3,IGF1R,NTRK3,PAK1,PGM2L1,ILK,STK33,PIK3C2A,SMG1,EEF2K,MAPK3,PHKG2,KAT8,STK32C,RPS6KA4,MARK2,RFK,AK3,JAK2,PI4K2A,CHUK,PLK2,NIM1K,NADK2,TRIO,PRKCI,PIK3CA,DCLK1,SCAMP3,PMVK,NPR1,PI4KB,HIPK1,PAPSS1,PKN2,ABL1,UCK1,AK1,CDK9,STK39,TLK1,PDK1,CLP1,DGKZ,EIF2AK4,PAK6,PPIP5K1,BUB1,STK35,PANK2,RASSF2,TOP1,CDK5,SRPK2,CDK14,…
GO:MF	GO:0019900	kinase binding	GO:0019900	FALSE	8.9705e-14	13.0472	490	4593	208	17859	LATS1,SASH1,UTRN,BRSK1,PRKD2,CALM3,GSK3A,ARHGAP33,ATF5,AP2A1,MEF2A,PRC1,DLG2,GAB2,ILK,MICAL2,RBBP6,STX1B,TOLLIP,PITPNM1,RELA,JAK2,SUFU,TCF7L2,PRDX3,NBEA,RNF13,JTB,STRIP1,ANK2,UNC5C,LRRC7,FBXW5,ABL1,DNM1,MAPKAP1,GSN,DAB2IP,CIR1,ITGAV,LRP4,ATG13,MAPK8IP1,TRAF6,SLC12A6,SPRED1,FRMD5,PLCG1,PRKAG2,RHEB,CAV1,ZC3HC1,PTN,TAX1BP1,ADD2,WNK1,PTPN6,CCND2,DUSP16,CDKN1B,RB1CC1,UFL1,NR4A3,CNTLN,FAF1,KHDRBS1,PINK…
GO:MF	GO:0016773	phosphotransferase activity, alcohol group as acceptor	GO:0016773	FALSE	3.51418e-13	12.4542	667	4593	264	17859	LATS1,MAP3K4,RPS6KA2,RIOK2,PRKCG,BRSK1,PRKD2,DMPK,MARK4,GSK3A,HIPK4,MAP3K10,DYRK1B,LMTK3,IGF1R,NTRK3,PAK1,PGM2L1,ILK,STK33,SMG1,EEF2K,MAPK3,PHKG2,KAT8,STK32C,RPS6KA4,MARK2,RFK,JAK2,PI4K2A,CHUK,PLK2,NIM1K,NADK2,TRIO,PRKCI,PIK3CA,DCLK1,SCAMP3,NPR1,PI4KB,HIPK1,PAPSS1,PKN2,ABL1,CDK9,STK39,TLK1,PDK1,CLP1,DGKZ,EIF2AK4,PAK6,BUB1,STK35,PANK2,RASSF2,TOP1,CDK5,SRPK2,CDK14,MET,DGKI,BRAF,AGK,HK2,AAK1,RAF1,RE…
GO:MF	GO:0016746	acyltransferase activity	GO:0016746	FALSE	8.61293e-13	12.0648	520	4593	215	17859	SHPRH,RNF146,LPCAT1,ZDHHC14,UBE2S,IRF2BP1,SIRT2,CPT1C,NOSIP,UBE3A,MAGEL2,TRIM21,TRIM3,RNF141,RBBP6,NSMCE1,KAT8,CPT1A,ZDHHC24,KAT5,SYVN1,PRPF19,ZFP91,UHRF2,PCGF5,ZDHHC16,BTRC,TRIM8,NEURL1,ZDHHC6,AK6,TRIM23,RNF180,HMGCS1,NAA15,RNF13,TRIM59,UBE2Q1,CERS2,PIAS3,DBT,GTF2B,GTF3C4,UBR3,HAT1,ZDHHC5,DDB2,TRAF6,PDHX,LPCAT4,UBR1,UBOX5,NAA20,ITCH,NCOA3,CROT,CASD1,UBE2H,ZNRF2,HERC3,MKRN2,UFL1,RNF38,RNF20,ZDHHC…
GO:MF	GO:0019901	protein kinase binding	GO:0019901	FALSE	1.50941e-12	11.8212	432	4593	185	17859	LATS1,SASH1,UTRN,BRSK1,PRKD2,CALM3,GSK3A,ARHGAP33,AP2A1,MEF2A,PRC1,GAB2,ILK,MICAL2,RBBP6,STX1B,PITPNM1,RELA,JAK2,SUFU,TCF7L2,PRDX3,NBEA,RNF13,JTB,STRIP1,ANK2,UNC5C,LRRC7,FBXW5,ABL1,DNM1,MAPKAP1,DAB2IP,CIR1,ITGAV,LRP4,ATG13,MAPK8IP1,TRAF6,SLC12A6,SPRED1,FRMD5,PLCG1,PRKAG2,RHEB,CAV1,ZC3HC1,PTN,ADD2,WNK1,PTPN6,CCND2,DUSP16,CDKN1B,RB1CC1,UFL1,NR4A3,CNTLN,FAF1,KHDRBS1,PINK1,RCC2,ERRFI1,TP73,SKI,DVL1,S…
GO:MF	GO:0030695	GTPase regulator activity	GO:0030695	TRUE	2.36496e-12	11.6262	314	4593	144	17859	ARFGEF3,ARHGAP18,PLEKHG1,ARHGAP35,ARHGEF1,PLEKHG2,SIPA1L3,ARHGAP33,AKAP13,ARAP1,DENND5A,RGS10,KNDC1,SIPA1,DOCK8,DNMBP,GBF1,PSD,ARHGEF28,ARHGEF26,TRIO,LOC304239,ARHGEF11,LAMTOR2,ARHGEF2,DENND4B,GPSM2,VAV3,ARHGAP29,LAMTOR3,RAP1GDS1,RAPGEF1,SH2D3C,GAPVD1,DENND1A,RAPGEF4,RALGAPB,PREX1,ARFGAP1,AGAP3,DGKI,DENND2A,IQSEC1,FGD5,IQSEC3,DENND5B,PREX2,ARFGEF1,RGD1359108,RGP1,DOCK7,SMAP2,SESN2,ARHGEF10L,PLEKH…
GO:MF	GO:0060589	nucleoside-triphosphatase regulator activity	GO:0060589	FALSE	2.36496e-12	11.6262	314	4593	144	17859	ARFGEF3,ARHGAP18,PLEKHG1,ARHGAP35,ARHGEF1,PLEKHG2,SIPA1L3,ARHGAP33,AKAP13,ARAP1,DENND5A,RGS10,KNDC1,SIPA1,DOCK8,DNMBP,GBF1,PSD,ARHGEF28,ARHGEF26,TRIO,LOC304239,ARHGEF11,LAMTOR2,ARHGEF2,DENND4B,GPSM2,VAV3,ARHGAP29,LAMTOR3,RAP1GDS1,RAPGEF1,SH2D3C,GAPVD1,DENND1A,RAPGEF4,RALGAPB,PREX1,ARFGAP1,AGAP3,DGKI,DENND2A,IQSEC1,FGD5,IQSEC3,DENND5B,PREX2,ARFGEF1,RGD1359108,RGP1,DOCK7,SMAP2,SESN2,ARHGEF10L,PLEKH…
GO:MF	GO:0003713	transcription coactivator activity	GO:0003713	FALSE	2.86722e-12	11.5425	175	4593	93	17859	CITED2,NCOA7,ACTN4,UBE3A,NUP98,TRIM21,KAT8,TGFB1I1,RBM14,KAT5,SMARCA2,TRIM8,SFR1,AK6,SUB1,MAML3,BCL9,NOTCH1,ASXL1,NCOA6,NCOA3,SS18L1,HELZ2,KMT2E,ZXDC,TMF1,MED21,NCOA2,RNF20,SSBP3,MYCBP,TRIM62,RERE,PARK7,CEBPZ,NCOA1,ACTN1,MED16,BRD4,ZFPM2,ENY2,DDX17,EP300,BIRC2,MAML2,CARM1,SMARCA4,ETS1,BCL9L,TRIP4,CTNNB1,SS18L2,KAT2B,CREBBP,WWC1,MAML1,CAMTA2,TRIM37,TRIM25,NME2,MED1,JUP,KAT2A,WBP2,USP16,BUD31,DHX9,…
GO:MF	GO:0019904	protein domain specific binding	GO:0019904	FALSE	3.33388e-12	11.477	429	4593	183	17859	CITED2,REPS1,EPB41L2,CHMP2A,STRN4,IRF3,TJP1,ZFP592,FZD4,UVRAG,RAB6A,NUMA1,RRM1,MRPL17,USP47,SPON1,IKZF5,PHRF1,SHANK2,FADD,AIP,RELA,DDB1,OSBP,OSTF1,JAK2,TCF7L2,XRCC4,AK6,PAG1,ARFIP1,ADAM15,PDZK1,GPSM2,ARHGAP29,LEF1,RXRA,ABL1,DNM1,HSPA5,DAB2IP,DENND1A,WIPF1,TNKS1BP1,LIN7C,CEP250,TOP1,YWHAB,ZMYND8,NCOA3,PMEPA1,STMN3,PTPN12,ICA1,GPR37,CASP2,CAPG,GATA2,ZXDC,BHLHE40,PLXND1,PTPN6,ETV6,NCOA2,DNAJA1,TLN1,…
GO:MF	GO:0051020	GTPase binding	GO:0051020	FALSE	5.59946e-12	11.2519	219	4593	109	17859	RASIP1,CYFIP1,AKAP13,IQGAP1,WHAMM,PICALM,DENND5A,XPO6,BNIP3,EHD1,RHOBTB3,TNPO1,LOC304239,ARHGEF2,STRIP1,AIMP1,PKN2,MAPKAP1,DENND1A,RAPGEF4,AMBRA1,NXT1,RIMS4,CSE1L,CAV1,DGKI,RAB11FIP5,RBSN,BRK1,RAF1,DENND5B,RGD1359108,STOML2,RUSC2,RGP1,DOCK7,YIPF1,IPO13,RIMS3,RRAGC,RCC2,RASGRP3,PREB,ROCK2,DOCK4,DAAM1,RIN3,GOLGA5,INF2,RNF41,TBC1D30,RIMS2,GGA1,MICALL1,LRRK2,YIPF2,SORL1,MYO5A,MYRIP,DAAM2,SH3BP4,RALBP…
GO:MF	GO:0061629	RNA polymerase II-specific DNA-binding transcription factor binding	GO:0061629	FALSE	1.30583e-11	10.8841	257	4593	122	17859	LATS1,GRM1,CITED2,NCOA7,ACTN4,MED25,GTF2H1,MEF2A,ANKRD42,KAT8,TGFB1I1,TACC2,AIP,BBS1,RELA,MTA2,UHRF2,LCOR,TCF7L2,ZFP366,MEF2D,NOTCH2,LEF1,GTF2B,RXRA,SP3,TP53BP1,DDRGK1,ASXL1,COMMD7,NCOA6,PTPRT,NCOA3,TAF4,KDM3A,ANXA4,GATA2,TMF1,FOXP1,BHLHE40,CHD4,FKBP4,BHLHE41,NCOA2,DNAJA1,KDM4C,FAF1,ARID1A,PADI2,PARK7,TP73,EPAS1,DNMT3A,NCOA1,TRIB2,HDAC9,HIF1A,FOS,TTC8,ZBTB7A,MED16,AKAP8,BBS10,DDIT3,DCAF13,ZFPM2,T…
GO:MF	GO:0004672	protein kinase activity	GO:0004672	FALSE	1.76989e-11	10.7521	573	4593	228	17859	LATS1,MAP3K4,RPS6KA2,RIOK2,PRKCG,BRSK1,PRKD2,DMPK,MARK4,GSK3A,HIPK4,MAP3K10,DYRK1B,LMTK3,IGF1R,NTRK3,PAK1,ILK,STK33,SMG1,EEF2K,MAPK3,PHKG2,KAT8,STK32C,RPS6KA4,MARK2,JAK2,CHUK,PLK2,NIM1K,TRIO,PRKCI,DCLK1,SCAMP3,NPR1,HIPK1,PKN2,ABL1,CDK9,STK39,TLK1,PDK1,EIF2AK4,PAK6,BUB1,STK35,RASSF2,TOP1,CDK5,SRPK2,CDK14,MET,BRAF,AAK1,RAF1,RET,WNK1,STK38L,NPR2,TGFBR1,TEK,PRKAA2,MKNK1,MAST2,PLK3,EPHA10,RPS6KA1,EPHA…
GO:MF	GO:0005543	phospholipid binding	GO:0005543	FALSE	2.9882e-11	10.5246	325	4593	145	17859	CHMP2A,ARHGAP35,APOE,SPTBN4,ARHGAP33,PICALM,FCHSD2,ARAP1,NUMA1,SYT9,PIK3C2A,OSBPL5,PITPNM1,BSCL2,SYT7,OSBP,PSD,SH3PXD2A,FCHO2,SNX18,GOLPH3,SNX16,PLD1,PRKCI,ANXA5,ARFIP1,SNX27,GOLPH3L,SNX7,DAPP1,DNM1,MAPKAP1,DAB2IP,DENND1A,STAM2,PLEKHA3,KIF16B,MAP1LC3A,PLTP,PREX1,OSBPL2,CHMP3,DYSF,ANXA4,TULP3,PLEKHA5,C2CD5,ITPR2,SDCBP,CLVS1,STOML2,TLN1,SNX30,SGIP1,ZFYVE9,PPT1,EPB41,SLC9A1,LDLRAP1,ATP13A2,PLEKHN1,S…
GO:MF	GO:0004842	ubiquitin-protein transferase activity	GO:0004842	FALSE	4.41735e-11	10.3548	286	4593	131	17859	SHPRH,RNF146,UBE2S,IRF2BP1,NOSIP,UBE3A,MAGEL2,TRIM21,TRIM3,RNF141,RBBP6,NSMCE1,SYVN1,PRPF19,ZFP91,UHRF2,PCGF5,BTRC,TRIM8,NEURL1,TRIM23,RNF180,RNF13,TRIM59,UBE2Q1,UBR3,DDB2,TRAF6,UBR1,UBOX5,ITCH,UBE2H,ZNRF2,HERC3,MKRN2,RNF38,RNF20,HECTD3,TRIM62,UBR4,UBE4B,MIB2,FBXO11,RNF144A,CBLL1,G2E3,HECTD1,IRF2BPL,TRAF3,RNF41,RNF126,MDM2,UBR5,RNF139,NSMCE2,BIRC2,CBL,UBE4A,UBE2Q2,HERC1,RNF111,MSL2,RNF123,ARIH2,U…
GO:MF	GO:0019787	ubiquitin-like protein transferase activity	GO:0019787	FALSE	5.69361e-11	10.2446	304	4593	137	17859	SHPRH,RNF146,UBE2S,IRF2BP1,NOSIP,UBE3A,MAGEL2,TRIM21,TRIM3,RNF141,RBBP6,NSMCE1,SYVN1,PRPF19,ZFP91,UHRF2,PCGF5,BTRC,TRIM8,NEURL1,TRIM23,RNF180,RNF13,TRIM59,UBE2Q1,PIAS3,UBR3,DDB2,TRAF6,UBR1,UBOX5,ITCH,UBE2H,ZNRF2,HERC3,MKRN2,UFL1,RNF38,RNF20,HECTD3,TRIM62,UBR4,UBE4B,MIB2,FBXO11,RNF144A,CBLL1,G2E3,HECTD1,IRF2BPL,TRAF3,RNF41,RNF126,MDM2,UBR5,RNF139,NSMCE2,BIRC2,CBL,UBE4A,UBE2Q2,HERC1,RNF111,MSL2,RNF…
GO:MF	GO:0140993	histone modifying activity	GO:0140993	FALSE	7.93845e-11	10.1003	164	4593	86	17859	PRDM9,KMT5C,HIPK4,SIRT2,KMT2B,KDM8,SETD1B,KAT8,KDM2A,KAT5,RPS6KA4,MTA2,JAK2,PCGF5,AK6,SETD7,ASH1L,RSBN1,GTF3C4,HAT1,BUB1,NCOA3,KDM3A,HDAC11,PRMT8,RNF20,KDM4C,PRKAA2,HDAC1,PADI2,PRDM2,PRDM16,HDAC9,RPS6KA5,DOT1L,EP300,HDAC7,PRKAG1,CARM1,KMT2A,ATM,ATR,DCAF1,SETD2,KAT2B,USP49,UBR2,HDAC4,CREBBP,NAA60,KDM6B,TRIM37,KAT2A,EZH1,HDAC5,PRKCA,JMJD6,USP36,USP16,NAA50,BRCA2,BAZ1B,KMT5A,SUDS3,KDM5B,RNF2,SMYD3,S…
GO:MF	GO:0031267	small GTPase binding	GO:0031267	FALSE	8.25813e-11	10.0831	196	4593	98	17859	CYFIP1,AKAP13,IQGAP1,WHAMM,PICALM,DENND5A,XPO6,EHD1,RHOBTB3,TNPO1,LOC304239,ARHGEF2,STRIP1,PKN2,MAPKAP1,DENND1A,RAPGEF4,NXT1,RIMS4,CSE1L,CAV1,DGKI,RAB11FIP5,RBSN,BRK1,RAF1,DENND5B,RGD1359108,RUSC2,RGP1,DOCK7,YIPF1,IPO13,RIMS3,RCC2,RASGRP3,ROCK2,DOCK4,DAAM1,RIN3,GOLGA5,INF2,RNF41,TBC1D30,RIMS2,GGA1,MICALL1,LRRK2,YIPF2,SORL1,MYO5A,MYRIP,DAAM2,SH3BP4,RALBP1,TSC2,RAB11FIP3,RANBP17,CYFIP2,RAPGEF6,CDC4…
GO:MF	GO:0044389	ubiquitin-like protein ligase binding	GO:0044389	FALSE	8.97549e-11	10.0469	218	4593	106	17859	SHPRH,TCP1,PACRG,GPI,FZD4,APBB1,RELA,ERLIN1,HLTF,USP13,SMG5,DBT,ANAPC2,HSPA5,TANK,AMBRA1,UBOX5,DDRGK1,ITCH,MAP1LC3A,GPR37,CUL1,DNAJA1,BAG1,TGFBR1,RNF20,RRAGA,FAF1,LAPTM5,RPA2,PINK1,MFN2,SKI,LRPPRC,TRIB2,PRKAR2B,HIF1A,TRAF3,CKB,STAT2,ERBB3,CCT2,MDM2,TRIB1,DAZAP2,ACVR1B,USP2,CUL5,PML,SMAD3,TRIP4,UQCRC1,SCN5A,CUL9,HSP90AB1,XRCC5,PTPRN,PSMD1,SQSTM1,STX8,PER1,TP53,CRK,TRIM37,CDK5RAP3,CASC3,HGS,USP25,G…
GO:MF	GO:0016922	nuclear receptor binding	GO:0016922	FALSE	5.17171e-10	9.28637	90	4593	55	17859	LATS1,GRM1,NCOA7,ACTN4,MED25,GTF2H1,TGFB1I1,TACC2,LCOR,TCF7L2,ZFP366,LEF1,GTF2B,RXRA,ASXL1,NCOA6,NCOA3,KDM3A,TMF1,FOXP1,FKBP4,NCOA2,KDM4C,ARID1A,PADI2,PARK7,NCOA1,HIF1A,ZBTB7A,MED16,DCAF13,SMARCA4,SMAD3,TRIP4,DCAF1,CTNNB1,NCOR1,BCAS3,MED1,STAT5B,DDX5,WIPI1,WBP2,BUD31,PROX1,SLC30A9,PPARGC1A,NSD1,BRD8,TAF7,PPARGC1B,CNOT1,DAXX,SIRT1,MED12
GO:MF	GO:0016462	pyrophosphatase activity	GO:0016462	FALSE	7.80053e-10	9.10788	588	4593	227	17859	KATNA1,HBS1L,TPPP,TCP1,DHX34,ARHGAP35,ATP1A3,RAB4B,PSMC4,RUVBL2,ABCC8,NAV2,EFL1,RAB30,RAB6A,DNAH3,TUFM,LHPP,PRUNE2,ATAD1,BTAF1,RHOBTB3,TRIM23,CCT5,MFN1,SPATA5,RAB33B,GFM1,CCT3,ATP8B2,PPA2,GBP2,TUBB4B,ENTPD2,ABCA2,TOR1B,DNM1,TOR2A,HSPA5,RAB14,FIGN,ABCB11,OLA1,PSMC3,RHOV,ITPA,ENTPD6,RAB22A,GNAS,MTG2,KCNQ2,HELZ2,ARFRP1,RHEB,ABCF2,AGAP3,PSMC2,ABCB4,GTPBP10,PEX1,RAB7A,RUVBL1,ATP2B2,CHD4,ATF7IP,RAB2A,M…
GO:MF	GO:0016818	hydrolase activity, acting on acid anhydrides, in phosphorus-containing anhydrides	GO:0016818	FALSE	1.32048e-09	8.87927	597	4593	229	17859	KATNA1,HBS1L,TPPP,TCP1,DHX34,ARHGAP35,ATP1A3,RAB4B,PSMC4,NUDT19,RUVBL2,ABCC8,NAV2,EFL1,RAB30,RAB6A,DNAH3,TUFM,LHPP,PRUNE2,ATAD1,BTAF1,RHOBTB3,TRIM23,CCT5,HLTF,MFN1,SPATA5,RAB33B,GFM1,CCT3,ATP8B2,PPA2,GBP2,TUBB4B,ENTPD2,ABCA2,TOR1B,DNM1,TOR2A,HSPA5,RAB14,FIGN,ABCB11,OLA1,PSMC3,RHOV,ITPA,ENTPD6,RAB22A,GNAS,MTG2,KCNQ2,HELZ2,ARFRP1,RHEB,ABCF2,AGAP3,PSMC2,ABCB4,GTPBP10,PEX1,RAB7A,RUVBL1,ATP2B2,CHD4,AT…
GO:MF	GO:0017111	ribonucleoside triphosphate phosphatase activity	GO:0017111	FALSE	1.54684e-09	8.81055	541	4593	211	17859	KATNA1,HBS1L,TPPP,TCP1,DHX34,ARHGAP35,ATP1A3,RAB4B,PSMC4,RUVBL2,ABCC8,NAV2,EFL1,RAB30,RAB6A,DNAH3,TUFM,ATAD1,BTAF1,RHOBTB3,TRIM23,CCT5,MFN1,SPATA5,RAB33B,GFM1,CCT3,ATP8B2,GBP2,TUBB4B,ENTPD2,ABCA2,TOR1B,DNM1,TOR2A,HSPA5,RAB14,FIGN,ABCB11,OLA1,PSMC3,RHOV,RAB22A,GNAS,MTG2,KCNQ2,HELZ2,ARFRP1,RHEB,ABCF2,AGAP3,PSMC2,ABCB4,GTPBP10,PEX1,RAB7A,RUVBL1,ATP2B2,CHD4,ATF7IP,RAB2A,MDN1,SMC2,RRAGA,RRAGC,ATP13A2,…
GO:MF	GO:0016755	aminoacyltransferase activity	GO:0016755	FALSE	1.9267e-09	8.71519	316	4593	137	17859	SHPRH,RNF146,UBE2S,IRF2BP1,NOSIP,UBE3A,MAGEL2,TRIM21,TRIM3,RNF141,RBBP6,NSMCE1,SYVN1,PRPF19,ZFP91,UHRF2,PCGF5,BTRC,TRIM8,NEURL1,TRIM23,RNF180,RNF13,TRIM59,UBE2Q1,PIAS3,UBR3,DDB2,TRAF6,UBR1,UBOX5,ITCH,UBE2H,ZNRF2,HERC3,MKRN2,UFL1,RNF38,RNF20,HECTD3,TRIM62,UBR4,UBE4B,MIB2,FBXO11,RNF144A,CBLL1,G2E3,HECTD1,IRF2BPL,TRAF3,RNF41,RNF126,MDM2,UBR5,RNF139,NSMCE2,BIRC2,CBL,UBE4A,UBE2Q2,HERC1,RNF111,MSL2,RNF…
GO:MF	GO:0016817	hydrolase activity, acting on acid anhydrides	GO:0016817	FALSE	1.94657e-09	8.71073	599	4593	229	17859	KATNA1,HBS1L,TPPP,TCP1,DHX34,ARHGAP35,ATP1A3,RAB4B,PSMC4,NUDT19,RUVBL2,ABCC8,NAV2,EFL1,RAB30,RAB6A,DNAH3,TUFM,LHPP,PRUNE2,ATAD1,BTAF1,RHOBTB3,TRIM23,CCT5,HLTF,MFN1,SPATA5,RAB33B,GFM1,CCT3,ATP8B2,PPA2,GBP2,TUBB4B,ENTPD2,ABCA2,TOR1B,DNM1,TOR2A,HSPA5,RAB14,FIGN,ABCB11,OLA1,PSMC3,RHOV,ITPA,ENTPD6,RAB22A,GNAS,MTG2,KCNQ2,HELZ2,ARFRP1,RHEB,ABCF2,AGAP3,PSMC2,ABCB4,GTPBP10,PEX1,RAB7A,RUVBL1,ATP2B2,CHD4,AT…
GO:MF	GO:0031625	ubiquitin protein ligase binding	GO:0031625	FALSE	6.79824e-09	8.1676	205	4593	97	17859	SHPRH,TCP1,PACRG,GPI,FZD4,APBB1,RELA,ERLIN1,HLTF,USP13,SMG5,DBT,ANAPC2,HSPA5,TANK,AMBRA1,UBOX5,MAP1LC3A,GPR37,CUL1,DNAJA1,BAG1,TGFBR1,RNF20,RRAGA,FAF1,LAPTM5,RPA2,PINK1,MFN2,SKI,LRPPRC,TRIB2,PRKAR2B,HIF1A,TRAF3,CKB,ERBB3,CCT2,MDM2,TRIB1,DAZAP2,ACVR1B,USP2,CUL5,PML,SMAD3,UQCRC1,SCN5A,CUL9,HSP90AB1,XRCC5,PSMD1,SQSTM1,STX8,PER1,TP53,CRK,TRIM37,CASC3,USP25,GSK3B,RNF34,DTX1,BCL2,RALB,CXCR4,CACYBP,BLZF…
GO:MF	GO:0003779	actin binding	GO:0003779	FALSE	1.11068e-08	7.95441	284	4593	124	17859	UTRN,EPB41L2,SYNE1,PACRG,SPTBN4,GMFG,ACTN4,MYH14,WHAMM,MICAL2,PARVA,CORO1A,STX1B,CORO1B,CFL1,ABLIM1,SHTN1,JMY,RUSC1,ANKRD35,ABL1,GSN,ERMN,COBLL1,WIPF1,SPEF1,DSTN,EPB41L1,WASL,FLNC,CALD1,CAPG,TMSB10,CTNNA2,ADD2,ANTXR1,MICAL3,TLN1,TMOD1,HOOK1,IPP,CAP1,EPB41,PHACTR4,WASF2,CAPZB,CROCC,TMEM201,PLEKHH2,PRKCE,CFL2,DAAM1,SYNE2,SPTB,ACTN1,INF2,NCALD,PLEC,LRRK2,TWF1,PKNOX2,RDX,TLN2,MYO1E,MYO5A,MYO6,DAG1,MY…
GO:MF	GO:0030234	enzyme regulator activity	GO:0030234	FALSE	1.46626e-08	7.83379	871	4593	309	17859	ARFGEF3,ARHGAP18,PLEKHG1,ARHGAP35,CALM3,DMWD,DMPK,APOE,ARHGEF1,PLEKHG2,SPINT2,SIPA1L3,ARHGAP33,AKT1S1,AKAP13,FURIN,CTSC,SERPINH1,ARAP1,DENND5A,PARVA,GPRC5B,RGS10,PPP2R2D,KNDC1,RNH1,SIPA1,PRDX5,DOCK8,DNMBP,BTRC,GBF1,PSD,PRDX3,CCNH,ARHGEF28,ARHGEF26,NAIP5,IL6ST,TRIO,PIK3CA,LOC304239,CCNL1,LXN,SERPINI1,ARHGEF11,LAMTOR2,ARHGEF2,DENND4B,AHCYL1,GPSM2,VAV3,ARHGAP29,LAMTOR3,RAP1GDS1,GBP2,ABCA2,NOTCH1,PPP…
GO:MF	GO:0008270	zinc ion binding	GO:0008270	FALSE	4.80447e-08	7.31835	678	4593	248	17859	UTRN,RNF146,PRKCG,SIRT2,KMT2B,OTUD7A,NR2F2,LOC103691165,ANPEP,ACER3,TRIM21,TRIM5,TRIM3,TRIM66,ERI2,RBBP6,FBXL19,IKZF5,KDM2A,RBM4B,SF1,IDE,NR2F1,ZCCHC9,TRIM23,CAR2,ZFAND1,ZFHX4,HLTF,PHC3,ZMAT3,USP13,TRIM59,ZBBX,TRIM2,GATAD2B,OTUD7B,PIAS3,TRIM33,SEC24D,SEC24B,ZGRF1,CXXC4,ADH5,GTF2B,ZZZ3,RXRA,CIZ1,UBR3,TRAF6,TRIM44,DNAJC24,BBOX1,UBR1,SORD,BLVRA,SEC23B,ZCCHC3,SAMHD1,L3MBTL1,MMP9,ZMYND8,ZNFX1,MYT1,POL…
GO:MF	GO:0008047	enzyme activator activity	GO:0008047	FALSE	7.72555e-08	7.11207	312	4593	131	17859	ARHGAP18,ARHGAP35,CALM3,DMWD,APOE,ARHGEF1,SIPA1L3,ARHGAP33,CTSC,ARAP1,GPRC5B,RGS10,SIPA1,BTRC,IL6ST,PIK3CA,LOC304239,ARHGAP29,LAMTOR3,DPM2,DAB2IP,TANK,PSMD14,ATG13,GREM1,RALGAPB,GNAS,ADRM1,ARFGAP1,PRKAG2,RHEB,AGAP3,CAV1,TGFA,WNK1,CCND2,PREX2,CASP8AP2,PLAA,SMAP2,PHACTR4,ARHGEF10L,PARK7,PRKCE,RASGRP3,ALK,ASAP2,DOCK4,RALGAPA1,MNAT1,SIPA1L1,RGS6,NEK9,ERBB3,MAP2K2,STK11,ARL1,TBC1D15,TBC1D30,SRGAP1,AGA…
GO:MF	GO:0061630	ubiquitin protein ligase activity	GO:0061630	FALSE	1.31559e-07	6.88088	194	4593	90	17859	RNF146,IRF2BP1,NOSIP,UBE3A,TRIM21,TRIM3,RBBP6,NSMCE1,SYVN1,PRPF19,UHRF2,PCGF5,BTRC,TRIM8,NEURL1,TRIM23,RNF180,RNF13,TRIM59,UBR3,TRAF6,UBR1,UBOX5,ITCH,ZNRF2,MKRN2,RNF38,RNF20,UBR4,UBE4B,MIB2,CBLL1,HECTD1,IRF2BPL,TRAF3,RNF41,RNF126,MDM2,UBR5,RNF139,CBL,UBE4A,RNF111,MSL2,RNF123,UBR2,RNF149,RNF25,ASB1,PJA2,BFAR,MGRN1,ZFP598,JADE2,RNF112,TRIM37,TRIM25,UBE2O,ANAPC11,LTN1,RNF6,SMURF1,RABGEF1,RNF34,BRAP,…
GO:MF	GO:0061659	ubiquitin-like protein ligase activity	GO:0061659	FALSE	1.61661e-07	6.79139	206	4593	94	17859	RNF146,IRF2BP1,NOSIP,UBE3A,TRIM21,TRIM3,RBBP6,NSMCE1,SYVN1,PRPF19,UHRF2,PCGF5,BTRC,TRIM8,NEURL1,TRIM23,RNF180,RNF13,TRIM59,UBR3,TRAF6,UBR1,UBOX5,ITCH,ZNRF2,MKRN2,UFL1,RNF38,RNF20,UBR4,UBE4B,MIB2,CBLL1,HECTD1,IRF2BPL,TRAF3,RNF41,RNF126,MDM2,UBR5,RNF139,CBL,UBE4A,RNF111,MSL2,RNF123,UBR2,RNF149,RNF25,ASB1,PJA2,BFAR,MGRN1,ZFP598,JADE2,RNF112,TRIM37,TRIM25,UBE2O,ANAPC11,LTN1,ATG3,RNF6,SMURF1,RABGEF1,R…
GO:MF	GO:0002039	p53 binding	GO:0002039	FALSE	2.4678e-07	6.60769	55	4593	36	17859	NTRK3,AK6,SETD7,TP53BP1,CDK5,RNF20,PLK3,TP73,HIF1A,PPP1R13B,STK11,BRD4,NUAK1,MDM2,DAZAP2,ZFP385A,SMARCA4,USP7,CREBBP,TP53,GSK3B,RNF34,TP53BP2,SMYD2,HTT,TEP1,CHD8,PRMT5,CDKN2AIP,DUSP26,TAF3,BRD7,USP10,DAXX,PTTG1IP,SIRT1
GO:MF	GO:0015631	tubulin binding	GO:0015631	FALSE	2.72106e-07	6.56526	272	4593	116	17859	KATNA1,TPPP,CCDC170,PACRG,BRSK1,MARK4,ATF5,NDN,PRC1,WHAMM,MAP6,NUMA1,TUBGCP2,BLOC1S2,JMY,TBCA,MAP1B,CCT5,DCLK1,MAP9,ARHGEF2,UNC5C,SSNA1,CAMSAP1,DNM1,STRBP,RMDN3,INO80,MAP1A,KIF16B,RMDN1,IFT74,HOOK1,PDE4B,SGIP1,MACF1,KIF17,RCC2,PGD,EML4,LRPPRC,MAPRE3,KIF26A,APC2,NAV3,MDM1,KIF5A,NCALD,TTLL12,TUBGCP6,LRRK2,DIP2B,CEP57,CEP295,FEZ1,TBCEL,DIXDC1,CEP70,DAG1,MAP4,KIF9,SETD2,TBCC,DST,TTLL4,KIF1A,KIF3A,NDE…
GO:MF	GO:0035091	phosphatidylinositol binding	GO:0035091	FALSE	2.79081e-07	6.55427	202	4593	92	17859	ARHGAP33,PICALM,FCHSD2,ARAP1,NUMA1,SYT9,PIK3C2A,OSBPL5,PITPNM1,OSBP,SH3PXD2A,FCHO2,SNX18,GOLPH3,SNX16,PLD1,ARFIP1,SNX27,GOLPH3L,SNX7,DAPP1,DNM1,MAPKAP1,DAB2IP,DENND1A,STAM2,PLEKHA3,KIF16B,OSBPL2,TULP3,PLEKHA5,ITPR2,SDCBP,CLVS1,TLN1,SNX30,ZFYVE9,EPB41,LDLRAP1,ATP13A2,PLEKHN1,SNX17,SH3YL1,SNX13,SNX6,ZFYVE26,APPL2,OSBPL8,PHLDA1,VPS13B,ASAP1,GSDMD,GGA1,ARHGAP32,C2CD2L,TNFAIP8L3,MYO1E,SNAP91,MITD1,WDF…
GO:MF	GO:0003682	chromatin binding	GO:0003682	FALSE	3.49592e-07	6.45644	395	4593	156	17859	CITED2,KMT5C,MEIS3,ZC3H4,ERCC1,CIC,PAF1,SUPT5H,SIRT2,ACTN4,TSHZ3,URI1,POLD1,ATF5,RUVBL2,NDN,MEF2A,NUP98,APBB1,TRIM66,KDM8,IKZF5,NAP1L4,KAT5,RELA,MEN1,MTA2,TLE4,SKIL,ACTL6A,FOXO1,ASH1L,LEF1,GTF2B,NOTCH1,BRD3,TBR1,DLX1,DLX2,SP3,SSRP1,BAHD1,TOP1,DNTTIP1,NCOA5,NFATC2,KDM3A,GATA2,PHC1,NCOA2,TOX,CHD7,RNF20,SMC2,SVEP1,MLLT3,IFT74,NFIA,PRKAA2,AHDC1,RERE,NOC2L,MSH2,DNMT3A,NCOA1,DDX1,FOS,RCOR1,SMARCC2,SARN…
GO:MF	GO:0140110	transcription regulator activity	GO:0140110	FALSE	4.51103e-07	6.34572	1061	4593	358	17859	PLAGL1,CITED2,NCOA7,MED10,NAT14,MEIS3,MYPOP,IRF2BP1,POU2F2,ACTN4,ZFP536,URI1,ATF5,IRF3,RUVBL2,UBE3A,KLF13,MEF2A,NR2F2,ARNT2,NUP98,TRIM21,TMEM9B,ZFP143,TEAD1,MAZ,KAT8,TGFB1I1,IKZF5,EBF3,TCERG1L,IRF7,AIP,RBM14,KAT5,RELA,MEN1,MTA2,MYRF,TLE4,FOXB2,SMARCA2,BTAF1,LCOR,PPRC1,TRIM8,SFR1,TCF7L2,NR2F1,OTP,ZFP366,AK6,ZFP131,SUB1,ZFHX4,SKIL,ZFP639,ELF2,MAML3,FOXO1,MED12L,ETV3,MEF2D,BCL9,NOTCH2,LEF1,LMO4,NACC…
GO:MF	GO:0140657	ATP-dependent activity	GO:0140657	FALSE	1.19718e-06	5.92184	538	4593	199	17859	KATNA1,SHPRH,TCP1,DHX34,SAE1,ATP1A3,PSMC4,UBA2,MYH14,RUVBL2,ABCC8,NAV2,YTHDC2,DNAH3,SRCAP,DHX32,SMARCA2,ATAD1,BTAF1,ACSL5,RHOBTB3,RAD17,CCT5,HLTF,SPATA5,HSPA4L,DHX36,CCT3,ATP8B2,DDX20,ZGRF1,ABCA2,TOR1B,TOR2A,HSPA5,FIGN,ABCB11,OLA1,PSMC3,INO80,KIF16B,ACSS1,ZNFX1,HELZ2,ABCF2,PSMC2,ABCB4,PEX1,ATP6V0E2,SMARCAD1,RUVBL1,UBA3,ATP2B2,CHD4,DDX47,ATF7IP,RECQL,ATP6V1H,CHD7,MDN1,SMC2,ATP6V0B,KIF17,ATP13A2,PG…
GO:MF	GO:0016787	hydrolase activity	GO:0016787	FALSE	1.27249e-06	5.89534	2091	4593	649	17859	KATNA1,FUCA2,AIG1,HBS1L,ARG1,TPPP,TCP1,PDE10A,RNASET2,PPP2R1A,USP29,DHX34,ARHGAP35,PPP5C,ERCC1,ATP1A3,LIPE,RAB4B,PLD3,PSMC4,SIRT2,PEPD,NUDT19,POLD1,RUVBL2,ABCC8,PTPN5,NAV2,OTUD7A,FAN1,ABHD2,ANPEP,MAN2A2,FURIN,SEC11A,EFL1,CEMIP,CTSC,PRSS23,RAB30,PRCP,CAPN5,ACER3,GDPD5,RAB6A,NRIP3,USP47,GDE1,ERI2,DNAH3,UQCRC2,USP31,KDM8,TUFM,PPP4C,PRSS53,HTRA1,LHPP,ZRANB1,DPYSL4,DUSP8,NADSYN1,PPP1CA,OTUB1,GANAB,MTA…
GO:MF	GO:0005085	guanyl-nucleotide exchange factor activity	GO:0005085	FALSE	5.55571e-06	5.25526	180	4593	81	17859	ARFGEF3,PLEKHG1,ARHGEF1,PLEKHG2,AKAP13,DENND5A,KNDC1,DOCK8,DNMBP,GBF1,PSD,ARHGEF28,ARHGEF26,TRIO,ARHGEF11,LAMTOR2,ARHGEF2,DENND4B,VAV3,LAMTOR3,RAP1GDS1,RAPGEF1,SH2D3C,GAPVD1,DENND1A,RAPGEF4,PREX1,DENND2A,IQSEC1,FGD5,IQSEC3,DENND5B,PREX2,ARFGEF1,RGD1359108,RGP1,DOCK7,ARHGEF10L,PLEKHG5,SOS1,RASGRP3,PREB,DOCK4,SOS2,CCDC88C,RIN3,RAPGEF5,FGD6,SBF1,DOCK6,RASGRF1,DOCK3,RAPGEF6,ARHGEF15,RANGRF,ABR,RAPGEF…
GO:MF	GO:0005096	GTPase activator activity	GO:0005096	FALSE	7.85856e-06	5.10466	133	4593	64	17859	ARHGAP18,ARHGAP35,ARHGEF1,SIPA1L3,ARHGAP33,ARAP1,RGS10,SIPA1,LOC304239,ARHGAP29,RALGAPB,ARFGAP1,AGAP3,PREX2,SMAP2,ARHGEF10L,RASGRP3,ASAP2,DOCK4,RALGAPA1,SIPA1L1,RGS6,TBC1D15,TBC1D30,SRGAP1,AGAP2,ASAP1,ARFGAP3,LRRK2,GNB5,DOCK3,NPRL2,AGAP1,RALBP1,TSC2,NPRL3,FLCN,ARHGAP44,RABEP1,RAP1GAP2,GIT1,ABR,NF1,TBC1D16,TBCD,ARHGAP31,SGSM1,PGAM5,RAB3GAP1,SRGAP2,RGS2,ARAP2,DEPDC5,DOCK5,MYO9B,DLC1,GDI2,USP6NL,ARH…
GO:MF	GO:0008289	lipid binding	GO:0008289	FALSE	1.24182e-05	4.90594	526	4593	191	17859	CHMP2A,ARHGAP35,APOE,SPTBN4,ARHGAP33,MAG,NR2F2,RLBP1,PICALM,FCHSD2,ARAP1,NUMA1,SYT9,PSMA1,PIK3C2A,CD81,OSBPL5,PITPNM1,BSCL2,SYT7,OSBP,ERLIN1,PSD,SH3PXD2A,PDZD8,FCHO2,SNX18,PRLR,GOLPH3,DROSHA,SNX16,FABP5,PLD1,PRKCI,ANXA5,TLR2,ARFIP1,SNX27,GOLPH3L,GSTM7,SNX7,DAPP1,RXRA,DNM1,MVB12B,MAPKAP1,DAB2IP,DENND1A,STAM2,OSBPL6,PLEKHA3,PACSIN3,STARD7,KIF16B,MAP1LC3A,FITM2,PLTP,PREX1,OSBPL2,ICA1,TRIL,CHMP3,DYSF…
GO:MF	GO:0019902	phosphatase binding	GO:0019902	FALSE	2.20582e-05	4.65643	122	4593	59	17859	STRN4,SPTBN4,PPP6R3,PPP1R3C,VCAN,ITGA1,FOXO1,SMG5,DAB2IP,AMBRA1,SPRED1,RGD1311739,PTPRT,NFATC2,MAGI2,MET,CHCHD3,WNK1,CDKN1B,MAST2,PHACTR4,RPA2,SLC9A1,SH3YL1,PPP1R36,TRAF3,HSP90B1,TBK1,CSRNP2,SMAD3,CTNNB1,TSC2,SLC9A3R2,FLT4,TP53,YWHAE,JUP,CDC27,SLC9A3R1,GRB2,SOD1,DZIP3,MAPK1,MAP2K7,GNA12,ANAPC5,ANAPC7,BCL2,ATP2B4,KIFAP3,LGALS3,MAPK8,ELL,ANK1,MYO16,CDH5,TERF2IP,MAPK14,DLG3
GO:MF	GO:0016887	ATP hydrolysis activity	GO:0016887	FALSE	2.53675e-05	4.59572	260	4593	106	17859	KATNA1,TCP1,DHX34,ATP1A3,PSMC4,RUVBL2,ABCC8,NAV2,DNAH3,ATAD1,BTAF1,RHOBTB3,CCT5,SPATA5,CCT3,ATP8B2,ABCA2,TOR1B,TOR2A,HSPA5,FIGN,ABCB11,OLA1,PSMC3,HELZ2,ABCF2,PSMC2,ABCB4,PEX1,RUVBL1,ATP2B2,CHD4,ATF7IP,MDN1,SMC2,ATP13A2,ATAD3A,MSH2,ATAD2B,PSMC1,DYNC1H1,DNAH11,ABCA7,HSP90B1,NAV3,CCT2,DYNC2H1,SRPRA,HSPA8,ABCG4,CLPX,MYO1E,RAD54L2,ABCC10,HSP90AB1,PMS1,XRCC5,TRAP1,ABCA3,DNAH9,CHD3,DNAH2,ATP2A3,NSF,PSMC…
GO:MF	GO:0070300	phosphatidic acid binding	GO:0070300	FALSE	4.13101e-05	4.38394	17	4593	15	17859	PITPNM1,MAPKAP1,PLTP,ATP13A2,PLEKHN1,DEPTOR,GSDMD,MICALL1,PACSIN2,GRAMD1B,RAPGEF6,OPA1,MARK1,COMMD1,SMPD3
GO:MF	GO:0000287	magnesium ion binding	GO:0000287	FALSE	5.79752e-05	4.23676	194	4593	83	17859	LATS1,PDCD6,TPPP,RPS6KA2,BRSK1,UBA2,NUDT19,IDH2,RPS6KA4,MARK2,NIM1K,IMPA1,DHX36,ATP8B2,PPA2,ABL1,IDH3B,MTG2,RHEB,SRPK2,WNK1,STK38L,PGM1,MAST2,NT5C1A,RPS6KA1,HMGCL,PINK1,MSH2,LOC314140,PPM1A,RPS6KA5,ITPK1,PRIM1,STK11,TDG,DYRK2,STK3,LRRK2,AASDHPPT,SIK2,IDH3A,PGM3,ME1,SNRK,IDH1,FARSB,PRPSAP2,PLSCR3,NME1,TOP2A,ERN1,FOXK2,XXYLT1,COMT,MAP2K7,ABL2,ADCY10,MARK1,THTPA,ATP8A2,EPHX2,EXTL3,CLYBL,HACL1,MAST3,…
GO:MF	GO:0001099	basal RNA polymerase II transcription machinery binding	GO:0001099	FALSE	7.3791e-05	4.132	40	4593	26	17859	ERCC1,URI1,SCAF1,RUVBL2,PCF11,GTF2B,ZNHIT6,RPRD1B,AGO1,WDR43,BRD4,AGO2,ERCC5,NOP58,TP53,SCAF4,DHX9,HNRNPU,SMYD3,SMYD2,ZFP326,FOXF2,ELP2,TAF7,CTDP1,TAF1
GO:MF	GO:0001098	basal transcription machinery binding	GO:0001098	FALSE	7.3791e-05	4.132	40	4593	26	17859	ERCC1,URI1,SCAF1,RUVBL2,PCF11,GTF2B,ZNHIT6,RPRD1B,AGO1,WDR43,BRD4,AGO2,ERCC5,NOP58,TP53,SCAF4,DHX9,HNRNPU,SMYD3,SMYD2,ZFP326,FOXF2,ELP2,TAF7,CTDP1,TAF1
GO:MF	GO:0004721	phosphoprotein phosphatase activity	GO:0004721	FALSE	0.000162832	3.78826	142	4593	64	17859	PPP2R1A,PPP5C,PTPN5,PPP4C,DUSP8,PPP1CA,PPA2,PPP3CA,PPP6C,PTPMT1,DUSP15,PTPRT,PTPN12,PTPRZ1,PPM1K,PTPN6,DUSP16,PDP1,RNGTT,PTPN3,PTPRD,PTPRF,PTP4A2,PTPRU,SSU72,ACP1,PPM1A,PTPRN2,PPP1R12A,PTPRB,PPM1H,CTDSP2,TAB1,EIF4B,DUSP7,CDC25A,PTPN23,PTPRS,PPP2R5D,PTPRN,ILKAP,PTPRM,UBLCP1,SSH2,PPM1D,DUSP3,PPM1F,PPP1CC,PTPN11,SSH1,PGAM5,PTPN4,PTPN14,PPP2R5A,RPAP2,PP2D1,DUSP18,PPP3CB,PTPRG,PPP2CB,DUSP26,DUSP22,CTD…
GO:MF	GO:0003730	mRNA 3'-UTR binding	GO:0003730	TRUE	0.000170201	3.76904	58	4593	33	17859	CPEB1,TIAL1,CPEB3,CCT5,EXOSC9,EXOSC8,DHX36,HNRNPA2B1,RNF20,ELAVL4,PUM1,TARDBP,PUM2,ZFP36L1,MEX3D,AGO2,CPSF1,ZFP385A,ILF3,PCBP4,RBFOX1,LARP1,TP53,DDX5,IGF2BP2,ELAVL1,RC3H1,HNRNPU,ANGEL2,CPEB2,AUH,CELF2,NUDT21
GO:MF	GO:0003714	transcription corepressor activity	GO:0003714	FALSE	0.000184147	3.73484	114	4593	54	17859	CITED2,IRF2BP1,URI1,RUVBL2,TLE4,LCOR,ZFP366,LMO4,SCAI,CIR1,COPS2,CBFA2T2,ZMYND8,JAZF1,RYBP,SETD5,CHD4,ATF7IP,RUNX1T1,RERE,NOC2L,RCOR1,ZFPM2,HDAC7,SMARCA4,SIN3A,BEND6,HDAC4,CREBBP,FLYWCH1,DHRS7B,NCOR1,PHF12,MED1,PARP9,NCOR2,KDM5B,HNRNPU,PRDM8,CTBP1,SAP18,ZMYND11,RGD1308601,BRD7,DNAJB1,ZFPM1,CBFA2T3,TCF25,IRF2BP2,DAXX,SIRT1,BCOR,TBL1X,MECP2
GO:MF	GO:0032182	ubiquitin-like protein binding	GO:0032182	FALSE	0.000282988	3.54823	77	4593	40	17859	SIRT2,UBA2,TOLLIP,USP13,STAM2,TP53INP2,SMARCAD1,USP5,FAF1,TDG,MDM2,UBR5,GGA1,BIRC2,PML,SMAD3,RNF111,DNAJB2,SQSTM1,CUEDC1,TOP2A,NBR1,GGA3,HGS,USP25,USP16,USPL1,CXCR4,N4BP2,RNF4,RNF185,RNF31,VPS36,FAF2,JARID2,STAM,AMFR,N4BP1,SOBP,TAB3
GO:MF	GO:0000149	SNARE binding	GO:0000149	FALSE	0.000289401	3.5385	54	4593	31	17859	STXBP5,STX7,PICALM,UVRAG,SYT9,PRRT2,SNAPIN,SEC24D,ABL1,STXBP1,SNAP25,NAPB,STX16,VPS50,HECTD3,TXLNA,NBAS,TMED10,SYT1,LRRK2,BAIAP3,STX8,VAMP2,DOC2B,NSF,TPCN1,STX6,SEC24C,TMED9,CACNA1A,VPS52
GO:MF	GO:0005509	calcium ion binding	GO:0005509	FALSE	0.000304832	3.51594	584	4593	202	17859	MCC,REPS1,PDCD6,LPCAT1,CALM3,MEGF8,LTBP4,ACTN4,RCN3,NELL1,ACER3,DCHS1,EEF2K,PITPNM1,LTBP3,EHD1,VLDLR,SLIT1,MCTP1,EDIL3,VCAN,CAPSL,CDH6,CDH9,CDH12,CDH18,EGFEM1,ANXA5,FAT4,PCDH10,FSTL5,DCHS2,S100A1,NOTCH2,CELSR2,PLA2G12A,CACNA1B,MAN1B1,NOTCH1,AIF1L,SLC25A25,GSN,LRP1B,TNFAIP6,GCA,SLC25A12,LRP4,PAMR1,RCN1,DLL4,CHP1,FBN1,CD93,PLCG1,SULF2,CDH4,SRI,CALU,BRAF,FKBP14,DYSF,ANXA4,EDEM1,CRELD1,RET,CLSTN3,C1S…
GO:MF	GO:0043175	RNA polymerase core enzyme binding	GO:0043175	FALSE	0.000612421	3.21295	25	4593	18	17859	URI1,SCAF1,PCF11,GTF2B,RPRD1B,AGO1,WDR43,BRD4,AGO2,ERCC5,SCAF4,DHX9,HNRNPU,SMYD3,SMYD2,RPAP2,ZFP326,ELP2
GO:MF	GO:0035254	glutamate receptor binding	GO:0035254	TRUE	0.000665258	3.17701	23	4593	17	17859	SHANK1,SHANK2,HOMER1,PLCG1,SHANK3,RASGRF1,MYL12B,SQSTM1,SHISA6,DLG4,CDK5R1,NSF,SLC9A3R1,PTPN4,NETO1,NETO2,NECAB2
GO:MF	GO:0000993	RNA polymerase II complex binding	GO:0000993	FALSE	0.000665258	3.17701	23	4593	17	17859	URI1,SCAF1,PCF11,GTF2B,RPRD1B,AGO1,WDR43,BRD4,AGO2,ERCC5,SCAF4,DHX9,HNRNPU,SMYD3,SMYD2,ZFP326,ELP2
GO:MF	GO:0042578	phosphoric ester hydrolase activity	GO:0042578	FALSE	0.000689251	3.16162	288	4593	110	17859	PDE10A,PPP2R1A,PPP5C,PTPN5,GDPD5,GDE1,PPP4C,LHPP,DUSP8,PPP1CA,PTEN,PDE4D,PLPP1,PLCXD3,IMPA1,PDE7A,PLD1,PDE5A,PPA2,PPP3CA,PPP6C,PHOSPHO2,PDE1A,PTPMT1,DUSP15,SAMHD1,PLCG1,PTPRT,NAPEPLD,PTPN12,PTPRZ1,PPM1K,MTMR14,PTPN6,DUSP16,PDE3A,PDP1,RNGTT,PTPN3,PTPRD,PDE4B,PTPRF,NT5C1A,PTP4A2,PTPRU,ALPL,SSU72,ACP1,PPM1A,SGPP1,PTPRN2,PPP1R12A,PTPRB,PPM1H,CTDSP2,TAB1,EIF4B,PDE4A,DUSP7,CDC25A,PTPN23,PLCL2,PTPRS,PPP…
GO:MF	GO:0030159	signaling receptor complex adaptor activity	GO:0030159	FALSE	0.000692696	3.15946	21	4593	16	17859	SHANK1,GAB2,SHANK2,SORBS1,SPATA2,MAGI2,LDLRAP1,FRS2,LRRK2,IRS1,CRK,GRB2,PTPN11,STAP1,GRB10,IRS2
GO:MF	GO:0050839	cell adhesion molecule binding	GO:0050839	FALSE	0.000714912	3.14575	147	4593	64	17859	UTRN,CD81,PPP1CA,NRXN2,SHTN1,ITGA1,ADAM15,NTNG1,VCAM1,ITGB6,ITGAV,CTNND1,FRMD5,FBN1,PTPRT,LAMA5,PTPRZ1,PTN,GPNMB,CTNNA2,CLSTN3,PTPN6,VWF,TLN1,SVEP1,PTPRD,PTPRF,ADAM17,NRCAM,ACTN1,PTPRB,ITGA5,JAM3,NECTIN1,THY1,GLDN,SEMA7A,NEO1,LAMB2,CTNNB1,BMPR2,FN1,PTPRM,NLGN2,VTN,JUP,P4HB,CXADR,ARVCF,P2RX4,PTPN11,KDR,PROM1,LCP1,NISCH,CPE,NRG1,ADAM9,CDHR2,CTNNA1,FGF1,CDH13,ANK3,MSN
GO:MF	GO:0070063	RNA polymerase binding	GO:0070063	FALSE	0.000735724	3.13328	41	4593	25	17859	URI1,SCAF1,PCF11,YTHDC2,TCERG1L,PHRF1,GTF2B,PKN2,RPRD1B,ANP32B,AGO1,WDR43,BRD4,AGO2,PPIB,ERCC5,RRN3,SCAF4,DHX9,HNRNPU,SMYD3,SMYD2,RPAP2,ZFP326,ELP2
GO:MF	GO:0051087	protein-folding chaperone binding	GO:0051087	FALSE	0.0010316	2.98649	91	4593	44	17859	PACRG,ATP1A3,HSPB6,HIKESHI,BAG3,SYVN1,USP13,FNIP2,DNAJB4,TSC1,TIMM10,DNAJB6,GPR37,VWF,DNAJA1,BAG1,DNAJB5,DNAJC8,AHSA1,BIRC2,DNAJA4,GNB5,CDC25A,DNAJB2,FNIP1,TP53,ERN1,SOD1,IQCG,TIMM44,GET4,ATP1A2,SCARB2,AHSA2,DNAJC9,SACS,SUGT1,DNAJC1,AMFR,DNAJB1,BAG6,DNAJB12,HDAC8,UBL4A
GO:MF	GO:0003924	GTPase activity	GO:0003924	FALSE	0.00111474	2.95282	281	4593	107	17859	HBS1L,TPPP,ARHGAP35,RAB4B,EFL1,RAB30,RAB6A,TUFM,RHOBTB3,TRIM23,MFN1,RAB33B,GFM1,GBP2,TUBB4B,DNM1,RAB14,RHOV,RAB22A,GNAS,MTG2,KCNQ2,ARFRP1,RHEB,AGAP3,GTPBP10,RAB7A,RAB2A,RRAGA,RRAGC,MFN2,ATL2,GPN1,RAB10,DNAJC27,ARL4A,ARHGAP5,RAB5B,GNA11,DIRAS1,RAB11B,ARL1,RAB21,RAP1B,AGAP2,IFT27,GTPBP1,LRRK2,RND1,SRPRA,RAB27A,EEF1A1,MRAS,RAB6B,RHOA,TUBB4A,TBCC,EIF5B,AGAP1,RAB31,RAB12,SAR1B,ARF1,RNF112,RAB34,RHOT1,…
GO:MF	GO:0019905	syntaxin binding	GO:0019905	FALSE	0.00118264	2.92715	37	4593	23	17859	STXBP5,STX7,PRRT2,ABL1,STXBP1,SNAP25,NAPB,STX16,HECTD3,TXLNA,TMED10,SYT1,LRRK2,BAIAP3,STX8,VAMP2,DOC2B,NSF,TPCN1,STX6,TMED9,CACNA1A,VPS52
GO:MF	GO:0042803	protein homodimerization activity	GO:0042803	FALSE	0.00131463	2.8812	501	4593	174	17859	PDCD6,TPPP,APOE,PAFAH1B3,ACTN4,MAG,IRF3,RUVBL2,RASIP1,NR2F2,PEX11A,FZD4,TENM4,UCP2,CORO1A,LHPP,BNIP3,BANF1,RELA,IDE,CHUK,TRIM8,HMGCS1,NADK2,DROSHA,IMPA1,MFSD1,PDCD10,MEF2D,IL6R,TARS2,CSF1,GSTM7,PAPSS1,AIMP1,GBP2,KYAT3,NACC2,KYAT1,DNM1,ENG,DAB2IP,GCA,PRKRA,TIMM10,SLC39A13,LRP4,GREM1,B2M,SPPL2A,FLRT3,PTPRT,DNTTIP1,GGCT,ADD2,BHLHE40,PHB2,PRMT8,BHLHE41,TERF1,FUT9,GRHPR,TXN1,RRAGA,HOOK1,PPCS,HEYL,SFPQ…
GO:MF	GO:0045182	translation regulator activity	GO:0045182	TRUE	0.00138545	2.85841	103	4593	48	17859	MTRF1L,SAMD4B,EIF3K,CPEB1,EIF4G2,TUFM,EIF1AD,EEF1G,CPEB3,NEURL1,EIF3A,PAIP1,EIF5A2,EIF2A,GFM1,EIF4E,EIF3M,EIF3J,EIF2S2,KCNQ2,EIF4E3,EIF4G3,EIF2S1,TSFM,EEF1D,EIF3D,EIF3L,EIF3G,RPS27L,EEF1A1,EIF1B,EIF5B,EEF1B2,RACK1,LARP1,MRPL58,IGF2BP2,EIF4G1,EIF2B5,EIF3B,DENR,EIF3E,CPEB2,MTIF2,MTRF1,RPS24,ETF1,EIF4EBP2
GO:MF	GO:0042826	histone deacetylase binding	GO:0042826	FALSE	0.00149328	2.82586	81	4593	40	17859	SIRT2,MEF2A,RELA,LCOR,DHX36,MEF2D,SMG5,DDX20,LEF1,PKN2,NACC2,CIR1,TRAF6,YWHAB,CHD4,BHLHE41,SFPQ,WDTC1,HDAC9,HIF1A,AKAP8,AKAP8L,CBX5,KAT2B,HSP90AB1,NCOR1,TP53,CAMTA2,SP2,KAT2A,HDAC5,NCOR2,MAPK8,NUDT21,SIK1,HDAC2,NR2E1,BCOR,MECP2,BEX4
GO:MF	GO:0046914	transition metal ion binding	GO:0046914	FALSE	0.00152827	2.8158	962	4593	308	17859	UTRN,RNF146,PRKCG,CYP2S1,EGLN2,SIRT2,APLP1,KMT2B,PEPD,OTUD7A,NR2F2,LOC103691165,ANPEP,ACER3,TRIM21,TRIM5,TRIM3,TRIM66,ERI2,RBBP6,FBXL19,IKZF5,TH,KDM2A,RBM4B,SF1,FTH1,IDE,NR2F1,ZCCHC9,TRIM23,CAR2,ZFAND1,IMPA1,ZFHX4,CP,HLTF,PHC3,ZMAT3,USP13,TRIM59,ZBBX,TRIM2,GATAD2B,OTUD7B,PIAS3,TRIM33,EXTL2,SEC24D,SEC24B,ZGRF1,CXXC4,ADH5,GTF2B,ZZZ3,RXRA,ABL1,CIZ1,UBR3,TRAF6,TRIM44,DNAJC24,BBOX1,UBR1,SORD,BLVRA,SEC…
GO:MF	GO:0008135	translation factor activity, RNA binding	GO:0008135	FALSE	0.00177105	2.75177	76	4593	38	17859	MTRF1L,EIF3K,EIF4G2,TUFM,EIF1AD,EEF1G,CPEB3,EIF3A,EIF5A2,EIF2A,GFM1,EIF4E,EIF3M,EIF3J,EIF2S2,KCNQ2,EIF4E3,EIF4G3,EIF2S1,TSFM,EEF1D,EIF3D,EIF3L,EIF3G,EEF1A1,EIF1B,EIF5B,EEF1B2,MRPL58,EIF4G1,EIF2B5,EIF3B,DENR,EIF3E,MTIF2,MTRF1,RPS24,ETF1
GO:MF	GO:0003677	DNA binding	GO:0003677	TRUE	0.0021092	2.67588	1541	4593	470	17859	SHPRH,PLAGL1,TBPL1,ARID1B,ZBTB45,ZFP444,ZFP865,NAT14,MEIS3,MYPOP,ERCC1,POU2F2,HNRNPL,ACTN4,DPF1,KMT2B,LSM14A,TSHZ3,ZFP536,POLD1,ATF5,IRF3,RUVBL2,OTUD7A,KLF13,FAN1,MEF2A,NR2F2,TMEM9B,ZFP143,SWAP70,TEAD1,SMG1,GTF3C1,MAZ,SRCAP,FBXL19,TIAL1,IKZF5,EBF3,IRF7,KDM2A,BANF1,RELA,MEN1,PRDX5,MTA2,MYRF,DDB1,FOXB2,SMARCA2,BTAF1,LCOR,TCF7L2,DCLRE1A,NR2F1,XRCC4,OTP,POLK,AK6,GPBP1,ZFP131,SUB1,ZFP704,ZFHX4,SKIL,ZF…
GO:MF	GO:0051219	phosphoprotein binding	GO:0051219	FALSE	0.00235322	2.62834	74	4593	37	17859	IGF2R,URI1,PTPN5,BBS1,MEN1,BTRC,ABL1,SH2D3C,YWHAB,PTPN6,FKBP4,PTPN3,RRAGA,PIK3R3,EPB41,LDLRAP1,MTOR,TBK1,CBL,IRS1,CRK,GRB2,SCAF4,CBLB,MAPK1,YWHAG,TBL2,PTPN11,ABL2,STAP1,SH3BP2,RB1,PLAT,SHC3,CACNB2,TOX3,MID1
GO:MF	GO:0035591	signaling adaptor activity	GO:0035591	FALSE	0.00243706	2.61313	53	4593	29	17859	SHANK1,AKAP13,GAB2,SH2B1,SHANK2,SORBS1,DAB2IP,MAPK8IP1,SPATA2,MAGI2,KHDRBS1,LDLRAP1,MAP2K2,FRS2,SCRIB,MAPK8IP2,LRRK2,MAP2K1,IRS1,MAPK8IP3,SQSTM1,CRK,GRB2,PTPN11,KSR2,STAP1,GRB10,IRS2,ABI1
GO:MF	GO:0090079	translation regulator activity, nucleic acid binding	GO:0090079	FALSE	0.0026124	2.58296	88	4593	42	17859	MTRF1L,EIF3K,EIF4G2,TUFM,EIF1AD,EEF1G,CPEB3,EIF3A,PAIP1,EIF5A2,EIF2A,GFM1,EIF4E,EIF3M,EIF3J,EIF2S2,KCNQ2,EIF4E3,EIF4G3,EIF2S1,TSFM,EEF1D,EIF3D,EIF3L,EIF3G,RPS27L,EEF1A1,EIF1B,EIF5B,EEF1B2,LARP1,MRPL58,IGF2BP2,EIF4G1,EIF2B5,EIF3B,DENR,EIF3E,MTIF2,MTRF1,RPS24,ETF1
GO:MF	GO:0016791	phosphatase activity	GO:0016791	FALSE	0.00311834	2.50608	220	4593	86	17859	PPP2R1A,PPP5C,PTPN5,PPP4C,LHPP,DUSP8,PPP1CA,PTEN,PLPP1,IMPA1,PPA2,PPP3CA,PPP6C,PHOSPHO2,PTPMT1,DUSP15,PTPRT,PTPN12,PTPRZ1,PPM1K,MTMR14,PTPN6,DUSP16,PDP1,RNGTT,PTPN3,PTPRD,PTPRF,NT5C1A,PTP4A2,PTPRU,ALPL,SSU72,ACP1,PPM1A,SGPP1,PTPRN2,PPP1R12A,PTPRB,PPM1H,CTDSP2,TAB1,EIF4B,DUSP7,CDC25A,PTPN23,PTPRS,PPP2R5D,INPP4A,PTPRN,SGPP2,INPP5D,ILKAP,PTPRM,PGP,UBLCP1,SSH2,PPM1D,PSME3,DUSP3,NT5C,SYNJ1,PPM1F,PPP1C…
GO:MF	GO:0035255	ionotropic glutamate receptor binding	GO:0035255	FALSE	0.00398379	2.3997	11	4593	10	17859	SHANK1,SHANK2,SHANK3,SQSTM1,SHISA6,DLG4,CDK5R1,NSF,NETO1,NETO2
GO:MF	GO:0051082	unfolded protein binding	GO:0051082	FALSE	0.00415788	2.38113	70	4593	35	17859	TCP1,HSPB6,AIP,SYVN1,CCT5,CCT3,DNAJB4,SCG5,MKKS,PFDN4,DNAJB6,TMEM67,DNAJA1,DNAJB5,HSP90B1,CCT2,PFDN5,HSPA8,DNAJA4,CLPX,HSP90AB1,DNAJB2,DNAJA3,TRAP1,CCT8,DNAJB11,CCT6A,PFDN2,CCT4,CLU,HSPA9,PFDN1,CLGN,DNAJB1,PFDN6
GO:MF	GO:0016706	2-oxoglutarate-dependent dioxygenase activity	GO:0016706	TRUE	0.00434389	2.36212	44	4593	25	17859	EGLN2,KDM8,KDM2A,RSBN1,PHYHD1,BBOX1,KDM3A,TET3,ASPH,PLOD1,ALKBH1,PLOD2,TYW5,ALKBH5,KDM6B,JMJD6,P4HB,ALKBH2,KDM5B,FTO,EGLN1,TMLHE,TET1,P4HA1,KDM6A
GO:MF	GO:1901981	phosphatidylinositol phosphate binding	GO:1901981	FALSE	0.00534246	2.27226	113	4593	50	17859	FCHSD2,ARAP1,SYT9,OSBPL5,OSBP,SH3PXD2A,FCHO2,SNX18,GOLPH3,ARFIP1,SNX27,GOLPH3L,DAPP1,DNM1,MAPKAP1,DAB2IP,DENND1A,PLEKHA3,OSBPL2,PLEKHA5,SDCBP,CLVS1,LDLRAP1,ATP13A2,PLEKHN1,SNX13,ZFYVE26,OSBPL8,PHLDA1,VPS13B,ASAP1,GSDMD,ARHGAP32,ANKFY1,WIPI1,WDR45B,SNX4,TECPR1,CYTH3,HIP1R,RNF34,TPCN1,RAB35,PLA2G4A,MARK1,KCNH1,ARAP2,COMMD1,VPS36,ACTN2
GO:MF	GO:0030374	nuclear receptor coactivator activity	GO:0030374	FALSE	0.00540921	2.26687	37	4593	22	17859	NCOA7,ACTN4,RBM14,SFR1,NCOA6,NCOA3,HELZ2,TMF1,NCOA2,NCOA1,ACTN1,ENY2,ETS1,MED1,BUD31,SLC30A9,PPARGC1A,ACTN2,BRD8,SRA1,PPARGC1B,ELK1
GO:MF	GO:0004722	protein serine/threonine phosphatase activity	GO:0004722	FALSE	0.00560385	2.25151	47	4593	26	17859	PPP2R1A,PPP5C,PPP4C,PPP1CA,PPA2,PPP3CA,PPP6C,PPM1K,PDP1,SSU72,PPM1A,PPM1H,CTDSP2,TAB1,ILKAP,UBLCP1,PPM1D,PPM1F,PPP1CC,PGAM5,RPAP2,PP2D1,PPP3CB,PPP2CB,CTDP1,PDP2
GO:MF	GO:0005244	voltage-gated monoatomic ion channel activity	GO:0005244	TRUE	0.00595369	2.22521	137	4593	58	17859	KCNC3,GRIN2D,KCNC1,HCN3,KCNN3,KCND3,KCNA3,KCNA2,KCNC4,CACNA1B,KCNJ3,SCN1A,ITGAV,LRRC55,SNAP25,KCNB1,KCNQ2,KCNH2,CACNA2D1,KCND2,CACNA1C,GRIN2B,GRIN3A,CLCN6,KCNAB2,KCNG3,KCNK3,KCNF1,HCN2,KCNQ3,KCNK9,CACNG2,CACNA1I,ANO6,SCN2B,HCN4,CACNA2D2,KCNQ5,GRIN2A,CACNA1H,KCNJ12,CACNA1G,CACNB1,CACNG4,KCNJ6,CACNA1E,KCNJ10,KCNK2,KCNH1,KCNMA1,CACNA1D,CLCN3,VDAC3,CACNB2,CACNA1A,KCNG4,KCND1,CLCN4
GO:MF	GO:0022832	voltage-gated channel activity	GO:0022832	FALSE	0.00596626	2.2243	140	4593	59	17859	KCNC3,GRIN2D,KCNC1,HCN3,KCNN3,KCND3,KCNA3,KCNA2,KCNC4,CACNA1B,KCNJ3,SCN1A,ITGAV,LRRC55,SNAP25,KCNB1,KCNQ2,KCNH2,CACNA2D1,KCND2,CACNA1C,GRIN2B,GRIN3A,CLCN6,KCNAB2,KCNG3,KCNK3,KCNF1,HCN2,KCNQ3,KCNK9,CACNG2,CACNA1I,ANO6,SCN2B,HCN4,CACNA2D2,KCNQ5,GRIN2A,CACNA1H,KCNJ12,CACNA1G,CACNB1,CACNG4,KCNJ6,TPCN1,CACNA1E,KCNJ10,KCNK2,KCNH1,KCNMA1,CACNA1D,CLCN3,VDAC3,CACNB2,CACNA1A,KCNG4,KCND1,CLCN4
GO:MF	GO:0043565	sequence-specific DNA binding	GO:0043565	FALSE	0.00636011	2.19654	928	4593	294	17859	PLAGL1,TBPL1,ZBTB45,ZFP444,ZFP865,MEIS3,MYPOP,HNRNPL,ACTN4,DPF1,KMT2B,ZFP536,ATF5,IRF3,RUVBL2,KLF13,MEF2A,NR2F2,TMEM9B,ZFP143,TEAD1,SMG1,MAZ,IKZF5,EBF3,IRF7,KDM2A,RELA,MEN1,PRDX5,MTA2,FOXB2,SMARCA2,TCF7L2,NR2F1,OTP,AK6,ZFP131,ZFP704,SKIL,ZFP639,ELF2,FOXO1,DHX36,TIPARP,ETV3,MEF2D,SMG5,GATAD2B,NOTCH2,LEF1,GTF2B,NACC2,NOTCH1,RXRA,ABL1,ZEB2,TBR1,DLX1,DLX2,SP3,CREB3L1,TP53BP1,ELL3,ZC3H8,EBF4,XRN2,NKX2…
GO:MF	GO:0016407	acetyltransferase activity	GO:0016407	TRUE	0.00648474	2.18811	63	4593	32	17859	LPCAT1,KAT8,KAT5,AK6,NAA15,GTF2B,GTF3C4,HAT1,NCOA3,CASD1,HADHB,EP300,ACAT1,KAT2B,CREBBP,NAA60,SAT2,KAT2A,NAT9,FASN,NAA50,BRCA2,CLOCK,NAT8L,KAT6B,ELP3,KAT6A,ACAA2,GNPAT,ATAT1,BRPF3,TAF1
GO:MF	GO:0019783	ubiquitin-like protein peptidase activity	GO:0019783	TRUE	0.0066082	2.17992	105	4593	47	17859	USP29,OTUD7A,USP47,USP31,ZRANB1,STAMBPL1,OTULIN,USP13,OTUD7B,USP53,TANK,PSMD14,USP8,USP50,STAMBP,USP5,COPS5,VCPIP1,OTUD6B,USP45,USP1,USP24,USP48,USP2,USP28,SENP8,USP19,BRCC3,USP49,USP37,USP7,USP22,SENP3,USP32,USP36,USP25,USP16,SENP7,USPL1,USP12,USP42,BAP1,UFSP2,USP14,USP10,USP11,USP27X
GO:MF	GO:0001221	transcription coregulator binding	GO:0001221	FALSE	0.00806576	2.09335	80	4593	38	17859	MED25,RELA,LCOR,LEF1,RXRA,CDK9,GATA2,CHD4,CREB3,SIX3,EPAS1,HIF1A,FOS,ZBTB7A,CNOT2,ATF7,SMARCA4,ETS1,ZBTB16,SMAD3,CTNNB1,STK36,CREBBP,FLYWCH1,SREBF1,PHF12,MED1,NR1D1,HDAC5,BCL6,CIT,PBX1,MTF2,CTBP1,THRB,JUND,SMAD4,CTCF
GO:MF	GO:0017124	SH3 domain binding	GO:0017124	FALSE	0.00843401	2.07397	53	4593	28	17859	REPS1,UVRAG,SHANK2,OSTF1,ADAM15,ABL1,DNM1,DAB2IP,DENND1A,WIPF1,PTPN12,PTPN6,SGIP1,KHDRBS1,WASF2,CBL,GPX1,CD2AP,RUFY1,CRK,GRB2,SYNJ1,ARHGAP31,HIP1R,EFS,ADAM9,ELMO1,ABI1
GO:MF	GO:0043130	ubiquitin binding	GO:0043130	FALSE	0.00978765	2.00932	64	4593	32	17859	SIRT2,TOLLIP,USP13,STAM2,TP53INP2,SMARCAD1,USP5,FAF1,MDM2,UBR5,GGA1,BIRC2,SMAD3,DNAJB2,SQSTM1,CUEDC1,TOP2A,NBR1,GGA3,HGS,USP16,CXCR4,N4BP2,RNF185,RNF31,VPS36,FAF2,JARID2,STAM,AMFR,N4BP1,TAB3
GO:MF	GO:0140104	molecular carrier activity	GO:0140104	TRUE	0.00994647	2.00233	56	4593	29	17859	EMC10,HIKESHI,HBB,XPO6,ANP32E,NUP214,PRDM12,TIMM10,MTCH2,EMC4,EMC7,EMC3,EMC1,PARK7,NAP1L1,EMC2,SNUPN,RANBP17,EMC6,KPNA2,KPNA1,IPO9,XPO1,KPNA3,CLU,XPO7,TMCO6,EMC8,MTCH1
GO:MF	GO:0030331	nuclear estrogen receptor binding	GO:0030331	FALSE	0.0110004	1.95859	24	4593	16	17859	LATS1,GRM1,LCOR,ZFP366,LEF1,PADI2,NCOA1,DCAF13,TRIP4,DCAF1,CTNNB1,MED1,WIPI1,WBP2,PPARGC1B,CNOT1
GO:MF	GO:0042162	telomeric DNA binding	GO:0042162	FALSE	0.0114854	1.93986	31	4593	19	17859	SMG1,SMG5,TP53BP1,HNRNPA2B1,TERF1,RPA2,NABP2,XRCC5,NCL,CTC1,RPA1,HNRNPD,APEX1,HMBOX1,WRN,UPF3A,ACD,TERF2,TERF2IP
GO:MF	GO:0061733	peptide-lysine-N-acetyltransferase activity	GO:0061733	FALSE	0.0114854	1.93986	31	4593	19	17859	KAT8,KAT5,AK6,GTF3C4,HAT1,NCOA3,EP300,KAT2B,CREBBP,NAA60,KAT2A,NAA50,BRCA2,CLOCK,KAT6B,KAT6A,ATAT1,BRPF3,TAF1
GO:MF	GO:0022843	voltage-gated monoatomic cation channel activity	GO:0022843	FALSE	0.012234	1.91243	110	4593	48	17859	KCNC3,KCNC1,HCN3,KCNN3,KCND3,KCNA3,KCNA2,KCNC4,CACNA1B,KCNJ3,ITGAV,LRRC55,SNAP25,KCNB1,KCNQ2,KCNH2,CACNA2D1,KCND2,CACNA1C,KCNAB2,KCNG3,KCNK3,KCNF1,HCN2,KCNQ3,KCNK9,CACNG2,CACNA1I,SCN2B,HCN4,CACNA2D2,KCNQ5,CACNA1H,KCNJ12,CACNA1G,CACNB1,CACNG4,KCNJ6,CACNA1E,KCNJ10,KCNK2,KCNH1,KCNMA1,CACNA1D,CACNB2,CACNA1A,KCNG4,KCND1
GO:MF	GO:0034450	ubiquitin-ubiquitin ligase activity	GO:0034450	FALSE	0.0141448	1.8494	10	4593	9	17859	PRPF19,TRAF6,UBOX5,UBE4B,UBR5,UBE4A,ANAPC11,UBE2K,AMFR
GO:MF	GO:0045296	cadherin binding	GO:0045296	FALSE	0.0146293	1.83478	29	4593	18	17859	PPP1CA,CTNND1,PTPRT,CTNNA2,PTPRB,NEO1,CTNNB1,BMPR2,PTPRM,JUP,ARVCF,P2RX4,PTPN11,KDR,PROM1,CTNNA1,CDH13,ANK3
GO:MF	GO:0004402	histone acetyltransferase activity	GO:0004402	FALSE	0.0146293	1.83478	29	4593	18	17859	KAT8,KAT5,AK6,GTF3C4,HAT1,NCOA3,EP300,KAT2B,CREBBP,NAA60,KAT2A,NAA50,BRCA2,CLOCK,KAT6B,KAT6A,BRPF3,TAF1
GO:MF	GO:0016788	hydrolase activity, acting on ester bonds	GO:0016788	FALSE	0.0151936	1.81834	630	4593	206	17859	PDE10A,RNASET2,PPP2R1A,PPP5C,ERCC1,LIPE,PLD3,POLD1,PTPN5,FAN1,ABHD2,GDPD5,GDE1,ERI2,PPP4C,LHPP,DUSP8,PPP1CA,DAGLA,ABHD17B,PTEN,LIPA,DCLRE1A,PNLIPRP2,ARSK,PDE4D,PLPP1,PLCXD3,DROSHA,IMPA1,PDE7A,NCEH1,PLD1,ISG20L2,TARS2,PDE5A,PLA2G12A,PPA2,PPP3CA,PNPLA7,REXO4,PPP6C,TNFAIP6,PHOSPHO2,PDE1A,PTPMT1,XRN2,ABHD12,DUSP15,SAMHD1,PLCG1,PTPRT,SULF2,HELZ2,NAPEPLD,PTPN12,PTPRZ1,PPM1K,MTMR14,PTPN6,DUSP16,PDE3A,LA…
GO:MF	GO:0070577	lysine-acetylated histone binding	GO:0070577	FALSE	0.0154877	1.81001	20	4593	14	17859	BRD9,DPF2,ZZZ3,BRD3,ZMYND8,MLLT3,ATAD2B,BRD4,SMARCA4,KMT2A,PHIP,ZZEF1,BRD7,SIRT1
GO:MF	GO:0140033	acetylation-dependent protein binding	GO:0140033	FALSE	0.0154877	1.81001	20	4593	14	17859	BRD9,DPF2,ZZZ3,BRD3,ZMYND8,MLLT3,ATAD2B,BRD4,SMARCA4,KMT2A,PHIP,ZZEF1,BRD7,SIRT1
GO:MF	GO:0030507	spectrin binding	GO:0030507	FALSE	0.0154877	1.81001	20	4593	14	17859	EPB41L2,SPTBN4,MYO10,ANK2,CAMSAP1,DYNC1I1,ADD2,DCTN2,PTPRN,CAMSAP3,CAMSAP2,DMTN,ANK1,ANK3
GO:MF	GO:0044325	transmembrane transporter binding	GO:0044325	FALSE	0.0233657	1.63142	86	4593	39	17859	CALM3,ACTN4,ABCC8,KCNC1,PACS1,HOMER1,PDE4D,KCND3,ANK2,LRRC55,RIMS4,KCNB1,CAV1,ITPR2,PDE4B,RIMS3,AKAP6,ACTN1,CBARP,RIMS2,GRINA,LRRK2,SCN5A,CTNNB1,PKD1,RANGRF,ATP2A3,MPP2,SLC5A3,HTT,CHERP,ACTN2,DIAPH1,NEDD4L,CDH5,KCNG4,USP10,ANK3,GOPC
GO:MF	GO:0019903	protein phosphatase binding	GO:0019903	FALSE	0.0242598	1.61511	89	4593	40	17859	STRN4,PPP6R3,PPP1R3C,VCAN,ITGA1,FOXO1,SMG5,DAB2IP,AMBRA1,RGD1311739,PTPRT,MET,CDKN1B,PHACTR4,RPA2,SLC9A1,TRAF3,HSP90B1,TBK1,CTNNB1,FLT4,TP53,YWHAE,JUP,CDC27,GRB2,SOD1,MAP2K7,GNA12,ANAPC5,ANAPC7,BCL2,ATP2B4,KIFAP3,LGALS3,MAPK8,ANK1,MYO16,CDH5,MAPK14
GO:MF	GO:0017075	syntaxin-1 binding	GO:0017075	FALSE	0.0278816	1.55468	7	4593	7	17859	STXBP5,PRRT2,STXBP1,SNAP25,SYT1,LRRK2,NSF
GO:MF	GO:0019003	GDP binding	GO:0019003	FALSE	0.0284798	1.54546	40	4593	22	17859	TRIM23,DNM1,RAB14,RAB22A,RHEB,RAB7A,RAB2A,RRAGC,RAB10,RAB5B,RAB21,MIEF1,RAB27A,RAB31,NME2,RAB35,RALB,RAB28,RAB8A,RAB27B,RAB9B,RAP2C
GO:MF	GO:0043015	gamma-tubulin binding	GO:0043015	FALSE	0.0288951	1.53918	23	4593	15	17859	BRSK1,MARK4,NDN,TUBGCP2,BLOC1S2,PDE4B,TUBGCP6,CEP57,FEZ1,DIXDC1,CEP70,GIT1,BRCA2,TUBGCP3,CEP57L1
GO:MF	GO:0098772	molecular function regulator activity	GO:0098772	FALSE	0.0290573	1.53674	1314	4593	397	17859	ARFGEF3,ARHGAP18,STX7,PLEKHG1,CACNG7,ARHGAP35,CALM3,DMWD,DMPK,APOE,ARHGEF1,PLEKHG2,SPINT2,SIPA1L3,ARHGAP33,AKT1S1,RPL13A,AKAP13,FURIN,CTSC,SERPINH1,ARAP1,DENND5A,PARVA,GPRC5B,RGS10,PPP2R2D,KNDC1,RNH1,SIPA1,NRXN2,PRDX5,VEGFB,DOCK8,DNMBP,BTRC,GBF1,PSD,PRDX3,CCNH,ARHGEF28,ARHGEF26,NAIP5,PDE4D,IL6ST,FST,FGF10,TRIO,CRH,PIK3CA,LOC304239,CCNL1,LXN,SERPINI1,FNIP2,ARHGEF11,LAMTOR2,ARHGEF2,DENND4B,ENSA,AHC…
GO:MF	GO:0046873	metal ion transmembrane transporter activity	GO:0046873	TRUE	0.0345111	1.46204	351	4593	122	17859	SLC8A2,ATP1A3,GRIK5,KCNC3,GRIN2D,ABCC8,KCNC1,TRPM3,CNNM2,SLC1A3,HCN3,KCNN3,SLC39A1,KCND3,KCNA3,KCNA2,KCNC4,CACNA1B,KCNJ3,SLC4A10,SCN3A,SCN1A,SCN9A,SCN7A,ITGAV,LRRC55,SLC39A13,SLC1A2,SLC12A6,SLC20A1,SLC4A11,SLC23A2,SNAP25,SLC24A3,SLC12A5,KCNB1,KCNQ2,KCNH2,CACNA2D1,KCND2,SLC6A6,ATP2B2,SLC6A11,CACNA1C,GRIN2B,ITPR2,GRIN3A,TMEM38B,SLC24A2,SLC6A9,SLC9A1,NIPAL3,KCNAB2,KCNG3,SLC30A6,KCNK3,KCNF1,SLC39A9,K…
GO:MF	GO:0101005	deubiquitinase activity	GO:0101005	FALSE	0.0350872	1.45485	99	4593	43	17859	USP29,OTUD7A,USP47,USP31,ZRANB1,STAMBPL1,OTULIN,USP13,OTUD7B,USP53,TANK,PSMD14,USP8,USP50,STAMBP,USP5,COPS5,VCPIP1,OTUD6B,USP45,USP1,USP24,USP48,USP2,USP28,USP19,BRCC3,USP49,USP37,USP7,USP22,SENP3,USP32,USP36,USP25,USP16,USP12,USP42,BAP1,USP14,USP10,USP11,USP27X
GO:MF	GO:0051059	NF-kappaB binding	GO:0051059	FALSE	0.0354344	1.45058	21	4593	14	17859	ANKRD42,RELA,NOTCH2,COMMD7,ANXA4,FAF1,AKAP8,RNF25,CDK5RAP3,GSK3B,TP53BP2,COMMD6,SETD6,HDAC2
GO:MF	GO:0042393	histone binding	GO:0042393	FALSE	0.0388874	1.41019	154	4593	61	17859	BRD9,KMT5C,APBB1,KDM8,DPF2,SMARCA2,JAK2,UHRF2,ANP32E,LEF1,ZZZ3,BRD3,HAT1,TP53BP1,ZMYND8,KMT2E,ANP32B,RNF20,MLLT3,NASP,WDTC1,CHD5,NOC2L,ATAD2B,NCAPG2,BRD4,TTLL12,CBX5,SMARCA4,HINFP,KMT2A,PHIP,USP49,ZZEF1,SUPT6H,BCAS3,MBTD1,MLLT6,USP16,MORC3,PARP9,ZNHIT1,BAZ1B,KDM5B,IPO9,MTF2,MORC2,DNAJC9,CHD8,COPRS,ING1,PHF2,JARID2,TAF7,BRD7,PRMT7,DAXX,RNF8,SIRT1,HDAC2,MORC4
GO:MF	GO:0046983	protein dimerization activity	GO:0046983	FALSE	0.0393537	1.40501	825	4593	259	17859	KATNA1,PDCD6,TPPP,SAE1,APOE,PAFAH1B3,ACTN4,MAG,UBA2,IRF3,RUVBL2,RASIP1,MEF2A,NR2F2,PEX11A,ARNT2,FZD4,TENM4,THAP12,UCP2,TMEM9B,NSMCE1,CORO1A,LHPP,BNIP3,BANF1,RELA,IDE,CHUK,BTRC,NOLC1,TRIM8,AK6,HMGCS1,NADK2,SPEF2,DROSHA,IMPA1,MFSD1,PDCD10,MEF2D,IL6R,TARS2,LOC100912338,CSF1,GSTM7,TAF13,PAPSS1,AIMP1,PPP3CA,GBP2,KYAT3,NACC2,KYAT1,DNM1,ENG,DAB2IP,GCA,PRKRA,TIMM10,SLC39A13,LRP4,GREM1,B2M,SPPL2A,SLC4A11,…
GO:MF	GO:0140597	protein carrier chaperone	GO:0140597	FALSE	0.0460124	1.33712	26	4593	16	17859	EMC10,ANP32E,PRDM12,TIMM10,MTCH2,EMC4,EMC7,EMC3,EMC1,NAP1L1,EMC2,EMC6,IPO9,CLU,EMC8,MTCH1
GO:MF	GO:0050321	tau-protein kinase activity	GO:0050321	FALSE	0.0497451	1.30325	9	4593	8	17859	BRSK1,MARK4,MARK2,MARK3,TTBK1,CSNK1D,GSK3B,MARK1
GO:BP	GO:0048518	positive regulation of biological process	GO:0048518	TRUE	5.27459e-107	106.278	4142	4557	1548	19118	LATS1,SASH1,STXBP5,GRM1,UTRN,PLAGL1,CITED2,PERP,ARG1,STX7,NCOA7,RNF146,PDCD6,TPPP,LPCAT1,ICE1,FASTKD3,TCP1,MAP3K4,RPS6KA2,RGMB,PPP2R1A,CNOT3,PRKCG,MYADM,CHMP2A,USP29,SHISA7,KMT5C,SLC8A2,MEIS3,DHX34,SAE1,ARHGAP35,PRKD2,CALM3,GPR4,ERCC1,MARK4,APOE,DEDD2,GSK3A,MEGF8,EGLN2,SPTBN4,MAP3K10,SIRT2,ACTN4,HSPB6,MAG,UBA2,GPI,LSM14A,LRP3,SHANK1,LRRC4B,EMC10,ATF5,MED25,FUZ,IRF3,RUVBL2,RASIP1,ABCC8,GTF2H1,NELL…
GO:BP	GO:0048522	positive regulation of cellular process	GO:0048522	FALSE	3.5263e-99	98.4527	3789	4557	1427	19118	LATS1,SASH1,STXBP5,GRM1,UTRN,PLAGL1,CITED2,ARG1,STX7,NCOA7,RNF146,PDCD6,TPPP,ICE1,FASTKD3,TCP1,MAP3K4,RPS6KA2,RGMB,PPP2R1A,PRKCG,MYADM,CHMP2A,USP29,SHISA7,KMT5C,SLC8A2,MEIS3,DHX34,ARHGAP35,PRKD2,CALM3,GPR4,ERCC1,MARK4,APOE,DEDD2,GSK3A,MEGF8,MAP3K10,SIRT2,ACTN4,MAG,GPI,LSM14A,LRP3,SHANK1,LRRC4B,EMC10,ATF5,MED25,FUZ,IRF3,RUVBL2,RASIP1,ABCC8,GTF2H1,NELL1,CYFIP1,UBE3A,NDN,MAGEL2,KLF13,MEF2A,TTC23,IGF…
GO:BP	GO:0006996	organelle organization	GO:0006996	FALSE	1.30403e-97	96.8847	2274	4557	972	19118	LATS1,KATNA1,MAP7,HBS1L,ARHGAP18,EPB41L2,STX7,PDCD6,TPPP,FASTKD3,CCDC170,SYNE1,TMEM242,TCP1,MAP3K4,RPS6KA2,PPP2R1A,MYADM,CHMP2A,UBE2S,BRSK1,DNAAF3,ARHGAP35,DMPK,ERCC1,MARK4,APOE,GRIK5,GSK3A,GMFG,PLEKHG2,SIRT2,SIPA1L3,LSM14A,CEP89,SHANK1,EMC10,MYH14,ATF5,FUZ,RUVBL2,CYFIP1,MAGEL2,TJP1,MEF2A,SYNM,NTRK3,PEX11A,ARPIN,PRC1,WHAMM,EFL1,TMEM135,HIKESHI,PICALM,TMEM126B,RAB30,UVRAG,MAP6,C2CD3,UCP2,COA4,FCHS…
GO:BP	GO:0051641	cellular localization	GO:0051641	FALSE	3.47587e-96	95.4589	2211	4557	949	19118	LATS1,STXBP5,STX7,PDCD6,ICE1,SYNE1,DYNLT1,TCP1,IGF2R,PRPF31,CACNG7,PRKCG,MYADM,CHMP2A,SHISA7,BRSK1,CALM3,RTN2,MARK4,APOE,GRIK5,GSK3A,SPTBN4,SIRT2,ACTN4,LSR,SHANK1,EMC10,AP2A1,RCN3,PPFIA3,RUVBL2,ABCC8,SERGEF,MAGEL2,TJP1,ARRDC4,AP3S2,WHAMM,CEMIP,HIKESHI,PICALM,UVRAG,C2CD3,RAB6A,LRTOMT,LAMTOR1,NUMA1,NUP98,DCHS1,SYT9,TUB,RIC3,DENND5A,TMEM41B,SWAP70,COPB1,ARL6IP1,CACNG3,XPO6,CORO1A,DOC2A,PRRT2,STX1B,W…
GO:BP	GO:0051179	localization	GO:0051179	FALSE	1.77584e-92	91.7506	3674	4557	1376	19118	LATS1,STXBP5,GRM1,STX7,PDCD6,EXOC3,ICE1,SYNE1,DYNLT1,TCP1,MRPL18,IGF2R,PRPF31,CACNG8,CACNG7,PRKCG,MYADM,CHMP2A,SHISA7,BRSK1,SLC8A2,CALM3,DMPK,RTN2,MARK4,APOE,ATP1A3,GRIK5,GSK3A,RAB4B,LTBP4,SPTBN4,SIRT2,ACTN4,LSR,SHANK1,EMC10,KCNC3,FUZ,AP2A1,RCN3,PPFIA3,RUVBL2,GRIN2D,ABCC8,KCNC1,SERGEF,UBE3A,MAGEL2,TJP1,MEF2A,IGF1R,ARRDC4,SLCO3A1,AP3S2,FURIN,WHAMM,SH3GL3,CEMIP,FZD4,HIKESHI,PICALM,CLNS1A,UVRAG,MAP6…
GO:BP	GO:0080090	regulation of primary metabolic process	GO:0080090	FALSE	6.4432e-85	84.1909	3534	4557	1315	19118	LATS1,SASH1,PLAGL1,CITED2,PERP,NCOA7,PDCD6,TPPP,LPCAT1,ICE1,MED10,FASTKD3,RGD1566325,LOC102549842,ZFP748,LOC102551340,WTAP,TCP1,MAP3K4,RPS6KA2,PRDM9,RGMB,LOC100365363,LOC102552527,LOC102555377,CNOT3,PRKCG,MYADM,LOC103691005,ZFP606,ZFP418,ZFP772,ZFP583,NAT14,KMT5C,MEIS3,DHX34,SAE1,ZC3H4,PRKD2,CALM3,NOVA2,MYPOP,IRF2BP1,RTN2,ERCC1,APOE,POU2F2,GSK3A,CIC,EGLN2,SPTBN4,MAP3K10,LOC100910046,ZFP780B-PS1,Z…
GO:BP	GO:0032502	developmental process	GO:0032502	FALSE	2.93025e-84	83.5331	4214	4557	1504	19118	LATS1,UST,SASH1,CITED2,PERP,ARHGAP18,SDHA,PDCD6,TPPP,LPCAT1,SRD5A1,SYNE1,MAP3K4,RPS6KA2,FAM120B,PPP2R1A,CNOT3,PRKCG,MYADM,EPN1,ZFP865,NAT14,KMT5C,BRSK1,ARHGAP35,PRKD2,NOVA2,DMPK,GPR4,ERCC1,MARK4,APOE,GSK3A,CIC,PAFAH1B3,MEGF8,SPTBN4,PLD3,PSMC4,DYRK1B,PAF1,SIRT2,SIPA1L3,SPRED3,APLP1,HSPB6,MAG,LSR,GPI,LRP3,ZFP536,SHANK1,LRRC4B,EMC10,MYH14,ATF5,FUZ,RCN3,RUVBL2,RASIP1,NAV2,NELL1,CYFIP1,UBE3A,NDN,KLF13…
GO:BP	GO:0051171	regulation of nitrogen compound metabolic process	GO:0051171	FALSE	4.75115e-83	82.3232	3430	4557	1280	19118	LATS1,SASH1,PLAGL1,CITED2,PERP,NCOA7,PDCD6,TPPP,LPCAT1,ICE1,MED10,FASTKD3,RGD1566325,LOC102549842,ZFP748,LOC102551340,WTAP,TCP1,MAP3K4,RPS6KA2,PRDM9,RGMB,LOC100365363,LOC102552527,LOC102555377,CNOT3,PRKCG,MYADM,LOC103691005,ZFP606,ZFP418,ZFP772,ZFP583,NAT14,KMT5C,MEIS3,DHX34,SAE1,ZC3H4,PRKD2,CALM3,NOVA2,MYPOP,IRF2BP1,RTN2,ERCC1,APOE,POU2F2,GSK3A,CIC,EGLN2,SPTBN4,MAP3K10,LOC100910046,ZFP780B-PS1,Z…
GO:BP	GO:0048856	anatomical structure development	GO:0048856	FALSE	4.28334e-82	81.3682	3935	4557	1420	19118	LATS1,UST,SASH1,CITED2,PERP,ARHGAP18,SDHA,PDCD6,TPPP,LPCAT1,SRD5A1,SYNE1,MAP3K4,RPS6KA2,PPP2R1A,CNOT3,PRKCG,MYADM,EPN1,ZFP865,KMT5C,BRSK1,ARHGAP35,PRKD2,NOVA2,DMPK,GPR4,ERCC1,MARK4,APOE,GSK3A,CIC,MEGF8,SPTBN4,PLD3,PSMC4,DYRK1B,PAF1,SIRT2,SIPA1L3,SPRED3,APLP1,HSPB6,MAG,LSR,GPI,ZFP536,SHANK1,LRRC4B,EMC10,MYH14,ATF5,FUZ,RCN3,RUVBL2,RASIP1,NAV2,NELL1,CYFIP1,UBE3A,NDN,KLF13,APBA2,TJP1,MEF2A,NR2F2,RGMA…
GO:BP	GO:0023051	regulation of signaling	GO:0023051	FALSE	2.78245e-81	80.5556	2227	4557	919	19118	LATS1,SASH1,STXBP5,GRM1,CITED2,ARFGEF3,ARHGAP18,ARG1,RNF146,PDCD6,MAP3K4,PPP2R1A,PRKCG,MYADM,USP29,SHISA7,BRSK1,SLC8A2,MEIS3,ARHGAP35,PRKD2,CALM3,DMPK,GPR4,MARK4,APOE,DEDD2,GSK3A,MEGF8,HIPK4,MAP3K10,SIRT2,ACTN4,SIPA1L3,SPRED3,APLP1,LSM14A,ZFP536,URI1,SHANK1,AKT1S1,RCN3,RUVBL2,RASIP1,ABCC8,CYFIP1,UBE3A,APBA2,TTC23,IGF1R,RGMA,AKAP13,NTRK3,FURIN,CRTC3,ZFP592,CTSC,FZD4,PRCP,LRRC32,C2CD3,P2RY6,ANAPC15…
GO:BP	GO:0010646	regulation of cell communication	GO:0010646	FALSE	2.99554e-79	78.5235	2227	4557	914	19118	LATS1,SASH1,STXBP5,GRM1,CITED2,ARFGEF3,ARHGAP18,ARG1,RNF146,PDCD6,MAP3K4,PPP2R1A,PRKCG,MYADM,USP29,SHISA7,BRSK1,SLC8A2,MEIS3,ARHGAP35,PRKD2,CALM3,DMPK,GPR4,MARK4,APOE,DEDD2,GSK3A,MEGF8,HIPK4,MAP3K10,SIRT2,ACTN4,SIPA1L3,SPRED3,APLP1,LSM14A,ZFP536,URI1,SHANK1,AKT1S1,RCN3,RUVBL2,RASIP1,ABCC8,CYFIP1,UBE3A,APBA2,TTC23,IGF1R,RGMA,AKAP13,NTRK3,FURIN,CRTC3,ZFP592,CTSC,FZD4,PRCP,LRRC32,C2CD3,P2RY6,ANAPC15…
GO:BP	GO:0065007	biological regulation	GO:0065007	FALSE	3.06832e-78	77.5131	9905	4557	2920	19118	LATS1,UST,SASH1,STXBP5,GRM1,UTRN,PLAGL1,FUCA2,CITED2,HECA,ARFGEF3,PERP,IFNGR1,HBS1L,ARHGAP18,ARG1,STX7,NCOA7,RNF146,PDCD6,TPPP,LPCAT1,ICE1,MED10,SRD5A1,FASTKD3,RGD1566325,LOC102549842,ZFP748,LOC102551340,DYNLT1,WTAP,TCP1,MAP3K4,PDE10A,RPS6KA2,FAM120B,PRDM9,RGMB,PPP2R1A,LOC100365363,LOC102552527,LOC102555377,CNOT3,CACNG7,PRKCG,MYADM,LOC103691005,CHMP2A,ZFP606,ZFP418,ZFP772,USP29,ZFP583,EPN1,SSC5D,…
GO:BP	GO:0048519	negative regulation of biological process	GO:0048519	FALSE	1.28878e-77	76.8898	3772	4557	1361	19118	LATS1,CITED2,HECA,HBS1L,ARG1,NCOA7,PDCD6,TPPP,LPCAT1,FASTKD3,LOC102549842,RPS6KA2,PPP2R1A,PRKCG,MYADM,CHMP2A,EPN1,SSC5D,BRSK1,MEIS3,DHX34,ZC3H4,ARHGAP35,CALM3,NOVA2,MYPOP,IRF2BP1,GPR4,RTN2,ERCC1,APOE,GSK3A,CIC,MEGF8,SPTBN4,MAP3K10,GMFG,SAMD4B,PAF1,SIRT2,HNRNPL,ACTN4,SPINT2,APLP1,MAG,LSM14A,PEPD,LRP3,TSHZ3,ZFP536,URI1,SHANK1,ATF5,AKT1S1,MED25,FUZ,AP2A1,RUVBL2,RASIP1,ABCC8,SERGEF,PRMT3,NELL1,UBE3A,…
GO:BP	GO:0019222	regulation of metabolic process	GO:0019222	FALSE	2.06076e-77	76.686	4543	4557	1573	19118	LATS1,SASH1,PLAGL1,CITED2,PERP,HBS1L,ARG1,NCOA7,PDCD6,TPPP,LPCAT1,ICE1,MED10,FASTKD3,RGD1566325,LOC102549842,ZFP748,LOC102551340,WTAP,TCP1,MAP3K4,RPS6KA2,PRDM9,RGMB,LOC100365363,LOC102552527,LOC102555377,CNOT3,PRKCG,MYADM,LOC103691005,ZFP606,ZFP418,ZFP772,ZFP583,SSC5D,NAT14,KMT5C,SLC8A2,MEIS3,DHX34,SAE1,ZC3H4,PRKD2,CALM3,NOVA2,MYPOP,IRF2BP1,RTN2,ERCC1,APOE,POU2F2,GSK3A,CIC,MEGF8,EGLN2,SPTBN4,PLD3…
GO:BP	GO:0007275	multicellular organism development	GO:0007275	FALSE	2.39654e-76	75.6204	3131	4557	1175	19118	LATS1,UST,SASH1,CITED2,SDHA,PDCD6,TPPP,LPCAT1,SRD5A1,MAP3K4,RPS6KA2,CNOT3,PRKCG,MYADM,EPN1,KMT5C,BRSK1,ARHGAP35,PRKD2,NOVA2,GPR4,ERCC1,MARK4,APOE,GSK3A,CIC,MEGF8,SPTBN4,PSMC4,PAF1,SIRT2,SIPA1L3,SPRED3,APLP1,HSPB6,MAG,LSR,GPI,ZFP536,SHANK1,LRRC4B,EMC10,ATF5,FUZ,RCN3,RUVBL2,RASIP1,NAV2,NELL1,CYFIP1,UBE3A,NDN,KLF13,APBA2,TJP1,MEF2A,NR2F2,RGMA,NTRK3,FURIN,CTSC,TMEM135,FZD4,HIKESHI,PICALM,TMEM126A,PRC…
GO:BP	GO:0051128	regulation of cellular component organization	GO:0051128	FALSE	6.298e-75	74.2008	1562	4557	694	19118	LATS1,UST,STXBP5,ARHGAP18,TPPP,ICE1,TCP1,MAP3K4,RPS6KA2,PRKCG,MYADM,CHMP2A,BRSK1,ARHGAP35,NOVA2,DMPK,ERCC1,MARK4,APOE,GRIK5,GSK3A,MEGF8,GMFG,PLEKHG2,SIRT2,MAG,URI1,SHANK1,LRRC4B,ATF5,MED25,FUZ,RUVBL2,RASIP1,CYFIP1,MAGEL2,TJP1,RGMA,NTRK3,ARPIN,WHAMM,TMEM135,FZD4,PICALM,FCHSD2,ARAP1,ANAPC15,NUMA1,APBB1,SYT9,TUB,SWAP70,EIF4G2,USP47,TEAD1,SMG1,CCP110,LCMT1,SH2B1,CORO1A,DOC2A,PRRT2,STX1B,BNIP3,KNDC1,C…
GO:BP	GO:0050789	regulation of biological process	GO:0050789	FALSE	1.10818e-74	73.9554	9672	4557	2853	19118	LATS1,UST,SASH1,STXBP5,GRM1,UTRN,PLAGL1,FUCA2,CITED2,HECA,ARFGEF3,PERP,IFNGR1,HBS1L,ARHGAP18,ARG1,STX7,NCOA7,RNF146,PDCD6,TPPP,LPCAT1,ICE1,MED10,FASTKD3,RGD1566325,LOC102549842,ZFP748,LOC102551340,DYNLT1,WTAP,TCP1,MAP3K4,PDE10A,RPS6KA2,FAM120B,PRDM9,RGMB,PPP2R1A,LOC100365363,LOC102552527,LOC102555377,CNOT3,PRKCG,MYADM,LOC103691005,CHMP2A,ZFP606,ZFP418,ZFP772,USP29,ZFP583,EPN1,SSC5D,NAT14,SHISA7,K…
GO:BP	GO:0070727	cellular macromolecule localization	GO:0070727	FALSE	9.62208e-74	73.0167	1567	4557	693	19118	LATS1,STX7,PDCD6,ICE1,SYNE1,DYNLT1,TCP1,CACNG7,MYADM,CHMP2A,SHISA7,RTN2,MARK4,APOE,GSK3A,SPTBN4,LSR,SHANK1,EMC10,AP2A1,RCN3,RUVBL2,ABCC8,SERGEF,TJP1,ARRDC4,AP3S2,CEMIP,HIKESHI,PICALM,C2CD3,RAB6A,LRTOMT,NUMA1,DCHS1,TUB,RIC3,SWAP70,COPB1,ARL6IP1,CACNG3,XPO6,STX1B,WDR11,TOLLIP,CD81,LRP5,AIP,CORO1B,BBS1,PACS1,SYVN1,EHD1,NRXN2,PRPF19,ABHD17B,APBA1,VLDLR,RANBP6,EXOC6,ZFYVE27,LZTS2,TRIM8,TCF7L2,XRCC4,F2…
GO:BP	GO:0033036	macromolecule localization	GO:0033036	FALSE	9.7636e-74	73.0104	1871	4557	790	19118	LATS1,STX7,PDCD6,ICE1,SYNE1,DYNLT1,TCP1,MRPL18,CACNG7,MYADM,CHMP2A,SHISA7,RTN2,MARK4,APOE,GSK3A,SPTBN4,LSR,SHANK1,EMC10,AP2A1,RCN3,RUVBL2,ABCC8,SERGEF,TJP1,ARRDC4,SLCO3A1,AP3S2,FURIN,CEMIP,FZD4,HIKESHI,PICALM,C2CD3,RAB6A,LRTOMT,NUMA1,DCHS1,TUB,RIC3,TMEM41B,SWAP70,COPB1,ARL6IP1,CACNG3,XPO6,STX1B,WDR11,TOLLIP,CD81,OSBPL5,LRP5,PITPNM1,AIP,CORO1B,BBS1,PACS1,SYVN1,EHD1,NRXN2,SLC22A8,NXF1,BSCL2,PRPF19,…
GO:BP	GO:0008104	protein localization	GO:0008104	FALSE	8.01867e-73	72.0959	1561	4557	689	19118	LATS1,STX7,PDCD6,ICE1,SYNE1,DYNLT1,TCP1,CACNG7,MYADM,CHMP2A,SHISA7,RTN2,MARK4,APOE,GSK3A,SPTBN4,LSR,SHANK1,EMC10,AP2A1,RCN3,RUVBL2,ABCC8,SERGEF,TJP1,ARRDC4,AP3S2,CEMIP,HIKESHI,PICALM,C2CD3,RAB6A,LRTOMT,NUMA1,DCHS1,TUB,RIC3,SWAP70,COPB1,ARL6IP1,CACNG3,XPO6,STX1B,WDR11,TOLLIP,CD81,LRP5,AIP,CORO1B,BBS1,PACS1,SYVN1,EHD1,NRXN2,PRPF19,ABHD17B,APBA1,VLDLR,RANBP6,EXOC6,ZFYVE27,LZTS2,TRIM8,TCF7L2,XRCC4,F2…
GO:BP	GO:0048731	system development	GO:0048731	FALSE	2.31722e-71	70.635	2604	4557	1007	19118	UST,SASH1,CITED2,SDHA,PDCD6,TPPP,LPCAT1,SRD5A1,RPS6KA2,PRKCG,EPN1,KMT5C,BRSK1,ARHGAP35,PRKD2,NOVA2,GPR4,ERCC1,MARK4,APOE,GSK3A,CIC,MEGF8,SPTBN4,SIRT2,SIPA1L3,APLP1,HSPB6,MAG,LSR,ZFP536,SHANK1,LRRC4B,EMC10,ATF5,FUZ,RCN3,RASIP1,NAV2,CYFIP1,UBE3A,NDN,TJP1,MEF2A,NR2F2,RGMA,NTRK3,CTSC,TMEM135,FZD4,HIKESHI,PICALM,TMEM126A,PRCP,TENM4,ACER3,MAP6,C2CD3,LRTOMT,APBB1,ILK,DCHS1,TUB,TMEM9B,SWAP70,DKK3,PARVA,S…
GO:BP	GO:0048523	negative regulation of cellular process	GO:0048523	FALSE	8.30838e-70	69.0805	3547	4557	1274	19118	LATS1,CITED2,HECA,HBS1L,ARG1,NCOA7,PDCD6,LPCAT1,FASTKD3,LOC102549842,RPS6KA2,PPP2R1A,MYADM,CHMP2A,SSC5D,BRSK1,MEIS3,DHX34,ZC3H4,ARHGAP35,CALM3,MYPOP,IRF2BP1,ERCC1,APOE,GSK3A,CIC,MEGF8,MAP3K10,GMFG,SAMD4B,PAF1,SIRT2,HNRNPL,ACTN4,SPINT2,APLP1,MAG,LSM14A,PEPD,LRP3,TSHZ3,ZFP536,URI1,SHANK1,ATF5,AKT1S1,MED25,FUZ,AP2A1,RUVBL2,RASIP1,ABCC8,SERGEF,PRMT3,NELL1,UBE3A,NDN,MAGEL2,KLF13,TJP1,MEF2A,IGF1R,NR2F2…
GO:BP	GO:0032501	multicellular organismal process	GO:0032501	FALSE	9.00269e-69	68.0456	4786	4557	1610	19118	LRP11,LATS1,UST,SASH1,GRM1,CITED2,ARG1,SDHA,PDCD6,TPPP,LPCAT1,SRD5A1,MAP3K4,RPS6KA2,PPP2R1A,CNOT3,PRKCG,MYADM,EPN1,SSC5D,NAT14,SHISA7,KMT5C,BRSK1,SLC8A2,ARHGAP35,PRKD2,CALM3,NOVA2,DMPK,GPR4,ERCC1,MARK4,APOE,GRIK5,GSK3A,CIC,PAFAH1B3,MEGF8,SPTBN4,PLD3,PSMC4,PAF1,SIRT2,SIPA1L3,SPRED3,APLP1,HSPB6,MAG,LSR,GPI,LRP3,ZFP536,SHANK1,LRRC4B,EMC10,MYH14,ATF5,FUZ,IRF3,RCN3,RUVBL2,RASIP1,GRIN2D,ABCC8,NAV2,NELL…
GO:BP	GO:0051234	establishment of localization	GO:0051234	FALSE	6.42834e-65	64.1919	3169	4557	1152	19118	STXBP5,GRM1,STX7,PDCD6,EXOC3,ICE1,DYNLT1,TCP1,MRPL18,IGF2R,CACNG8,CACNG7,PRKCG,CHMP2A,BRSK1,SLC8A2,CALM3,DMPK,RTN2,APOE,ATP1A3,GRIK5,GSK3A,RAB4B,LTBP4,SPTBN4,SIRT2,ACTN4,EMC10,KCNC3,FUZ,AP2A1,RCN3,PPFIA3,RUVBL2,GRIN2D,ABCC8,KCNC1,SERGEF,UBE3A,MAGEL2,MEF2A,IGF1R,ARRDC4,SLCO3A1,AP3S2,FURIN,WHAMM,SH3GL3,CEMIP,FZD4,HIKESHI,PICALM,CLNS1A,UVRAG,SLCO2B1,UCP2,RAB6A,P2RY6,FCHSD2,LRTOMT,LAMTOR1,NUMA1,NUP98…
GO:BP	GO:0050794	regulation of cellular process	GO:0050794	FALSE	1.36965e-63	62.8634	9254	4557	2713	19118	LATS1,UST,SASH1,STXBP5,GRM1,UTRN,PLAGL1,CITED2,HECA,ARFGEF3,PERP,IFNGR1,HBS1L,ARHGAP18,ARG1,STX7,NCOA7,RNF146,PDCD6,TPPP,LPCAT1,ICE1,MED10,FASTKD3,RGD1566325,LOC102549842,ZFP748,LOC102551340,WTAP,TCP1,MAP3K4,PDE10A,RPS6KA2,FAM120B,PRDM9,RGMB,PPP2R1A,LOC100365363,LOC102552527,LOC102555377,CNOT3,PRKCG,MYADM,LOC103691005,CHMP2A,ZFP606,ZFP418,ZFP772,USP29,ZFP583,EPN1,SSC5D,NAT14,SHISA7,KMT5C,BRSK1,SL…
GO:BP	GO:0060255	regulation of macromolecule metabolic process	GO:0060255	FALSE	5.30624e-63	62.2752	4181	4557	1427	19118	LATS1,SASH1,PLAGL1,CITED2,PERP,HBS1L,ARG1,NCOA7,PDCD6,TPPP,LPCAT1,ICE1,MED10,FASTKD3,RGD1566325,LOC102549842,ZFP748,LOC102551340,WTAP,TCP1,MAP3K4,RPS6KA2,PRDM9,RGMB,LOC100365363,LOC102552527,LOC102555377,CNOT3,PRKCG,MYADM,LOC103691005,ZFP606,ZFP418,ZFP772,ZFP583,SSC5D,NAT14,KMT5C,SLC8A2,MEIS3,DHX34,SAE1,ZC3H4,PRKD2,CALM3,NOVA2,MYPOP,IRF2BP1,RTN2,ERCC1,APOE,POU2F2,GSK3A,CIC,MEGF8,EGLN2,SPTBN4,PLD3…
GO:BP	GO:0007399	nervous system development	GO:0007399	FALSE	5.45984e-63	62.2628	1535	4557	658	19118	UST,CITED2,SDHA,TPPP,SRD5A1,PRKCG,BRSK1,ARHGAP35,NOVA2,MARK4,APOE,CIC,MEGF8,SPTBN4,SIRT2,APLP1,MAG,LSR,ZFP536,SHANK1,LRRC4B,ATF5,FUZ,NAV2,CYFIP1,NDN,NR2F2,RGMA,NTRK3,CTSC,FZD4,PICALM,TMEM126A,TENM4,ACER3,MAP6,C2CD3,LRTOMT,APBB1,ILK,DCHS1,SEZ6L2,KAT8,KNDC1,TH,SHANK2,LRP5,BBS1,KAT5,NRXN2,MARK2,MYRF,DAGLA,VLDLR,OPALIN,SLIT1,ZFYVE27,DPCD,PSD,SUFU,NEURL1,CFAP43,SHTN1,VCAN,SERINC5,OTP,ARHGEF28,HEXB,MAP…
GO:BP	GO:0048583	regulation of response to stimulus	GO:0048583	FALSE	1.64046e-59	58.785	2515	4557	947	19118	LATS1,SASH1,GRM1,CITED2,ARFGEF3,ARHGAP18,ARG1,STX7,NCOA7,RNF146,PDCD6,MAP3K4,PPP2R1A,PRKCG,MYADM,USP29,KMT5C,SLC8A2,MEIS3,ARHGAP35,PRKD2,CALM3,NOVA2,DMPK,GPR4,ERCC1,MARK4,APOE,DEDD2,GSK3A,MEGF8,HIPK4,MAP3K10,SIRT2,ACTN4,SIPA1L3,SPRED3,APLP1,LSM14A,ZFP536,URI1,SHANK1,AKT1S1,IRF3,RCN3,RUVBL2,RASIP1,CYFIP1,UBE3A,MEF2A,TTC23,IGF1R,RGMA,AKAP13,NTRK3,FURIN,CRTC3,ZFP592,CTSC,FZD4,TMEM126A,PRCP,C2CD3,FAM…
GO:BP	GO:0031323	regulation of cellular metabolic process	GO:0031323	FALSE	2.28141e-59	58.6418	4235	4557	1429	19118	LATS1,PLAGL1,CITED2,HBS1L,ARG1,NCOA7,LPCAT1,ICE1,MED10,FASTKD3,RGD1566325,LOC102549842,ZFP748,LOC102551340,WTAP,TCP1,MAP3K4,RPS6KA2,PRDM9,RGMB,LOC100365363,LOC102552527,LOC102555377,CNOT3,PRKCG,MYADM,LOC103691005,ZFP606,ZFP418,ZFP772,ZFP583,SSC5D,NAT14,KMT5C,SLC8A2,MEIS3,DHX34,ZC3H4,PRKD2,CALM3,NOVA2,MYPOP,IRF2BP1,ERCC1,APOE,POU2F2,GSK3A,CIC,MEGF8,SPTBN4,PLD3,MAP3K10,LOC100910046,ZFP780B-PS1,ZFP5…
GO:BP	GO:0009966	regulation of signal transduction	GO:0009966	FALSE	8.26098e-59	58.083	1935	4557	772	19118	LATS1,SASH1,GRM1,CITED2,ARFGEF3,ARHGAP18,ARG1,RNF146,PDCD6,MAP3K4,PPP2R1A,MYADM,USP29,SLC8A2,MEIS3,ARHGAP35,PRKD2,CALM3,DMPK,GPR4,MARK4,APOE,DEDD2,GSK3A,MEGF8,HIPK4,MAP3K10,SIRT2,ACTN4,SIPA1L3,SPRED3,APLP1,LSM14A,ZFP536,URI1,SHANK1,AKT1S1,RCN3,RUVBL2,RASIP1,CYFIP1,UBE3A,TTC23,IGF1R,RGMA,AKAP13,NTRK3,FURIN,CRTC3,ZFP592,CTSC,FZD4,PRCP,C2CD3,P2RY6,ANAPC15,LAMTOR1,NUMA1,TRIM3,ILK,TUB,USP47,DKK3,LCMT1…
GO:BP	GO:0009893	positive regulation of metabolic process	GO:0009893	FALSE	1.22379e-57	56.9123	2333	4557	888	19118	LATS1,PLAGL1,CITED2,PERP,NCOA7,PDCD6,LPCAT1,ICE1,FASTKD3,TCP1,MAP3K4,RPS6KA2,RGMB,CNOT3,PRKCG,KMT5C,DHX34,SAE1,PRKD2,CALM3,ERCC1,APOE,GSK3A,EGLN2,SIRT2,ACTN4,UBA2,GPI,LRP3,ATF5,MED25,IRF3,RUVBL2,GTF2H1,UBE3A,NDN,KLF13,MEF2A,IGF1R,NR2F2,RGMA,SLCO3A1,NTRK3,CRTC3,CEMIP,FZD4,PICALM,ANKRD42,LRRC32,UCP2,FAM168A,P2RY6,NUP98,TRIM21,APBB1,ILK,ZFP143,MICAL2,TEAD1,SPON1,KDM8,MAZ,KAT8,TGFB1I1,EDRF1,FANK1,EBF…
GO:BP	GO:0006810	transport	GO:0006810	FALSE	1.47102e-57	56.8324	2948	4557	1066	19118	STXBP5,GRM1,STX7,PDCD6,EXOC3,ICE1,DYNLT1,MRPL18,IGF2R,CACNG8,CACNG7,PRKCG,CHMP2A,BRSK1,SLC8A2,CALM3,DMPK,RTN2,APOE,ATP1A3,GRIK5,GSK3A,RAB4B,LTBP4,SPTBN4,ACTN4,KCNC3,FUZ,AP2A1,RCN3,PPFIA3,GRIN2D,ABCC8,KCNC1,SERGEF,UBE3A,MAGEL2,MEF2A,IGF1R,ARRDC4,SLCO3A1,AP3S2,FURIN,WHAMM,SH3GL3,CEMIP,FZD4,HIKESHI,PICALM,CLNS1A,UVRAG,SLCO2B1,UCP2,RAB6A,P2RY6,FCHSD2,LRTOMT,LAMTOR1,NUMA1,NUP98,HBB,SYT9,TUB,DENND5A,TM…
GO:BP	GO:1901564	organonitrogen compound metabolic process	GO:1901564	FALSE	6.59635e-57	56.1807	4682	4557	1540	19118	PCMT1,LATS1,SASH1,SHPRH,PERP,HBS1L,ARG1,RPS12,NCOA7,RNF146,PDCD6,TPPP,LPCAT1,SRD5A1,FASTKD3,MTRR,MTRF1L,TCP1,MRPL18,MAP3K4,RPS6KA2,PSMB1,RIOK2,PRKCG,MYADM,CHMP2A,RPS5,USP29,UBE2S,RPL28,BRSK1,SAE1,PRKD2,CALM3,IRF2BP1,DMPK,RTN2,MARK4,APOE,ETHE1,GSK3A,BCKDHA,EGLN2,SPTBN4,HIPK4,MAP3K10,DYRK1B,SAMD4B,RPS16,SIRT2,EIF3K,APLP1,HSPB6,UBA2,GPI,LSM14A,PEPD,NUDT19,AP2A1,RCN3,RPS11,RPL13A,BCAT2,RPL18,LMTK3,PT…
GO:BP	GO:0030030	cell projection organization	GO:0030030	FALSE	1.38696e-55	54.8579	1015	4557	471	19118	UST,BRSK1,DNAAF3,ARHGAP35,NOVA2,MARK4,APOE,ATP1A3,MEGF8,SPTBN4,MAG,CEP89,SHANK1,FUZ,CYFIP1,NDN,RGMA,NTRK3,ARPIN,WHAMM,FZD4,PICALM,MAP6,C2CD3,ARAP1,APBB1,ILK,TUB,PARVA,CCP110,SH2B1,CORO1A,CFAP46,KNDC1,CORO1B,BBS1,EHD1,MARK2,TMEM216,ABHD17B,VLDLR,SLIT1,ZFYVE27,PSD,NEURL1,CFAP43,ABLIM1,SHTN1,VCAN,HOMER1,ARHGEF28,ARHGEF26,MAP1B,EMB,SPEF2,GOLPH3,MYO10,TRIO,CTNND2,STMN2,NLGN1,PLD1,PRKCI,CCDC39,FAT4,SCL…
GO:BP	GO:0120036	plasma membrane bounded cell projection organization	GO:0120036	FALSE	3.47124e-54	53.4595	1006	4557	465	19118	UST,BRSK1,DNAAF3,ARHGAP35,NOVA2,MARK4,APOE,ATP1A3,MEGF8,SPTBN4,MAG,CEP89,SHANK1,FUZ,CYFIP1,NDN,RGMA,NTRK3,ARPIN,WHAMM,FZD4,PICALM,MAP6,C2CD3,ARAP1,APBB1,TUB,PARVA,CCP110,SH2B1,CORO1A,CFAP46,KNDC1,CORO1B,BBS1,EHD1,MARK2,TMEM216,ABHD17B,VLDLR,SLIT1,ZFYVE27,PSD,NEURL1,CFAP43,ABLIM1,SHTN1,VCAN,HOMER1,ARHGEF28,ARHGEF26,MAP1B,EMB,SPEF2,GOLPH3,MYO10,TRIO,CTNND2,STMN2,NLGN1,PLD1,PRKCI,CCDC39,FAT4,SCLT1,D…
GO:BP	GO:0043412	macromolecule modification	GO:0043412	FALSE	7.60083e-53	52.1191	2003	4557	776	19118	PCMT1,LATS1,SASH1,SHPRH,NCOA7,RNF146,PDCD6,TPPP,TFB1M,WTAP,MAP3K4,RPS6KA2,RIOK2,PRKCG,MYADM,USP29,UBE2S,BRSK1,SAE1,PRKD2,CALM3,IRF2BP1,DMPK,MARK4,GSK3A,SPTBN4,HIPK4,MAP3K10,DYRK1B,SIRT2,UBA2,LMTK3,PTPN5,PRMT3,UBE3A,NDN,MAGEL2,IGF1R,ARRDC4,SLCO3A1,NTRK3,ZFP592,CEMIP,PAK1,TRIM21,TRIM3,ILK,STK33,SWAP70,RNF141,GALNT18,USP47,THUMPD1,EEF2K,USP31,RBBP6,MAPK3,PHKG2,STK32C,KNDC1,DUSP8,PPP6R3,KAT5,RELA,SYV…
GO:BP	GO:0009056	catabolic process	GO:0009056	FALSE	2.04306e-52	51.6897	1574	4557	644	19118	LATS1,FUCA2,AIG1,HBS1L,RNF146,LPCAT1,SRD5A1,FASTKD3,MTRR,PSMB1,PRKCG,CHMP2A,UBE2S,DHX34,ZC3H4,CALM3,APOE,GSK3A,LIPE,BCKDHA,EGLN2,SAMD4B,SIRT2,GPI,NUDT19,LOC690000,RCN3,BCAT2,RASIP1,NELL1,UBE3A,RGMA,ABHD2,FURIN,CRTC3,CEMIP,ACER3,UVRAG,UCP2,LRTOMT,TRIM21,TMEM41B,EIF4G2,PSMA1,SMG1,RBBP6,ALDOA,PHKG2,FBXL19,KAT8,TGFB1I1,ACADSB,BNIP3,CD81,LRP5,KAT5,RELA,SYVN1,ATG2A,PYGM,DAGLA,DDB1,PRPF19,PATL1,ALDH1A1,…
GO:BP	GO:0042221	response to chemical	GO:0042221	FALSE	5.91672e-52	51.2279	2035	4557	783	19118	LRP11,LATS1,SASH1,CITED2,IFNGR1,ARG1,NCOA7,PDCD6,SRD5A1,RPS6KA2,PRKCG,USP29,SSC5D,PRKD2,CALM3,PPP5C,NOVA2,APOE,GSK3A,TMEM145,MEGF8,PAF1,SIRT2,ACTN4,APLP1,LSM14A,URI1,SHANK1,RCN3,RUVBL2,BCAT2,ABCC8,UBE3A,MEF2A,IGF1R,NTRK3,ABHD2,ZFP592,TMEM135,FZD4,PRCP,UCP2,P2RY6,LAMTOR1,TRIM21,ILK,SWAP70,USP47,PARVA,YTHDC2,IL4R,CORO1A,VKORC1,BNIP3,CALY,IRF7,TOLLIP,TH,SHANK2,FADD,LRP5,AIP,CORO1B,BBS1,KAT5,RELA,SYV…
GO:BP	GO:0048869	cellular developmental process	GO:0048869	FALSE	2.7845e-51	50.5553	2714	4557	979	19118	LATS1,UST,CITED2,PDCD6,TPPP,SRD5A1,SYNE1,MAP3K4,RPS6KA2,FAM120B,PPP2R1A,CNOT3,MYADM,ZFP865,BRSK1,ARHGAP35,NOVA2,DMPK,GPR4,ERCC1,APOE,GSK3A,MEGF8,SPTBN4,PLD3,DYRK1B,PAF1,SIRT2,SIPA1L3,MAG,LSR,LRP3,ZFP536,SHANK1,ATF5,RASIP1,NAV2,NELL1,CYFIP1,NDN,KLF13,TM2D3,MEF2A,NR2F2,RGMA,NTRK3,ABHD2,PEX11A,FZD4,PICALM,TENM4,GAB2,MAP6,UCP2,LRTOMT,NUMA1,APBB1,ILK,DCHS1,YTHDC2,KAT8,TGFB1I1,TIAL1,HTRA1,BNIP3,KNDC1,T…
GO:BP	GO:0030154	cell differentiation	GO:0030154	FALSE	2.7845e-51	50.5553	2714	4557	979	19118	LATS1,UST,CITED2,PDCD6,TPPP,SRD5A1,SYNE1,MAP3K4,RPS6KA2,FAM120B,PPP2R1A,CNOT3,MYADM,ZFP865,BRSK1,ARHGAP35,NOVA2,DMPK,GPR4,ERCC1,APOE,GSK3A,MEGF8,SPTBN4,PLD3,DYRK1B,PAF1,SIRT2,SIPA1L3,MAG,LSR,LRP3,ZFP536,SHANK1,ATF5,RASIP1,NAV2,NELL1,CYFIP1,NDN,KLF13,TM2D3,MEF2A,NR2F2,RGMA,NTRK3,ABHD2,PEX11A,FZD4,PICALM,TENM4,GAB2,MAP6,UCP2,LRTOMT,NUMA1,APBB1,ILK,DCHS1,YTHDC2,KAT8,TGFB1I1,TIAL1,HTRA1,BNIP3,KNDC1,T…
GO:BP	GO:0036211	protein modification process	GO:0036211	FALSE	1.53475e-50	49.814	1842	4557	721	19118	PCMT1,LATS1,SASH1,SHPRH,NCOA7,RNF146,PDCD6,TPPP,MAP3K4,RPS6KA2,RIOK2,PRKCG,MYADM,USP29,UBE2S,BRSK1,SAE1,PRKD2,CALM3,IRF2BP1,DMPK,MARK4,GSK3A,SPTBN4,HIPK4,MAP3K10,DYRK1B,SIRT2,UBA2,LMTK3,PTPN5,PRMT3,UBE3A,NDN,MAGEL2,IGF1R,ARRDC4,SLCO3A1,NTRK3,ZFP592,CEMIP,PAK1,TRIM21,TRIM3,ILK,STK33,SWAP70,RNF141,GALNT18,USP47,EEF2K,USP31,RBBP6,MAPK3,PHKG2,STK32C,KNDC1,DUSP8,PPP6R3,KAT5,RELA,SYVN1,MEN1,RPS6KA4,FKB…
GO:BP	GO:0051649	establishment of localization in cell	GO:0051649	FALSE	1.86543e-50	49.7292	1257	4557	539	19118	STXBP5,STX7,PDCD6,ICE1,IGF2R,PRKCG,CHMP2A,BRSK1,RTN2,GRIK5,SIRT2,ACTN4,AP2A1,PPFIA3,ABCC8,MAGEL2,AP3S2,WHAMM,HIKESHI,PICALM,RAB6A,LAMTOR1,NUMA1,NUP98,SYT9,TUB,DENND5A,TMEM41B,COPB1,XPO6,CORO1A,DOC2A,PRRT2,STX1B,WDR11,CALY,BET1L,CD81,LRP5,AP5B1,KAT5,SYVN1,EHD1,NRXN2,NXF1,EML3,OSBP,APBA1,RANBP6,LIPA,EXOC6,SLIT1,DPCD,CFAP43,RHOBTB3,SV2C,FCHO2,TNPO1,MAP1B,NDUFAF2,SNX18,FGF10,NUP155,SNX16,ZFAND1,NLGN1…
GO:BP	GO:0010604	positive regulation of macromolecule metabolic process	GO:0010604	FALSE	1.26512e-49	48.8979	2129	4557	804	19118	LATS1,PLAGL1,CITED2,PERP,NCOA7,PDCD6,LPCAT1,ICE1,FASTKD3,TCP1,MAP3K4,RPS6KA2,RGMB,PRKCG,KMT5C,DHX34,SAE1,PRKD2,CALM3,ERCC1,APOE,GSK3A,EGLN2,SIRT2,ACTN4,UBA2,GPI,LRP3,ATF5,MED25,IRF3,RUVBL2,GTF2H1,UBE3A,NDN,KLF13,MEF2A,NR2F2,RGMA,SLCO3A1,NTRK3,CRTC3,CEMIP,FZD4,PICALM,ANKRD42,LRRC32,FAM168A,NUP98,APBB1,ILK,ZFP143,MICAL2,TEAD1,SPON1,KDM8,MAZ,KAT8,TGFB1I1,EDRF1,FANK1,EBF3,KNDC1,IRF7,CD81,FADD,LRP5,RB…
GO:BP	GO:0019219	regulation of nucleobase-containing compound metabolic process	GO:0019219	FALSE	2.54443e-49	48.5944	2649	4557	954	19118	PLAGL1,CITED2,NCOA7,ICE1,MED10,FASTKD3,RGD1566325,LOC102549842,ZFP748,LOC102551340,WTAP,TCP1,MAP3K4,PRDM9,RGMB,LOC100365363,LOC102552527,LOC102555377,CNOT3,PRKCG,LOC103691005,ZFP606,ZFP418,ZFP772,ZFP583,NAT14,KMT5C,MEIS3,DHX34,ZC3H4,PRKD2,NOVA2,MYPOP,IRF2BP1,ERCC1,APOE,POU2F2,GSK3A,CIC,MAP3K10,LOC100910046,ZFP780B-PS1,ZFP59,SAMD4B,PAF1,SUPT5H,SIRT2,HNRNPL,ACTN4,ZFP382,KMT2B,TSHZ3,ZFP536,URI1,LOC1…
GO:BP	GO:0065008	regulation of biological quality	GO:0065008	FALSE	4.2389e-49	48.3727	1707	4557	676	19118	LATS1,GRM1,ARHGAP18,SRD5A1,FASTKD3,DYNLT1,TCP1,RPS6KA2,CACNG7,MYADM,USP29,SHISA7,BRSK1,SLC8A2,ARHGAP35,CALM3,DMPK,GPR4,APOE,GRIK5,GSK3A,MEGF8,CYP2S1,LTBP4,SPTBN4,SAMD4B,PLEKHG2,SHANK1,LRRC4B,MYH14,AKT1S1,CPT1C,BCAT2,RASIP1,ABCC8,NAV2,PRMT3,CYFIP1,UBE3A,NTRK3,PEX11A,FURIN,FZD4,PICALM,PRCP,CLNS1A,UCP2,FCHSD2,ARAP1,TRIM21,SWAP70,DKK3,CACNG3,KDM8,CORO1A,PRRT2,STX1B,VKORC1,BNIP3,CALY,CD81,SHANK2,LRP5,…
GO:BP	GO:0071840	cellular component organization or biogenesis	GO:0071840	FALSE	1.11689e-47	46.952	5668	4557	1761	19118	LATS1,KATNA1,UST,STXBP5,SHPRH,PERP,MAP7,HBS1L,ARHGAP18,EPB41L2,STX7,PDCD6,TPPP,ICE1,FASTKD3,CCDC170,SYNE1,MTRF1L,TFB1M,ARID1B,TMEM242,TCP1,MAP3K4,RPS6KA2,PPP2R1A,PRPF31,PRKCG,MYADM,CHMP2A,SHISA7,UBE2S,BRSK1,DNAAF3,SLC8A2,ARHGAP35,CALM3,NOVA2,DMPK,ERCC1,MARK4,APOE,ATP1A3,GRIK5,DEDD2,GSK3A,MEGF8,SPTBN4,FBL,GMFG,PLEKHG2,SUPT5H,SIRT2,SIPA1L3,APLP1,MAG,LSR,LSM14A,CEP89,URI1,SHANK1,LRRC4B,EMC10,KCNC3,M…
GO:BP	GO:0051173	positive regulation of nitrogen compound metabolic process	GO:0051173	FALSE	2.25162e-47	46.6475	1809	4557	702	19118	LATS1,PLAGL1,CITED2,PERP,NCOA7,PDCD6,LPCAT1,ICE1,FASTKD3,TCP1,MAP3K4,RGMB,PRKCG,KMT5C,SAE1,PRKD2,CALM3,ERCC1,APOE,GSK3A,EGLN2,SIRT2,ACTN4,UBA2,ATF5,MED25,IRF3,RUVBL2,GTF2H1,UBE3A,NDN,KLF13,MEF2A,NR2F2,RGMA,SLCO3A1,NTRK3,CRTC3,CEMIP,FZD4,PICALM,FAM168A,NUP98,APBB1,ILK,ZFP143,MICAL2,TEAD1,SPON1,KDM8,MAZ,KAT8,TGFB1I1,EDRF1,FANK1,EBF3,KNDC1,IRF7,CD81,FADD,LRP5,RBM14,KAT5,RELA,MEN1,RPS6KA4,VEGFB,MTA2,…
GO:BP	GO:0022008	neurogenesis	GO:0022008	FALSE	4.17075e-46	45.3798	1125	4557	486	19118	UST,TPPP,BRSK1,ARHGAP35,NOVA2,APOE,MEGF8,SPTBN4,SIRT2,MAG,ZFP536,SHANK1,ATF5,NAV2,CYFIP1,NDN,NR2F2,RGMA,NTRK3,FZD4,PICALM,TENM4,MAP6,LRTOMT,APBB1,ILK,DCHS1,KAT8,KNDC1,TH,BBS1,KAT5,MARK2,MYRF,DAGLA,VLDLR,OPALIN,SLIT1,ZFYVE27,PSD,SUFU,NEURL1,SHTN1,VCAN,OTP,ARHGEF28,HEXB,MAP1B,EMB,FGF10,SLC1A3,TRIO,CTNND2,STMN2,HLTF,NLGN1,PRKCI,FAT4,MFSD8,SCLT1,DCLK1,SLITRK3,SEMA4A,ARHGEF2,GBA,HIPK1,CSF1,CELSR2,NTNG…
GO:BP	GO:0035556	intracellular signal transduction	GO:0035556	FALSE	1.38894e-45	44.8573	1720	4557	670	19118	LATS1,SASH1,GRM1,ARFGEF3,PERP,ARHGAP18,PDCD6,MAP3K4,RPS6KA2,PPP2R1A,MYADM,BRSK1,SLC8A2,MEIS3,ARHGAP35,PRKD2,CALM3,DMPK,GPR4,APOE,GSK3A,RAB4B,HIPK4,MAP3K10,ACTN4,SIPA1L3,URI1,AKT1S1,RCN3,RASIP1,CYFIP1,UBE3A,MEF2A,IGF1R,AKAP13,NTRK3,RAB30,P2RY6,ANAPC15,LAMTOR1,ILK,DCHS1,USP47,TEAD1,PIK3C2A,LCMT1,SH2B1,SEZ6L2,MAZ,BNIP3,KNDC1,CD81,SHANK2,FADD,RBM14,KAT5,RELA,SIPA1,SYVN1,MEN1,RPS6KA4,MARK2,PRPF19,DOCK…
GO:BP	GO:0031325	positive regulation of cellular metabolic process	GO:0031325	FALSE	2.22315e-45	44.653	2119	4557	788	19118	LATS1,PLAGL1,CITED2,NCOA7,ICE1,FASTKD3,TCP1,MAP3K4,RPS6KA2,RGMB,PRKCG,KMT5C,DHX34,PRKD2,CALM3,ERCC1,APOE,GSK3A,SIRT2,ACTN4,GPI,LRP3,ATF5,MED25,IRF3,RUVBL2,GTF2H1,UBE3A,NDN,KLF13,MEF2A,NR2F2,RGMA,SLCO3A1,NTRK3,CRTC3,CEMIP,FZD4,PICALM,ANKRD42,LRRC32,FAM168A,P2RY6,NUP98,TRIM21,APBB1,ILK,ZFP143,MICAL2,TEAD1,SPON1,KDM8,MAZ,KAT8,TGFB1I1,EDRF1,FANK1,EBF3,BNIP3,KNDC1,IRF7,CD81,FADD,LRP5,RBM4B,RBM14,KAT5,…
GO:BP	GO:0019538	protein metabolic process	GO:0019538	FALSE	2.31225e-45	44.636	3928	4557	1294	19118	PCMT1,LATS1,SASH1,SHPRH,PERP,HBS1L,RPS12,NCOA7,RNF146,PDCD6,TPPP,LPCAT1,FASTKD3,MTRF1L,TCP1,MRPL18,MAP3K4,RPS6KA2,PSMB1,RIOK2,PRKCG,MYADM,CHMP2A,RPS5,USP29,UBE2S,RPL28,BRSK1,SAE1,PRKD2,CALM3,IRF2BP1,DMPK,RTN2,MARK4,APOE,GSK3A,EGLN2,SPTBN4,HIPK4,MAP3K10,DYRK1B,SAMD4B,RPS16,SIRT2,EIF3K,APLP1,HSPB6,UBA2,LSM14A,PEPD,RCN3,RPS11,RPL13A,RPL18,LMTK3,PTPN5,PRMT3,NELL1,CYFIP1,UBE3A,NDN,MAGEL2,IGF1R,ARRDC4,…
GO:BP	GO:0070887	cellular response to chemical stimulus	GO:0070887	FALSE	6.03794e-45	44.2191	1568	4557	622	19118	LATS1,SASH1,CITED2,IFNGR1,ARG1,NCOA7,SRD5A1,RPS6KA2,USP29,PRKD2,CALM3,GSK3A,PAF1,SIRT2,ACTN4,APLP1,LSM14A,URI1,RUVBL2,BCAT2,ABCC8,UBE3A,MEF2A,IGF1R,NTRK3,ABHD2,ZFP592,FZD4,PRCP,UCP2,P2RY6,LAMTOR1,ILK,SWAP70,PARVA,IL4R,CORO1A,VKORC1,BNIP3,CALY,IRF7,TOLLIP,FADD,LRP5,AIP,CORO1B,KAT5,RELA,MEN1,RPS6KA4,PRDX5,VEGFB,TLE4,DOCK8,JAK2,GLDC,STAMBPL1,CPEB3,LCOR,GOT1,CHUK,BTRC,AS3MT,INA,NEURL1,SFR1,PDCD4,PRDX…
GO:BP	GO:0016043	cellular component organization	GO:0016043	FALSE	9.9737e-45	44.0011	5519	4557	1710	19118	LATS1,KATNA1,UST,STXBP5,SHPRH,PERP,MAP7,HBS1L,ARHGAP18,EPB41L2,STX7,PDCD6,TPPP,ICE1,FASTKD3,CCDC170,SYNE1,MTRF1L,ARID1B,TMEM242,TCP1,MAP3K4,RPS6KA2,PPP2R1A,PRPF31,PRKCG,MYADM,CHMP2A,SHISA7,UBE2S,BRSK1,DNAAF3,SLC8A2,ARHGAP35,CALM3,NOVA2,DMPK,ERCC1,MARK4,APOE,ATP1A3,GRIK5,DEDD2,GSK3A,MEGF8,SPTBN4,GMFG,PLEKHG2,SUPT5H,SIRT2,SIPA1L3,APLP1,MAG,LSR,LSM14A,CEP89,URI1,SHANK1,LRRC4B,EMC10,KCNC3,MYH14,ATF5,…
GO:BP	GO:0009653	anatomical structure morphogenesis	GO:0009653	FALSE	1.51235e-43	42.8203	1867	4557	708	19118	LATS1,UST,SASH1,CITED2,PERP,ARHGAP18,PDCD6,TPPP,CNOT3,MYADM,EPN1,BRSK1,ARHGAP35,PRKD2,NOVA2,GPR4,ERCC1,GSK3A,MEGF8,SPTBN4,DYRK1B,PAF1,SIPA1L3,HSPB6,MAG,GPI,SHANK1,EMC10,FUZ,RASIP1,CYFIP1,NDN,TJP1,MEF2A,NR2F2,RGMA,NTRK3,ARPIN,FURIN,TMEM135,FZD4,PICALM,PRCP,TENM4,MAP6,C2CD3,ARAP1,ILK,DCHS1,PARVA,CORO1A,TGFB1I1,ZRANB1,BNIP3,KNDC1,RNH1,TH,CD81,LRP5,CORO1B,PPP1CA,BBS1,RELA,LTBP3,EHD1,MEN1,VEGFB,MARK2,…
GO:BP	GO:0018130	heterocycle biosynthetic process	GO:0018130	FALSE	3.68838e-42	41.4332	2732	4557	953	19118	PLAGL1,CITED2,TBPL1,NCOA7,ICE1,MED10,RGD1566325,LOC102549842,ZFP748,LOC102551340,TCP1,MAP3K4,PRDM9,RGMB,LOC100365363,LOC102552527,LOC102555377,CNOT3,LOC103691005,ZFP606,ZFP418,ZFP772,ZFP583,NAT14,MEIS3,ZC3H4,PRKD2,MYPOP,IRF2BP1,ERCC1,APOE,POU2F2,GSK3A,CIC,MAP3K10,LOC100910046,ZFP780B-PS1,ZFP59,PAF1,SUPT5H,SIRT2,HNRNPL,ACTN4,ZFP382,KMT2B,TSHZ3,ZFP536,URI1,LOC102548231,LOC100912659,ZFP141,LOC102556…
GO:BP	GO:0051252	regulation of RNA metabolic process	GO:0051252	FALSE	6.97e-42	41.1568	2467	4557	877	19118	PLAGL1,CITED2,NCOA7,ICE1,MED10,FASTKD3,RGD1566325,LOC102549842,ZFP748,LOC102551340,WTAP,PRDM9,RGMB,LOC100365363,LOC102552527,LOC102555377,CNOT3,LOC103691005,ZFP606,ZFP418,ZFP772,ZFP583,NAT14,MEIS3,DHX34,ZC3H4,PRKD2,NOVA2,MYPOP,IRF2BP1,ERCC1,APOE,POU2F2,GSK3A,CIC,MAP3K10,LOC100910046,ZFP780B-PS1,ZFP59,SAMD4B,PAF1,SUPT5H,SIRT2,HNRNPL,ACTN4,ZFP382,KMT2B,TSHZ3,ZFP536,URI1,LOC102548231,LOC100912659,ZF…
GO:BP	GO:0032879	regulation of localization	GO:0032879	FALSE	1.38963e-41	40.8571	1201	4557	499	19118	LATS1,STXBP5,GRM1,STX7,ICE1,TCP1,PRKCG,CHMP2A,CALM3,DMPK,RTN2,MARK4,APOE,GRIK5,GSK3A,SPTBN4,ABCC8,SERGEF,MEF2A,FURIN,CEMIP,PICALM,LRTOMT,NUMA1,SYT9,TUB,RIC3,SWAP70,ARL6IP1,CORO1A,DOC2A,PRRT2,STX1B,CALY,BET1L,CD81,LRP5,ANKRD13D,KAT5,EHD1,ABHD17B,LZTS2,TRIM8,TCF7L2,HOMER1,CRHBP,F2R,SV2C,MAP1B,NDUFAF2,PDE4D,FGF10,GOLPH3,CCT5,ZFAND1,CRH,NLGN1,PLD1,PRKCI,PIK3CA,SLC7A11,RAB33B,FOXO1,DCLK1,NBEA,PDCD10,T…
GO:BP	GO:0016192	vesicle-mediated transport	GO:0016192	FALSE	2.05109e-41	40.688	932	4557	412	19118	STXBP5,STX7,PDCD6,EXOC3,PRKCG,CHMP2A,BRSK1,APOE,GRIK5,FUZ,AP2A1,PPFIA3,UBE3A,MAGEL2,IGF1R,AP3S2,WHAMM,SH3GL3,PICALM,UVRAG,RAB6A,FCHSD2,LAMTOR1,SYT9,TUB,DENND5A,COPB1,CORO1A,DOC2A,PRRT2,STX1B,WDR11,CALY,BET1L,ANKRD13D,BBS1,AP5B1,EHD1,VLDLR,LIPA,EXOC6,ZFYVE27,RHOBTB3,TMEM167A,CRHBP,SV2C,FCHO2,SNX18,GOLPH3,SNX16,NLGN1,PLD1,ANKRD50,RAB33B,COG6,ARFIP1,SNAPIN,SNX27,SEC22B,AP4B1,VAV3,SEC24D,SEC24B,PPP3C…
GO:BP	GO:1901362	organic cyclic compound biosynthetic process	GO:1901362	FALSE	2.84197e-41	40.5464	2829	4557	977	19118	PLAGL1,CITED2,TBPL1,NCOA7,ICE1,MED10,SRD5A1,RGD1566325,LOC102549842,ZFP748,LOC102551340,TCP1,MAP3K4,PRDM9,RGMB,LOC100365363,LOC102552527,LOC102555377,CNOT3,LOC103691005,ZFP606,ZFP418,ZFP772,ZFP583,NAT14,MEIS3,ZC3H4,PRKD2,MYPOP,IRF2BP1,ERCC1,APOE,POU2F2,GSK3A,CIC,MAP3K10,LOC100910046,ZFP780B-PS1,ZFP59,PAF1,SUPT5H,SIRT2,HNRNPL,ACTN4,ZFP382,KMT2B,TSHZ3,ZFP536,URI1,LOC102548231,LOC100912659,ZFP141,LO…
GO:BP	GO:0009889	regulation of biosynthetic process	GO:0009889	FALSE	4.22314e-41	40.3744	3735	4557	1225	19118	PLAGL1,CITED2,HBS1L,ARG1,NCOA7,LPCAT1,ICE1,MED10,FASTKD3,RGD1566325,LOC102549842,ZFP748,LOC102551340,WTAP,TCP1,MAP3K4,RPS6KA2,PRDM9,RGMB,LOC100365363,LOC102552527,LOC102555377,CNOT3,MYADM,LOC103691005,ZFP606,ZFP418,ZFP772,ZFP583,SSC5D,NAT14,KMT5C,SLC8A2,MEIS3,DHX34,ZC3H4,PRKD2,NOVA2,MYPOP,IRF2BP1,ERCC1,APOE,POU2F2,GSK3A,CIC,MEGF8,PLD3,MAP3K10,LOC100910046,ZFP780B-PS1,ZFP59,SAMD4B,PAF1,SUPT5H,SIRT…
GO:BP	GO:0034654	nucleobase-containing compound biosynthetic process	GO:0034654	FALSE	5.18456e-41	40.2853	2672	4557	932	19118	PLAGL1,CITED2,TBPL1,NCOA7,ICE1,MED10,RGD1566325,LOC102549842,ZFP748,LOC102551340,TCP1,MAP3K4,PRDM9,RGMB,LOC100365363,LOC102552527,LOC102555377,CNOT3,LOC103691005,ZFP606,ZFP418,ZFP772,ZFP583,NAT14,MEIS3,ZC3H4,PRKD2,MYPOP,IRF2BP1,ERCC1,APOE,POU2F2,GSK3A,CIC,MAP3K10,LOC100910046,ZFP780B-PS1,ZFP59,PAF1,SUPT5H,SIRT2,HNRNPL,ACTN4,ZFP382,KMT2B,TSHZ3,ZFP536,URI1,LOC102548231,LOC100912659,ZFP141,LOC102556…
GO:BP	GO:0019438	aromatic compound biosynthetic process	GO:0019438	FALSE	6.17152e-41	40.2096	2737	4557	950	19118	PLAGL1,CITED2,TBPL1,NCOA7,ICE1,MED10,RGD1566325,LOC102549842,ZFP748,LOC102551340,TCP1,MAP3K4,PRDM9,RGMB,LOC100365363,LOC102552527,LOC102555377,CNOT3,LOC103691005,ZFP606,ZFP418,ZFP772,ZFP583,NAT14,MEIS3,ZC3H4,PRKD2,MYPOP,IRF2BP1,ERCC1,APOE,POU2F2,GSK3A,CIC,MAP3K10,LOC100910046,ZFP780B-PS1,ZFP59,PAF1,SUPT5H,SIRT2,HNRNPL,ACTN4,ZFP382,KMT2B,TSHZ3,ZFP536,URI1,LOC102548231,LOC100912659,ZFP141,LOC102556…
GO:BP	GO:0046907	intracellular transport	GO:0046907	FALSE	6.73658e-41	40.1716	863	4557	388	19118	STX7,PDCD6,ICE1,IGF2R,CHMP2A,RTN2,ACTN4,AP2A1,MAGEL2,AP3S2,WHAMM,HIKESHI,PICALM,RAB6A,LAMTOR1,NUMA1,NUP98,TUB,DENND5A,TMEM41B,COPB1,XPO6,CORO1A,STX1B,WDR11,BET1L,CD81,AP5B1,SYVN1,EHD1,NXF1,OSBP,APBA1,RANBP6,LIPA,EXOC6,SLIT1,RHOBTB3,TNPO1,MAP1B,SNX18,NUP155,SNX16,ZFAND1,ANKRD50,PDCD10,ARFIP1,SNAPIN,SNX27,SEC22B,AP4B1,AHCYL1,SEC24D,SEC24B,PPP3CA,EIF4E,SSX2IP,LRRC7,ABCA2,SEC16A,NOTCH1,GLE1,NUP214,HS…
GO:BP	GO:0010033	response to organic substance	GO:0010033	FALSE	1.88029e-40	39.7258	1495	4557	587	19118	LATS1,SASH1,CITED2,IFNGR1,ARG1,SRD5A1,RPS6KA2,PRKCG,USP29,SSC5D,CALM3,PPP5C,APOE,GSK3A,TMEM145,PAF1,ACTN4,APLP1,LSM14A,URI1,RCN3,RUVBL2,BCAT2,ABCC8,UBE3A,IGF1R,NTRK3,ABHD2,ZFP592,FZD4,PRCP,UCP2,P2RY6,LAMTOR1,TRIM21,ILK,YTHDC2,IL4R,CORO1A,CALY,IRF7,TOLLIP,TH,FADD,LRP5,KAT5,RELA,SYVN1,MEN1,RPS6KA4,TLE4,DOCK8,JAK2,GLDC,STAMBPL1,LIPA,CPEB3,LCOR,GOT1,CHUK,BTRC,INA,NEURL1,SFR1,PDCD4,PRDX3,HOMER1,CRHBP,…
GO:BP	GO:0051246	regulation of protein metabolic process	GO:0051246	FALSE	2.97083e-40	39.5271	1092	4557	461	19118	LATS1,SASH1,PERP,NCOA7,PDCD6,TPPP,LPCAT1,FASTKD3,RPS6KA2,PRKCG,MYADM,SAE1,CALM3,RTN2,APOE,GSK3A,EGLN2,SPTBN4,SAMD4B,SIRT2,EIF3K,APLP1,UBA2,LSM14A,PRMT3,NELL1,CYFIP1,UBE3A,NDN,RGMA,SLCO3A1,NTRK3,FURIN,ZFP592,CPEB1,CEMIP,PICALM,C2CD3,TRIM21,ILK,SWAP70,EIF4G2,SPON1,EEF2K,TGFB1I1,KNDC1,CD81,FADD,PPP6R3,RBM4B,KAT5,RELA,MEN1,VEGFB,RTN3,DDB1,JAK2,CPEB3,BTRC,NOLC1,SUFU,TCF7L2,AK6,RNF180,PDE4D,PLK2,IL6ST,…
GO:BP	GO:0031326	regulation of cellular biosynthetic process	GO:0031326	FALSE	8.3134e-40	39.0802	3710	4557	1213	19118	PLAGL1,CITED2,HBS1L,ARG1,NCOA7,LPCAT1,ICE1,MED10,FASTKD3,RGD1566325,LOC102549842,ZFP748,LOC102551340,WTAP,TCP1,MAP3K4,RPS6KA2,PRDM9,RGMB,LOC100365363,LOC102552527,LOC102555377,CNOT3,MYADM,LOC103691005,ZFP606,ZFP418,ZFP772,ZFP583,SSC5D,NAT14,KMT5C,SLC8A2,MEIS3,DHX34,ZC3H4,PRKD2,NOVA2,MYPOP,IRF2BP1,ERCC1,APOE,POU2F2,GSK3A,CIC,MEGF8,PLD3,MAP3K10,LOC100910046,ZFP780B-PS1,ZFP59,SAMD4B,PAF1,SUPT5H,SIRT…
GO:BP	GO:0007166	cell surface receptor signaling pathway	GO:0007166	FALSE	2.21034e-39	38.6555	1735	4557	656	19118	LATS1,SASH1,GRM1,CITED2,PERP,IFNGR1,ARG1,RNF146,PDCD6,RGMB,PPP2R1A,USP29,EPN1,SLC8A2,PRKD2,CALM3,DMPK,ERCC1,APOE,GRIK5,DEDD2,GSK3A,MEGF8,LTBP4,MAP3K10,ACTN4,LSM14A,SHANK1,AKT1S1,RUVBL2,CYFIP1,NDN,TTC23,IGF1R,RGMA,NTRK3,IQGAP1,ZFP592,FZD4,TMEM126A,LRRC32,C2CD3,NUMA1,ILK,USP47,DKK3,IL4R,SH2B1,CORO1A,STX1B,TGFB1I1,HTRA1,FAM53B,ZRANB1,IRF7,TOLLIP,CD81,FADD,LRP5,PPP1CA,RBM14,RELA,LTBP3,MEN1,RPS6KA4,VE…
GO:BP	GO:0010556	regulation of macromolecule biosynthetic process	GO:0010556	FALSE	2.90674e-39	38.5366	3633	4557	1190	19118	PLAGL1,CITED2,HBS1L,ARG1,NCOA7,ICE1,MED10,FASTKD3,RGD1566325,LOC102549842,ZFP748,LOC102551340,WTAP,TCP1,MAP3K4,RPS6KA2,PRDM9,RGMB,LOC100365363,LOC102552527,LOC102555377,CNOT3,MYADM,LOC103691005,ZFP606,ZFP418,ZFP772,ZFP583,SSC5D,NAT14,KMT5C,SLC8A2,MEIS3,DHX34,ZC3H4,PRKD2,NOVA2,MYPOP,IRF2BP1,ERCC1,APOE,POU2F2,GSK3A,CIC,MEGF8,PLD3,MAP3K10,LOC100910046,ZFP780B-PS1,ZFP59,SAMD4B,PAF1,SUPT5H,SIRT2,HNRNP…
GO:BP	GO:0048699	generation of neurons	GO:0048699	FALSE	2.99084e-39	38.5242	963	4557	417	19118	UST,BRSK1,ARHGAP35,NOVA2,APOE,MEGF8,SPTBN4,MAG,ZFP536,SHANK1,ATF5,CYFIP1,NDN,NR2F2,RGMA,NTRK3,FZD4,PICALM,TENM4,MAP6,LRTOMT,APBB1,KNDC1,TH,BBS1,MARK2,DAGLA,VLDLR,SLIT1,ZFYVE27,PSD,SUFU,NEURL1,SHTN1,VCAN,OTP,ARHGEF28,MAP1B,EMB,SLC1A3,TRIO,CTNND2,STMN2,NLGN1,PRKCI,FAT4,MFSD8,SCLT1,DCLK1,SLITRK3,SEMA4A,ARHGEF2,GBA,HIPK1,CELSR2,NTNG1,SEC24B,LEF1,PPP3CA,EIF4E,UNC5C,LMO4,LRRC7,SSNA1,CAMSAP1,NOTCH1,ABL1…
GO:BP	GO:0048468	cell development	GO:0048468	FALSE	2.24272e-37	36.6492	1865	4557	688	19118	UST,CITED2,PDCD6,TPPP,RPS6KA2,PPP2R1A,MYADM,ZFP865,BRSK1,ARHGAP35,NOVA2,GPR4,ERCC1,APOE,GSK3A,MEGF8,SPTBN4,SIRT2,SIPA1L3,MAG,LSR,SHANK1,ATF5,CYFIP1,NDN,KLF13,MEF2A,RGMA,NTRK3,ABHD2,FZD4,PICALM,TENM4,GAB2,MAP6,UCP2,LRTOMT,APBB1,ILK,YTHDC2,KAT8,TIAL1,KNDC1,TH,FADD,LRP5,BBS1,SART1,KAT5,DPF2,MEN1,MARK2,MYRF,DDB1,VLDLR,JAK2,LIPA,SLIT1,ZFYVE27,NOLC1,PSD,NEURL1,SH3PXD2A,CFAP43,SHTN1,PRDX3,LOC102550291,F…
GO:BP	GO:0031175	neuron projection development	GO:0031175	FALSE	2.99614e-37	36.5234	601	4557	291	19118	UST,BRSK1,ARHGAP35,NOVA2,APOE,MEGF8,SPTBN4,MAG,SHANK1,CYFIP1,NDN,RGMA,NTRK3,FZD4,PICALM,MAP6,APBB1,KNDC1,BBS1,MARK2,VLDLR,SLIT1,ZFYVE27,PSD,NEURL1,SHTN1,VCAN,ARHGEF28,MAP1B,EMB,TRIO,CTNND2,STMN2,NLGN1,PRKCI,FAT4,DCLK1,SLITRK3,SEMA4A,NTNG1,SEC24B,PPP3CA,UNC5C,LMO4,LRRC7,SSNA1,CAMSAP1,NOTCH1,ABL1,PRDM12,STXBP1,DAB2IP,TBR1,LRP4,MDK,PAK6,TTL,SNAP25,BTBD3,FLRT3,CBFA2T2,SDC4,SLC12A5,CDH4,SS18L1,STMN3,C…
GO:BP	GO:0051130	positive regulation of cellular component organization	GO:0051130	FALSE	4.14612e-37	36.3824	730	4557	335	19118	TPPP,ICE1,TCP1,MAP3K4,ARHGAP35,ERCC1,MARK4,APOE,GSK3A,MEGF8,SIRT2,LRRC4B,MED25,FUZ,RUVBL2,RASIP1,CYFIP1,MAGEL2,NTRK3,WHAMM,FZD4,FCHSD2,ARAP1,NUMA1,APBB1,SYT9,TUB,SWAP70,CCP110,SH2B1,DOC2A,PRRT2,BNIP3,CALY,LRP5,CORO1B,KAT5,ATG2A,EHD1,MARK2,VLDLR,ZFYVE27,NEURL1,ZDHHC6,SHTN1,SNX18,CCT5,STMN2,NLGN1,EIF5A2,PRKCI,ACTL6A,DHX36,SLITRK3,FNIP2,CCT3,SEMA4A,GBA,CD53,GPSM2,SASS6,SNX7,PPP3CA,GBP2,LRRC7,ANAPC2,…
GO:BP	GO:0009057	macromolecule catabolic process	GO:0009057	FALSE	6.87048e-37	36.163	873	4557	382	19118	LATS1,HBS1L,RNF146,LPCAT1,FASTKD3,PSMB1,PRKCG,CHMP2A,UBE2S,DHX34,ZC3H4,APOE,GSK3A,EGLN2,SAMD4B,SIRT2,RCN3,NELL1,UBE3A,RGMA,FURIN,CEMIP,UVRAG,TRIM21,PSMA1,SMG1,RBBP6,PHKG2,FBXL19,TGFB1I1,BNIP3,CD81,KAT5,RELA,SYVN1,PYGM,DDB1,PRPF19,PATL1,LIPA,CPEB3,IDE,BTRC,SUFU,HEXB,AK6,RNF180,PLK2,PELO,PAIP1,USP13,EXOSC9,MFSD8,EXOSC8,DHX36,TIPARP,RBM46,GBA,PSMB4,PSMD4,CTSS,RBM8A,AGL,TSPAN5,SPOPL,ANAPC2,DPP7,ABCA2…
GO:BP	GO:0000902	cell morphogenesis	GO:0000902	FALSE	1.02495e-36	35.9893	630	4557	300	19118	LATS1,UST,ARHGAP18,BRSK1,ARHGAP35,NOVA2,MEGF8,SPTBN4,SIPA1L3,SHANK1,CYFIP1,NDN,NTRK3,ARPIN,FZD4,PICALM,MAP6,ARAP1,ILK,CORO1A,ZRANB1,KNDC1,CORO1B,BBS1,MARK2,VLDLR,LIPA,SLIT1,ZFYVE27,DNMBP,SHTN1,PDZD8,ARHGEF28,ARHGEF26,HEXB,MAP1B,EMB,SLC1A3,MYO10,TRIO,CTNND2,NLGN1,DCLK1,SLITRK3,SEMA4A,ARHGEF2,STRIP1,NTNG1,SEC24B,LEF1,PPP3CA,UNC5C,LMO4,IL7R,SSNA1,CAMSAP1,NOTCH1,LAMC3,ABL1,STXBP1,DAB2IP,ERMN,ITGB6,TB…
GO:BP	GO:0010468	regulation of gene expression	GO:0010468	FALSE	1.18853e-36	35.925	3573	4557	1163	19118	PLAGL1,CITED2,HBS1L,ARG1,NCOA7,ICE1,MED10,FASTKD3,RGD1566325,LOC102549842,ZFP748,LOC102551340,WTAP,MAP3K4,RPS6KA2,PRDM9,RGMB,LOC100365363,LOC102552527,LOC102555377,CNOT3,MYADM,LOC103691005,ZFP606,ZFP418,ZFP772,ZFP583,SSC5D,NAT14,KMT5C,SLC8A2,MEIS3,DHX34,ZC3H4,PRKD2,NOVA2,MYPOP,IRF2BP1,ERCC1,APOE,POU2F2,GSK3A,CIC,MEGF8,PLD3,MAP3K10,LOC100910046,ZFP780B-PS1,ZFP59,SAMD4B,PAF1,SUPT5H,SIRT2,HNRNPL,ACT…
GO:BP	GO:0030182	neuron differentiation	GO:0030182	FALSE	1.5257e-36	35.8165	897	4557	389	19118	UST,BRSK1,ARHGAP35,NOVA2,APOE,MEGF8,SPTBN4,MAG,ZFP536,SHANK1,ATF5,CYFIP1,NDN,RGMA,NTRK3,FZD4,PICALM,TENM4,MAP6,LRTOMT,APBB1,KNDC1,TH,BBS1,MARK2,VLDLR,SLIT1,ZFYVE27,PSD,SUFU,NEURL1,SHTN1,VCAN,OTP,ARHGEF28,MAP1B,EMB,SLC1A3,TRIO,CTNND2,STMN2,NLGN1,PRKCI,FAT4,MFSD8,SCLT1,DCLK1,SLITRK3,SEMA4A,ARHGEF2,GBA,HIPK1,NTNG1,SEC24B,PPP3CA,EIF4E,UNC5C,LMO4,LRRC7,SSNA1,CAMSAP1,NOTCH1,ABL1,PRDM12,STXBP1,DAB2IP,TB…
GO:BP	GO:0032774	RNA biosynthetic process	GO:0032774	FALSE	1.99044e-36	35.7011	2426	4557	846	19118	PLAGL1,CITED2,TBPL1,NCOA7,ICE1,MED10,RGD1566325,LOC102549842,ZFP748,LOC102551340,PRDM9,RGMB,LOC100365363,LOC102552527,LOC102555377,CNOT3,LOC103691005,ZFP606,ZFP418,ZFP772,ZFP583,NAT14,MEIS3,ZC3H4,PRKD2,MYPOP,IRF2BP1,ERCC1,APOE,POU2F2,GSK3A,CIC,MAP3K10,LOC100910046,ZFP780B-PS1,ZFP59,PAF1,SUPT5H,SIRT2,HNRNPL,ACTN4,ZFP382,KMT2B,TSHZ3,ZFP536,URI1,LOC102548231,LOC100912659,ZFP141,LOC102556967,ATF5,MED…
GO:BP	GO:1901575	organic substance catabolic process	GO:1901575	FALSE	3.46344e-36	35.4605	1319	4557	521	19118	LATS1,FUCA2,AIG1,HBS1L,RNF146,LPCAT1,SRD5A1,FASTKD3,MTRR,PSMB1,PRKCG,CHMP2A,UBE2S,DHX34,ZC3H4,APOE,GSK3A,LIPE,BCKDHA,EGLN2,SAMD4B,SIRT2,GPI,NUDT19,RCN3,BCAT2,NELL1,UBE3A,RGMA,ABHD2,FURIN,CRTC3,CEMIP,ACER3,UVRAG,UCP2,LRTOMT,TRIM21,PSMA1,SMG1,RBBP6,ALDOA,PHKG2,FBXL19,TGFB1I1,ACADSB,BNIP3,CD81,LRP5,KAT5,RELA,SYVN1,PYGM,DAGLA,DDB1,PRPF19,PATL1,ALDH1A1,GLDC,LIPA,CPEB3,IDE,PGAM1,GOT1,BTRC,SUFU,PNLIPRP2…
GO:BP	GO:0006351	DNA-templated transcription	GO:0006351	FALSE	6.0274e-36	35.2199	2411	4557	840	19118	PLAGL1,CITED2,TBPL1,NCOA7,ICE1,MED10,RGD1566325,LOC102549842,ZFP748,LOC102551340,PRDM9,RGMB,LOC100365363,LOC102552527,LOC102555377,CNOT3,LOC103691005,ZFP606,ZFP418,ZFP772,ZFP583,NAT14,MEIS3,ZC3H4,PRKD2,MYPOP,IRF2BP1,ERCC1,APOE,POU2F2,GSK3A,CIC,MAP3K10,LOC100910046,ZFP780B-PS1,ZFP59,PAF1,SUPT5H,SIRT2,HNRNPL,ACTN4,ZFP382,KMT2B,TSHZ3,ZFP536,URI1,LOC102548231,LOC100912659,ZFP141,LOC102556967,ATF5,MED…
GO:BP	GO:0009894	regulation of catabolic process	GO:0009894	FALSE	7.67848e-36	35.1147	644	4557	303	19118	LATS1,LPCAT1,FASTKD3,PRKCG,DHX34,APOE,GSK3A,EGLN2,SAMD4B,SIRT2,RASIP1,NELL1,UBE3A,RGMA,FURIN,CRTC3,UVRAG,TRIM21,EIF4G2,KAT8,TGFB1I1,BNIP3,CD81,KAT5,RELA,ATG2A,DDB1,PATL1,CPEB3,BTRC,SUFU,TRIM8,AK6,TRIM23,RNF180,PLK2,SNX18,PAIP1,USP13,EXOSC9,MFSD8,DHX36,TIPARP,RBM46,GBA,RBM8A,SNX7,TSPAN5,ABCA2,ZER1,DAB2IP,PSMD14,ABCB11,PACSIN3,ATG13,AMBRA1,USP8,DDRGK1,ITCH,SOGA1,YTHDF1,PRKAG2,NUB1,TMEM168,RARRES2,R…
GO:BP	GO:0033554	cellular response to stress	GO:0033554	FALSE	9.63621e-36	35.0161	1142	4557	465	19118	SHPRH,CITED2,NCOA7,PDCD6,SRD5A1,PRKCG,KMT5C,BRSK1,ERCC1,SIRT2,MAG,POLD1,RCN3,RUVBL2,GTF2H1,FAN1,NTRK3,HIKESHI,UVRAG,FAM168A,RRM1,APBB1,USP47,SMG1,RBBP6,NSMCE1,PPP4C,BNIP3,KDM2A,KAT5,RELA,SYVN1,MEN1,PRDX5,DDB1,PRPF19,ZDHHC16,ERLIN1,CHUK,SFR1,DCLRE1A,PRDX3,VCAN,XRCC4,JMY,CRHBP,POLK,RAD17,PLK2,FGF10,RAD1,SKIL,PIK3CA,ACTL6A,USP13,SLC7A11,SETD7,FOXO1,RNF13,EIF2A,DHX36,PDCD10,GBA,INTS3,POGZ,HIPK1,GSTM7…
GO:BP	GO:0006793	phosphorus metabolic process	GO:0006793	FALSE	2.0156e-35	34.6956	1730	4557	642	19118	LATS1,LPCAT1,MAP3K4,RPS6KA2,RIOK2,PRKCG,MYADM,BRSK1,DHX34,PRKD2,CALM3,DMPK,MARK4,GSK3A,SPTBN4,HIPK4,MAP3K10,DYRK1B,SIRT2,GPI,NUDT19,LMTK3,PTPN5,IGF1R,SLCO3A1,NTRK3,IQGAP1,ZFP592,EFL1,CEMIP,PAK1,UVRAG,UCP2,P2RY6,RRM1,ILK,STK33,SWAP70,PIK3C2A,SMG1,EEF2K,MAPK3,ALDOA,CDIPT,PHKG2,KAT8,LHPP,STK32C,KNDC1,PTDSS2,TALDO1,TOLLIP,DUSP8,NADSYN1,PPP6R3,PPP1CA,PC,MEN1,RPS6KA4,VEGFB,MARK2,OSBP,AK3,JAK2,PTEN,LIPA…
GO:BP	GO:0006796	phosphate-containing compound metabolic process	GO:0006796	FALSE	5.93638e-35	34.2265	1708	4557	634	19118	LATS1,LPCAT1,MAP3K4,RPS6KA2,RIOK2,PRKCG,MYADM,BRSK1,DHX34,PRKD2,CALM3,DMPK,MARK4,GSK3A,SPTBN4,HIPK4,MAP3K10,DYRK1B,SIRT2,GPI,NUDT19,LMTK3,PTPN5,IGF1R,SLCO3A1,NTRK3,IQGAP1,ZFP592,EFL1,CEMIP,PAK1,UVRAG,UCP2,P2RY6,RRM1,ILK,STK33,SWAP70,PIK3C2A,SMG1,EEF2K,MAPK3,ALDOA,CDIPT,PHKG2,KAT8,LHPP,STK32C,KNDC1,PTDSS2,TALDO1,TOLLIP,DUSP8,NADSYN1,PPP6R3,PPP1CA,PC,MEN1,RPS6KA4,VEGFB,MARK2,OSBP,AK3,JAK2,PTEN,LIPA…
GO:BP	GO:0071310	cellular response to organic substance	GO:0071310	FALSE	9.46559e-35	34.0239	1170	4557	471	19118	LATS1,SASH1,IFNGR1,ARG1,SRD5A1,RPS6KA2,USP29,CALM3,GSK3A,PAF1,ACTN4,APLP1,LSM14A,URI1,RUVBL2,BCAT2,ABCC8,UBE3A,IGF1R,NTRK3,ABHD2,ZFP592,FZD4,PRCP,UCP2,P2RY6,LAMTOR1,ILK,IL4R,CORO1A,CALY,IRF7,TOLLIP,FADD,LRP5,KAT5,RELA,MEN1,RPS6KA4,TLE4,DOCK8,JAK2,GLDC,STAMBPL1,CPEB3,LCOR,GOT1,CHUK,BTRC,INA,NEURL1,SFR1,PDCD4,CRHBP,ZFP366,NDUFAF2,PDE4D,IL6ST,LIFR,SLC1A3,PRLR,GOLPH3,OTULIN,PRKCI,MYNN,PIK3CA,FOXO1,TI…
GO:BP	GO:0033043	regulation of organelle organization	GO:0033043	FALSE	2.75217e-34	33.5603	764	4557	340	19118	LATS1,ARHGAP18,TPPP,TCP1,MAP3K4,RPS6KA2,MYADM,CHMP2A,ARHGAP35,ERCC1,MARK4,GRIK5,GSK3A,GMFG,PLEKHG2,SIRT2,SHANK1,FUZ,RUVBL2,CYFIP1,MAGEL2,TJP1,ARPIN,WHAMM,TMEM135,FCHSD2,ARAP1,ANAPC15,NUMA1,SYT9,SWAP70,SMG1,CCP110,LCMT1,SH2B1,CORO1A,DOC2A,PRRT2,BNIP3,LRP5,CORO1B,RBM14,KAT5,ATG2A,MARK2,EML3,ZDHHC6,PLK2,SNX18,PTGER4,RAD1,GOLPH3,CCT5,STMN2,PIK3CA,ACTL6A,RAB33B,DHX36,MAP9,CCT3,SMG5,ARHGEF2,CAPZA1,GPSM…
GO:BP	GO:0009719	response to endogenous stimulus	GO:0009719	FALSE	3.67942e-34	33.4342	962	4557	404	19118	LATS1,CITED2,PDCD6,SRD5A1,RGMB,PRKD2,APOE,GSK3A,MEGF8,LTBP4,APLP1,URI1,AKT1S1,CYFIP1,UBE3A,NDN,IGF1R,RGMA,NTRK3,ABHD2,IQGAP1,ZFP592,FZD4,PRCP,LRRC32,P2RY6,LAMTOR1,NUMA1,ILK,CORO1A,TGFB1I1,HTRA1,CALY,CORO1B,RELA,LTBP3,MEN1,VEGFB,JAK2,STAMBPL1,CPEB3,GOT1,NEURL1,SFR1,PDCD4,CRHBP,ZFP366,PDE4D,FST,PELO,FGF10,SLC1A3,PRLR,GOLPH3,STMN2,SKIL,PRKCI,PIK3CA,FAT4,FOXO1,ARHGEF2,CTSS,NOTCH2,TRIM33,AHCYL1,GSTM7,…
GO:BP	GO:0048666	neuron development	GO:0048666	FALSE	3.94819e-34	33.4036	720	4557	325	19118	UST,BRSK1,ARHGAP35,NOVA2,APOE,MEGF8,SPTBN4,MAG,SHANK1,ATF5,CYFIP1,NDN,RGMA,NTRK3,FZD4,PICALM,TENM4,MAP6,LRTOMT,APBB1,KNDC1,TH,BBS1,MARK2,VLDLR,SLIT1,ZFYVE27,PSD,NEURL1,SHTN1,VCAN,ARHGEF28,MAP1B,EMB,SLC1A3,TRIO,CTNND2,STMN2,NLGN1,PRKCI,FAT4,MFSD8,SCLT1,DCLK1,SLITRK3,SEMA4A,NTNG1,SEC24B,PPP3CA,UNC5C,LMO4,LRRC7,SSNA1,CAMSAP1,NOTCH1,ABL1,PRDM12,STXBP1,DAB2IP,TBR1,SLC4A10,LRP4,MDK,PAK6,TTL,SNAP25,BTBD…
GO:BP	GO:0033365	protein localization to organelle	GO:0033365	FALSE	6.13639e-34	33.2121	653	4557	302	19118	LATS1,SYNE1,TCP1,CACNG7,MARK4,GSK3A,EMC10,RUVBL2,HIKESHI,C2CD3,RAB6A,NUMA1,TUB,CACNG3,TOLLIP,CD81,AIP,BBS1,PACS1,EHD1,ABHD17B,RANBP6,LZTS2,TRIM8,TCF7L2,XRCC4,TNPO1,GOLPH3,CCT5,SNX16,CCDC39,RAB33B,DCLK1,NBEA,SSR3,MFSD1,IFT80,PLRG1,CCT3,OTUD7B,ANK2,LEF1,PPP3CA,RAP1GDS1,GBP2,LRRC7,SEC16A,NOTCH1,NUP214,ABL1,CIZ1,CDK9,HSPA5,ZDHHC5,TIMM10,MTCH2,EMC4,EMC7,SRP14,DDRGK1,CEP250,ZMYND8,ARFRP1,DNAJB6,CDK5,TO…
GO:BP	GO:0045184	establishment of protein localization	GO:0045184	FALSE	2.08419e-33	32.6811	943	4557	396	19118	STX7,PDCD6,ICE1,DYNLT1,TCP1,CHMP2A,RTN2,APOE,GSK3A,EMC10,AP2A1,RCN3,RUVBL2,ABCC8,SERGEF,ARRDC4,AP3S2,CEMIP,HIKESHI,LRTOMT,COPB1,ARL6IP1,CACNG3,XPO6,STX1B,WDR11,CD81,LRP5,AIP,BBS1,SYVN1,EHD1,APBA1,VLDLR,RANBP6,EXOC6,TCF7L2,F2R,TNPO1,NDUFAF2,SNX18,GOLPH3,CCT5,SNX16,ZFAND1,NLGN1,SLC7A11,FOXO1,SSR3,PDCD10,TLR2,ARFIP1,CCT3,SCAMP3,UBE2Q1,SNAPIN,SNX27,GOLPH3L,ENSA,AP4B1,AHCYL1,SNX7,SEC24D,SEC24B,PPP3CA,…
GO:BP	GO:2001141	regulation of RNA biosynthetic process	GO:2001141	FALSE	2.35897e-33	32.6273	2268	4557	790	19118	PLAGL1,CITED2,NCOA7,ICE1,MED10,RGD1566325,LOC102549842,ZFP748,LOC102551340,PRDM9,RGMB,LOC100365363,LOC102552527,LOC102555377,CNOT3,LOC103691005,ZFP606,ZFP418,ZFP772,ZFP583,NAT14,MEIS3,ZC3H4,PRKD2,MYPOP,IRF2BP1,ERCC1,APOE,POU2F2,GSK3A,CIC,MAP3K10,LOC100910046,ZFP780B-PS1,ZFP59,PAF1,SUPT5H,SIRT2,HNRNPL,ACTN4,ZFP382,KMT2B,TSHZ3,ZFP536,URI1,LOC102548231,LOC100912659,ZFP141,LOC102556967,ATF5,MED25,IRF…
GO:BP	GO:0006355	regulation of DNA-templated transcription	GO:0006355	FALSE	2.59053e-33	32.5866	2265	4557	789	19118	PLAGL1,CITED2,NCOA7,ICE1,MED10,RGD1566325,LOC102549842,ZFP748,LOC102551340,PRDM9,RGMB,LOC100365363,LOC102552527,LOC102555377,CNOT3,LOC103691005,ZFP606,ZFP418,ZFP772,ZFP583,NAT14,MEIS3,ZC3H4,PRKD2,MYPOP,IRF2BP1,ERCC1,APOE,POU2F2,GSK3A,CIC,MAP3K10,LOC100910046,ZFP780B-PS1,ZFP59,PAF1,SUPT5H,SIRT2,HNRNPL,ACTN4,ZFP382,KMT2B,TSHZ3,ZFP536,URI1,LOC102548231,LOC100912659,ZFP141,LOC102556967,ATF5,MED25,IRF…
GO:BP	GO:0007010	cytoskeleton organization	GO:0007010	FALSE	3.73272e-33	32.428	920	4557	388	19118	LATS1,KATNA1,MAP7,ARHGAP18,EPB41L2,TPPP,CCDC170,PPP2R1A,MYADM,CHMP2A,BRSK1,DNAAF3,ARHGAP35,MARK4,GMFG,PLEKHG2,SIPA1L3,LSM14A,SHANK1,MYH14,ATF5,CYFIP1,MAGEL2,TJP1,MEF2A,SYNM,ARPIN,PRC1,WHAMM,UVRAG,MAP6,C2CD3,FCHSD2,ARAP1,NUMA1,SWAP70,MICAL2,CCP110,CORO1A,STX1B,TACC2,ZRANB1,CFAP46,TUBGCP2,CORO1B,RBM14,BBS1,CFL1,KAT5,MARK2,EML3,DDB1,INA,NEURL1,CFAP43,ABLIM1,SHTN1,PDZD8,ARHGEF28,MAP1B,PLK2,FGF10,PTGE…
GO:BP	GO:0050793	regulation of developmental process	GO:0050793	FALSE	6.94006e-33	32.1586	1663	4557	614	19118	UST,SASH1,CITED2,ARHGAP18,PDCD6,TPPP,CNOT3,EPN1,KMT5C,BRSK1,ARHGAP35,PRKD2,DMPK,GPR4,APOE,GSK3A,MEGF8,SPTBN4,SIRT2,HSPB6,MAG,LRP3,ZFP536,LRRC4B,EMC10,RUVBL2,NELL1,KLF13,TJP1,NTRK3,ARPIN,CTSC,TMEM135,FZD4,TENM4,ARAP1,NUMA1,ILK,CORO1A,TGFB1I1,ZRANB1,BNIP3,KNDC1,RNH1,FADD,LRP5,CORO1B,SART1,KAT5,RELA,LTBP3,DPF2,EHD1,MEN1,VEGFB,MARK2,MYRF,DDB1,VLDLR,OPALIN,ZFYVE27,DNMBP,NEURL1,PDCD4,ZDHHC6,TCF7L2,SHTN…
GO:BP	GO:0071495	cellular response to endogenous stimulus	GO:0071495	FALSE	1.00656e-32	31.9972	886	4557	376	19118	LATS1,CITED2,PDCD6,SRD5A1,RGMB,PRKD2,GSK3A,MEGF8,LTBP4,APLP1,URI1,AKT1S1,CYFIP1,UBE3A,NDN,IGF1R,RGMA,NTRK3,ABHD2,IQGAP1,ZFP592,FZD4,PRCP,LRRC32,P2RY6,LAMTOR1,NUMA1,ILK,CORO1A,TGFB1I1,HTRA1,CALY,CORO1B,RELA,LTBP3,MEN1,VEGFB,JAK2,STAMBPL1,CPEB3,GOT1,NEURL1,SFR1,PDCD4,CRHBP,ZFP366,PDE4D,FST,PELO,FGF10,SLC1A3,PRLR,GOLPH3,STMN2,SKIL,PRKCI,PIK3CA,FAT4,FOXO1,ARHGEF2,CTSS,NOTCH2,TRIM33,AHCYL1,GSTM7,VCAM1…
GO:BP	GO:0006950	response to stress	GO:0006950	FALSE	1.06767e-32	31.9716	2344	4557	809	19118	LRP11,SHPRH,CITED2,IFNGR1,ARG1,NCOA7,PDCD6,SRD5A1,PRKCG,CHMP2A,USP29,SSC5D,KMT5C,BRSK1,SLC8A2,ARHGAP35,CALM3,GPR4,ERCC1,MARK4,APOE,EGLN2,PLD3,SIRT2,MAG,LSM14A,LOC690000,POLD1,IRF3,RCN3,RUVBL2,GTF2H1,FAN1,NTRK3,ABHD2,CTSC,TMEM135,FZD4,HIKESHI,TMEM126A,ANKRD42,PRCP,ACER3,UVRAG,UCP2,FAM168A,RRM1,TRIM21,APBB1,TRIM3,USP47,PSMA1,SMG1,RBBP6,NSMCE1,IL4R,CORO1A,PPP4C,VKORC1,BNIP3,IRF7,TH,FADD,CORO1B,KDM2A…
GO:BP	GO:0044087	regulation of cellular component biogenesis	GO:0044087	FALSE	2.15297e-32	31.667	672	4557	305	19118	LATS1,STXBP5,ARHGAP18,TPPP,ICE1,MYADM,CHMP2A,ARHGAP35,ERCC1,MARK4,APOE,PLEKHG2,SIRT2,SHANK1,LRRC4B,MED25,FUZ,RASIP1,CYFIP1,TJP1,NTRK3,FCHSD2,ARAP1,NUMA1,SWAP70,CCP110,LCMT1,CORO1A,PRRT2,STX1B,RBM14,ATG2A,EML3,NEURL1,PLK2,SNX18,PTGER4,MYO10,STMN2,NLGN1,PLD1,SLITRK3,FNIP2,SEMA4A,GBA,CAPZA1,GPSM2,SASS6,SNX7,GBP2,LMO4,ABCA2,CAMSAP1,NOTCH1,TSC1,ABL1,GSN,DAB2IP,ARPC5L,APLNR,AMBRA1,GREM1,USP50,FLRT3,NAP…
GO:BP	GO:0099536	synaptic signaling	GO:0099536	FALSE	4.80161e-32	31.3186	408	4557	212	19118	STXBP5,GRM1,PRKCG,SHISA7,BRSK1,SLC8A2,DMPK,APOE,GRIK5,CEP89,SHANK1,PPFIA3,ABCC8,CYFIP1,UBE3A,APBA2,DLG2,SYT9,DOC2A,PRRT2,STX1B,TH,SHANK2,RELA,NRXN2,DAGLA,APBA1,INA,NEURL1,HOMER1,F2R,SV2C,PLK2,SLC1A3,TRIO,CRH,NLGN1,SLC7A11,SLITRK3,GLRB,SNAPIN,NTNG1,PPP3CA,EIF4E,ANAPC2,ABL1,DNM1,STXBP1,SLC4A10,LIN7C,SNAP25,NAPB,PLCG1,SLC12A5,KCNB1,CDK5,RELN,PPP1R9A,CADPS2,PTN,DGKI,BRAF,LRRTM1,SLC6A6,SYN2,WNK1,CLSTN…
GO:BP	GO:0048858	cell projection morphogenesis	GO:0048858	FALSE	8.27551e-32	31.0822	401	4557	209	19118	UST,BRSK1,ARHGAP35,NOVA2,MEGF8,SPTBN4,SHANK1,CYFIP1,NDN,NTRK3,ARPIN,FZD4,PICALM,MAP6,KNDC1,CORO1B,MARK2,VLDLR,SLIT1,ZFYVE27,SHTN1,ARHGEF28,MAP1B,EMB,TRIO,CTNND2,NLGN1,DCLK1,SLITRK3,SEMA4A,NTNG1,PPP3CA,UNC5C,LMO4,SSNA1,NOTCH1,ABL1,STXBP1,DAB2IP,TBR1,LRP4,MDK,PAK6,TTL,BTBD3,FLRT3,CDH4,SS18L1,CDK5,RELN,SEMA3A,PTPRZ1,FEZF1,WASL,PLXNA4,PTN,BRAF,CHL1,PLXNA1,RET,PREX2,POU3F2,RGD1359108,NPR2,PTPRD,NFIB,P…
GO:BP	GO:0098916	anterograde trans-synaptic signaling	GO:0098916	FALSE	1.41963e-31	30.8478	394	4557	206	19118	STXBP5,GRM1,PRKCG,SHISA7,BRSK1,SLC8A2,DMPK,APOE,GRIK5,CEP89,SHANK1,PPFIA3,ABCC8,CYFIP1,UBE3A,APBA2,DLG2,SYT9,DOC2A,PRRT2,STX1B,TH,SHANK2,NRXN2,APBA1,INA,NEURL1,HOMER1,F2R,SV2C,PLK2,SLC1A3,TRIO,CRH,NLGN1,SLC7A11,SLITRK3,GLRB,SNAPIN,NTNG1,PPP3CA,EIF4E,ANAPC2,ABL1,DNM1,STXBP1,SLC4A10,LIN7C,SNAP25,NAPB,PLCG1,SLC12A5,KCNB1,CDK5,RELN,PPP1R9A,CADPS2,PTN,DGKI,BRAF,LRRTM1,SLC6A6,SYN2,WNK1,CLSTN3,CNR1,PHF2…
GO:BP	GO:0007268	chemical synaptic transmission	GO:0007268	FALSE	1.41963e-31	30.8478	394	4557	206	19118	STXBP5,GRM1,PRKCG,SHISA7,BRSK1,SLC8A2,DMPK,APOE,GRIK5,CEP89,SHANK1,PPFIA3,ABCC8,CYFIP1,UBE3A,APBA2,DLG2,SYT9,DOC2A,PRRT2,STX1B,TH,SHANK2,NRXN2,APBA1,INA,NEURL1,HOMER1,F2R,SV2C,PLK2,SLC1A3,TRIO,CRH,NLGN1,SLC7A11,SLITRK3,GLRB,SNAPIN,NTNG1,PPP3CA,EIF4E,ANAPC2,ABL1,DNM1,STXBP1,SLC4A10,LIN7C,SNAP25,NAPB,PLCG1,SLC12A5,KCNB1,CDK5,RELN,PPP1R9A,CADPS2,PTN,DGKI,BRAF,LRRTM1,SLC6A6,SYN2,WNK1,CLSTN3,CNR1,PHF2…
GO:BP	GO:0099537	trans-synaptic signaling	GO:0099537	FALSE	1.62754e-31	30.7885	397	4557	207	19118	STXBP5,GRM1,PRKCG,SHISA7,BRSK1,SLC8A2,DMPK,APOE,GRIK5,CEP89,SHANK1,PPFIA3,ABCC8,CYFIP1,UBE3A,APBA2,DLG2,SYT9,DOC2A,PRRT2,STX1B,TH,SHANK2,NRXN2,DAGLA,APBA1,INA,NEURL1,HOMER1,F2R,SV2C,PLK2,SLC1A3,TRIO,CRH,NLGN1,SLC7A11,SLITRK3,GLRB,SNAPIN,NTNG1,PPP3CA,EIF4E,ANAPC2,ABL1,DNM1,STXBP1,SLC4A10,LIN7C,SNAP25,NAPB,PLCG1,SLC12A5,KCNB1,CDK5,RELN,PPP1R9A,CADPS2,PTN,DGKI,BRAF,LRRTM1,SLC6A6,SYN2,WNK1,CLSTN3,CNR…
[truncated: 1,891 more rows]
[truncated: 206 more columns]

## Sheet: S3
source	term_name	term_id	highlighted	adjusted_p_value	negative_log10_of_adjusted_p_value	term_size	query_size	intersection_size	effective_domain_size	intersections
[truncated: 14 more rows]

## Sheet: S4
Row.mes	baseMean	log2FoldChange	lfcSE	stat	pvalue	padj	ORX1.bam	ORX2.bam	ORX3.bam	Sham1.bam	Sham2.bam	Sham3.bam	OVXT1.bam	OVXT2.bam	OVXT3.bam	OVX1.bam	OVX2.bam	OVX3.bam
[truncated: 32,011 more rows]

[truncated: 5 more sheets: S5, S6, S7, S8, S9]
